# Supplementary material for: Enrichment Analysis Identifies Functional MicroRNA-Disease Associations in Humans
Source: PLoS One. 2015 Aug 21;10(8):e0136285. doi: 10.1371/journal.pone.0136285 (PMC4546424; doi:10.1371/journal.pone.0136285)
Supplement: S1 Table — (XLSX) [file pone.0136285.s006.xlsx]

## Sheet: Sheet1
Table S1. Experimentally-validated MDAs used in this study.
miRNA	Disease	MeSH tree number
hsa-mir-125a	Abortion, Habitual	C13.703.039.089
hsa-mir-196a	Abortion, Habitual	C13.703.039.089
hsa-mir-499a	Abortion, Habitual	C13.703.039.089
hsa-mir-198	Acquired Immunodeficiency Syndrome	C02.782.815.616.400.040, C02.800.801.400.040, C02.839.040, C20.673.480.040
hsa-mir-29a	Acquired Immunodeficiency Syndrome	C02.782.815.616.400.040, C02.800.801.400.040, C02.839.040, C20.673.480.040
hsa-mir-29b	Acquired Immunodeficiency Syndrome	C02.782.815.616.400.040, C02.800.801.400.040, C02.839.040, C20.673.480.040
hsa-let-7a	ACTH-Secreting Pituitary Adenoma	C04.557.470.035.012, C04.588.322.609.145, C10.228.140.617.738.675.149, C19.344.609.145, C19.700.734.145
hsa-mir-141	ACTH-Secreting Pituitary Adenoma	C04.557.470.035.012, C04.588.322.609.145, C10.228.140.617.738.675.149, C19.344.609.145, C19.700.734.145
hsa-mir-143	ACTH-Secreting Pituitary Adenoma	C04.557.470.035.012, C04.588.322.609.145, C10.228.140.617.738.675.149, C19.344.609.145, C19.700.734.145
hsa-mir-145	ACTH-Secreting Pituitary Adenoma	C04.557.470.035.012, C04.588.322.609.145, C10.228.140.617.738.675.149, C19.344.609.145, C19.700.734.145
hsa-mir-150	ACTH-Secreting Pituitary Adenoma	C04.557.470.035.012, C04.588.322.609.145, C10.228.140.617.738.675.149, C19.344.609.145, C19.700.734.145
hsa-mir-15a	ACTH-Secreting Pituitary Adenoma	C04.557.470.035.012, C04.588.322.609.145, C10.228.140.617.738.675.149, C19.344.609.145, C19.700.734.145
hsa-mir-16	ACTH-Secreting Pituitary Adenoma	C04.557.470.035.012, C04.588.322.609.145, C10.228.140.617.738.675.149, C19.344.609.145, C19.700.734.145
hsa-mir-21	ACTH-Secreting Pituitary Adenoma	C04.557.470.035.012, C04.588.322.609.145, C10.228.140.617.738.675.149, C19.344.609.145, C19.700.734.145
hsa-mir-1	Acute Coronary Syndrome	C14.280.647.124, C14.280.647.187.074, C14.907.585.124, C14.907.585.187.074, C23.888.646.215.500.074
hsa-mir-133a	Acute Coronary Syndrome	C14.280.647.124, C14.280.647.187.074, C14.907.585.124, C14.907.585.187.074, C23.888.646.215.500.074
hsa-mir-133b	Acute Coronary Syndrome	C14.280.647.124, C14.280.647.187.074, C14.907.585.124, C14.907.585.187.074, C23.888.646.215.500.074
hsa-mir-146a	Acute Coronary Syndrome	C14.280.647.124, C14.280.647.187.074, C14.907.585.124, C14.907.585.187.074, C23.888.646.215.500.074
hsa-mir-155	Acute Coronary Syndrome	C14.280.647.124, C14.280.647.187.074, C14.907.585.124, C14.907.585.187.074, C23.888.646.215.500.074
hsa-mir-208b	Acute Coronary Syndrome	C14.280.647.124, C14.280.647.187.074, C14.907.585.124, C14.907.585.187.074, C23.888.646.215.500.074
hsa-mir-16	Acute Lung Injury	C08.381.520.500
hsa-let-7a	Adenocarcinoma	C04.557.470.200.025
hsa-mir-103a	Adenocarcinoma	C04.557.470.200.025
hsa-mir-106a	Adenocarcinoma	C04.557.470.200.025
hsa-mir-10b	Adenocarcinoma	C04.557.470.200.025
hsa-mir-126	Adenocarcinoma	C04.557.470.200.025
hsa-mir-133a	Adenocarcinoma	C04.557.470.200.025
hsa-mir-135a	Adenocarcinoma	C04.557.470.200.025
hsa-mir-143	Adenocarcinoma	C04.557.470.200.025
hsa-mir-145	Adenocarcinoma	C04.557.470.200.025
hsa-mir-151a	Adenocarcinoma	C04.557.470.200.025
hsa-mir-152	Adenocarcinoma	C04.557.470.200.025
hsa-mir-155	Adenocarcinoma	C04.557.470.200.025
hsa-mir-16	Adenocarcinoma	C04.557.470.200.025
hsa-mir-17	Adenocarcinoma	C04.557.470.200.025
hsa-mir-181b	Adenocarcinoma	C04.557.470.200.025
hsa-mir-182	Adenocarcinoma	C04.557.470.200.025
hsa-mir-183	Adenocarcinoma	C04.557.470.200.025
hsa-mir-191	Adenocarcinoma	C04.557.470.200.025
hsa-mir-192	Adenocarcinoma	C04.557.470.200.025
hsa-mir-193b	Adenocarcinoma	C04.557.470.200.025
hsa-mir-194	Adenocarcinoma	C04.557.470.200.025
hsa-mir-195	Adenocarcinoma	C04.557.470.200.025
hsa-mir-196a	Adenocarcinoma	C04.557.470.200.025
hsa-mir-200a	Adenocarcinoma	C04.557.470.200.025
hsa-mir-200b	Adenocarcinoma	C04.557.470.200.025
hsa-mir-200c	Adenocarcinoma	C04.557.470.200.025
hsa-mir-203	Adenocarcinoma	C04.557.470.200.025
hsa-mir-204	Adenocarcinoma	C04.557.470.200.025
hsa-mir-205	Adenocarcinoma	C04.557.470.200.025
hsa-mir-20a	Adenocarcinoma	C04.557.470.200.025
hsa-mir-21	Adenocarcinoma	C04.557.470.200.025
hsa-mir-210	Adenocarcinoma	C04.557.470.200.025
hsa-mir-215	Adenocarcinoma	C04.557.470.200.025
hsa-mir-221	Adenocarcinoma	C04.557.470.200.025
hsa-mir-223	Adenocarcinoma	C04.557.470.200.025
hsa-mir-25	Adenocarcinoma	C04.557.470.200.025
hsa-mir-26b	Adenocarcinoma	C04.557.470.200.025
hsa-mir-31	Adenocarcinoma	C04.557.470.200.025
hsa-mir-34b	Adenocarcinoma	C04.557.470.200.025
hsa-mir-429	Adenocarcinoma	C04.557.470.200.025
hsa-mir-449a	Adenocarcinoma	C04.557.470.200.025
hsa-mir-449b	Adenocarcinoma	C04.557.470.200.025
hsa-mir-92a	Adenocarcinoma	C04.557.470.200.025
hsa-mir-93	Adenocarcinoma	C04.557.470.200.025
hsa-mir-95	Adenocarcinoma	C04.557.470.200.025
hsa-mir-99b	Adenocarcinoma	C04.557.470.200.025
hsa-mir-21	Adenoma	C04.557.470.035
hsa-let-7e	Adenoviridae Infections	C02.256.076
hsa-mir-101	Adenoviridae Infections	C02.256.076
hsa-mir-1180	Adenoviridae Infections	C02.256.076
hsa-mir-1184	Adenoviridae Infections	C02.256.076
hsa-mir-1246	Adenoviridae Infections	C02.256.076
hsa-mir-1247	Adenoviridae Infections	C02.256.076
hsa-mir-125b	Adenoviridae Infections	C02.256.076
hsa-mir-1273a	Adenoviridae Infections	C02.256.076
hsa-mir-1302	Adenoviridae Infections	C02.256.076
hsa-mir-146b	Adenoviridae Infections	C02.256.076
hsa-mir-148a	Adenoviridae Infections	C02.256.076
hsa-mir-148b	Adenoviridae Infections	C02.256.076
hsa-mir-150	Adenoviridae Infections	C02.256.076
hsa-mir-17	Adenoviridae Infections	C02.256.076
hsa-mir-181b	Adenoviridae Infections	C02.256.076
hsa-mir-18a	Adenoviridae Infections	C02.256.076
hsa-mir-18b	Adenoviridae Infections	C02.256.076
hsa-mir-191	Adenoviridae Infections	C02.256.076
hsa-mir-196b	Adenoviridae Infections	C02.256.076
hsa-mir-1972	Adenoviridae Infections	C02.256.076
hsa-mir-19b	Adenoviridae Infections	C02.256.076
hsa-mir-210	Adenoviridae Infections	C02.256.076
hsa-mir-219	Adenoviridae Infections	C02.256.076
hsa-mir-25	Adenoviridae Infections	C02.256.076
hsa-mir-26b	Adenoviridae Infections	C02.256.076
hsa-mir-27a	Adenoviridae Infections	C02.256.076
hsa-mir-27b	Adenoviridae Infections	C02.256.076
hsa-mir-30a	Adenoviridae Infections	C02.256.076
hsa-mir-30b	Adenoviridae Infections	C02.256.076
hsa-mir-30c	Adenoviridae Infections	C02.256.076
hsa-mir-320c	Adenoviridae Infections	C02.256.076
hsa-mir-324	Adenoviridae Infections	C02.256.076
hsa-mir-338	Adenoviridae Infections	C02.256.076
hsa-mir-33a	Adenoviridae Infections	C02.256.076
hsa-mir-342	Adenoviridae Infections	C02.256.076
hsa-mir-345	Adenoviridae Infections	C02.256.076
hsa-mir-34a	Adenoviridae Infections	C02.256.076
hsa-mir-362	Adenoviridae Infections	C02.256.076
hsa-mir-374b	Adenoviridae Infections	C02.256.076
hsa-mir-378a	Adenoviridae Infections	C02.256.076
hsa-mir-421	Adenoviridae Infections	C02.256.076
hsa-mir-433	Adenoviridae Infections	C02.256.076
hsa-mir-452	Adenoviridae Infections	C02.256.076
hsa-mir-454	Adenoviridae Infections	C02.256.076
hsa-mir-505	Adenoviridae Infections	C02.256.076
hsa-mir-519a	Adenoviridae Infections	C02.256.076
hsa-mir-566	Adenoviridae Infections	C02.256.076
hsa-mir-582	Adenoviridae Infections	C02.256.076
hsa-mir-589	Adenoviridae Infections	C02.256.076
hsa-mir-619	Adenoviridae Infections	C02.256.076
hsa-mir-627	Adenoviridae Infections	C02.256.076
hsa-mir-635	Adenoviridae Infections	C02.256.076
hsa-mir-650	Adenoviridae Infections	C02.256.076
hsa-mir-655	Adenoviridae Infections	C02.256.076
hsa-mir-7	Adenoviridae Infections	C02.256.076
hsa-mir-744	Adenoviridae Infections	C02.256.076
hsa-mir-92a	Adenoviridae Infections	C02.256.076
hsa-mir-942	Adenoviridae Infections	C02.256.076
hsa-mir-100	Adrenal Cortex Neoplasms	C04.588.322.078.265, C19.053.098.265, C19.053.347.500, C19.344.078.265
hsa-mir-200b	Adrenal Cortex Neoplasms	C04.588.322.078.265, C19.053.098.265, C19.053.347.500, C19.344.078.265
hsa-mir-203	Adrenal Cortex Neoplasms	C04.588.322.078.265, C19.053.098.265, C19.053.347.500, C19.344.078.265
hsa-mir-210	Adrenal Cortex Neoplasms	C04.588.322.078.265, C19.053.098.265, C19.053.347.500, C19.344.078.265
hsa-mir-214	Adrenal Cortex Neoplasms	C04.588.322.078.265, C19.053.098.265, C19.053.347.500, C19.344.078.265
hsa-mir-484	Adrenal Cortex Neoplasms	C04.588.322.078.265, C19.053.098.265, C19.053.347.500, C19.344.078.265
hsa-mir-503	Adrenal Cortex Neoplasms	C04.588.322.078.265, C19.053.098.265, C19.053.347.500, C19.344.078.265
hsa-mir-99a	Adrenal Cortex Neoplasms	C04.588.322.078.265, C19.053.098.265, C19.053.347.500, C19.344.078.265
hsa-mir-130a	Adrenocortical Adenoma	C04.588.322.078.265.500, C19.053.098.265.500, C19.053.347.500.500, C19.344.078.265.500
hsa-mir-195	Adrenocortical Adenoma	C04.588.322.078.265.500, C19.053.098.265.500, C19.053.347.500.500, C19.344.078.265.500
hsa-mir-200b	Adrenocortical Adenoma	C04.588.322.078.265.500, C19.053.098.265.500, C19.053.347.500.500, C19.344.078.265.500
hsa-mir-203	Adrenocortical Adenoma	C04.588.322.078.265.500, C19.053.098.265.500, C19.053.347.500.500, C19.344.078.265.500
hsa-mir-210	Adrenocortical Adenoma	C04.588.322.078.265.500, C19.053.098.265.500, C19.053.347.500.500, C19.344.078.265.500
hsa-mir-382	Adrenocortical Adenoma	C04.588.322.078.265.500, C19.053.098.265.500, C19.053.347.500.500, C19.344.078.265.500
hsa-mir-483	Adrenocortical Adenoma	C04.588.322.078.265.500, C19.053.098.265.500, C19.053.347.500.500, C19.344.078.265.500
hsa-mir-484	Adrenocortical Adenoma	C04.588.322.078.265.500, C19.053.098.265.500, C19.053.347.500.500, C19.344.078.265.500
hsa-let-7a	Adrenocortical Carcinoma	C04.557.470.200.025.152, C04.588.322.078.265.750, C19.053.098.265.750, C19.053.347.500.750, C19.344.078.265.750
hsa-let-7b	Adrenocortical Carcinoma	C04.557.470.200.025.152, C04.588.322.078.265.750, C19.053.098.265.750, C19.053.347.500.750, C19.344.078.265.750
hsa-let-7c	Adrenocortical Carcinoma	C04.557.470.200.025.152, C04.588.322.078.265.750, C19.053.098.265.750, C19.053.347.500.750, C19.344.078.265.750
hsa-let-7d	Adrenocortical Carcinoma	C04.557.470.200.025.152, C04.588.322.078.265.750, C19.053.098.265.750, C19.053.347.500.750, C19.344.078.265.750
hsa-mir-100	Adrenocortical Carcinoma	C04.557.470.200.025.152, C04.588.322.078.265.750, C19.053.098.265.750, C19.053.347.500.750, C19.344.078.265.750
hsa-mir-106b	Adrenocortical Carcinoma	C04.557.470.200.025.152, C04.588.322.078.265.750, C19.053.098.265.750, C19.053.347.500.750, C19.344.078.265.750
hsa-mir-1	Adrenocortical Carcinoma	C04.557.470.200.025.152, C04.588.322.078.265.750, C19.053.098.265.750, C19.053.347.500.750, C19.344.078.265.750
hsa-mir-125b	Adrenocortical Carcinoma	C04.557.470.200.025.152, C04.588.322.078.265.750, C19.053.098.265.750, C19.053.347.500.750, C19.344.078.265.750
hsa-mir-126	Adrenocortical Carcinoma	C04.557.470.200.025.152, C04.588.322.078.265.750, C19.053.098.265.750, C19.053.347.500.750, C19.344.078.265.750
hsa-mir-130a	Adrenocortical Carcinoma	C04.557.470.200.025.152, C04.588.322.078.265.750, C19.053.098.265.750, C19.053.347.500.750, C19.344.078.265.750
hsa-mir-132	Adrenocortical Carcinoma	C04.557.470.200.025.152, C04.588.322.078.265.750, C19.053.098.265.750, C19.053.347.500.750, C19.344.078.265.750
hsa-mir-133a	Adrenocortical Carcinoma	C04.557.470.200.025.152, C04.588.322.078.265.750, C19.053.098.265.750, C19.053.347.500.750, C19.344.078.265.750
hsa-mir-135a	Adrenocortical Carcinoma	C04.557.470.200.025.152, C04.588.322.078.265.750, C19.053.098.265.750, C19.053.347.500.750, C19.344.078.265.750
hsa-mir-137	Adrenocortical Carcinoma	C04.557.470.200.025.152, C04.588.322.078.265.750, C19.053.098.265.750, C19.053.347.500.750, C19.344.078.265.750
hsa-mir-139	Adrenocortical Carcinoma	C04.557.470.200.025.152, C04.588.322.078.265.750, C19.053.098.265.750, C19.053.347.500.750, C19.344.078.265.750
hsa-mir-143	Adrenocortical Carcinoma	C04.557.470.200.025.152, C04.588.322.078.265.750, C19.053.098.265.750, C19.053.347.500.750, C19.344.078.265.750
hsa-mir-145	Adrenocortical Carcinoma	C04.557.470.200.025.152, C04.588.322.078.265.750, C19.053.098.265.750, C19.053.347.500.750, C19.344.078.265.750
hsa-mir-146a	Adrenocortical Carcinoma	C04.557.470.200.025.152, C04.588.322.078.265.750, C19.053.098.265.750, C19.053.347.500.750, C19.344.078.265.750
hsa-mir-148a	Adrenocortical Carcinoma	C04.557.470.200.025.152, C04.588.322.078.265.750, C19.053.098.265.750, C19.053.347.500.750, C19.344.078.265.750
hsa-mir-155	Adrenocortical Carcinoma	C04.557.470.200.025.152, C04.588.322.078.265.750, C19.053.098.265.750, C19.053.347.500.750, C19.344.078.265.750
hsa-mir-15b	Adrenocortical Carcinoma	C04.557.470.200.025.152, C04.588.322.078.265.750, C19.053.098.265.750, C19.053.347.500.750, C19.344.078.265.750
hsa-mir-16	Adrenocortical Carcinoma	C04.557.470.200.025.152, C04.588.322.078.265.750, C19.053.098.265.750, C19.053.347.500.750, C19.344.078.265.750
hsa-mir-17	Adrenocortical Carcinoma	C04.557.470.200.025.152, C04.588.322.078.265.750, C19.053.098.265.750, C19.053.347.500.750, C19.344.078.265.750
hsa-mir-192	Adrenocortical Carcinoma	C04.557.470.200.025.152, C04.588.322.078.265.750, C19.053.098.265.750, C19.053.347.500.750, C19.344.078.265.750
hsa-mir-194	Adrenocortical Carcinoma	C04.557.470.200.025.152, C04.588.322.078.265.750, C19.053.098.265.750, C19.053.347.500.750, C19.344.078.265.750
hsa-mir-195	Adrenocortical Carcinoma	C04.557.470.200.025.152, C04.588.322.078.265.750, C19.053.098.265.750, C19.053.347.500.750, C19.344.078.265.750
hsa-mir-196a	Adrenocortical Carcinoma	C04.557.470.200.025.152, C04.588.322.078.265.750, C19.053.098.265.750, C19.053.347.500.750, C19.344.078.265.750
hsa-mir-200b	Adrenocortical Carcinoma	C04.557.470.200.025.152, C04.588.322.078.265.750, C19.053.098.265.750, C19.053.347.500.750, C19.344.078.265.750
hsa-mir-200c	Adrenocortical Carcinoma	C04.557.470.200.025.152, C04.588.322.078.265.750, C19.053.098.265.750, C19.053.347.500.750, C19.344.078.265.750
hsa-mir-203	Adrenocortical Carcinoma	C04.557.470.200.025.152, C04.588.322.078.265.750, C19.053.098.265.750, C19.053.347.500.750, C19.344.078.265.750
hsa-mir-210	Adrenocortical Carcinoma	C04.557.470.200.025.152, C04.588.322.078.265.750, C19.053.098.265.750, C19.053.347.500.750, C19.344.078.265.750
hsa-mir-222	Adrenocortical Carcinoma	C04.557.470.200.025.152, C04.588.322.078.265.750, C19.053.098.265.750, C19.053.347.500.750, C19.344.078.265.750
hsa-mir-23b	Adrenocortical Carcinoma	C04.557.470.200.025.152, C04.588.322.078.265.750, C19.053.098.265.750, C19.053.347.500.750, C19.344.078.265.750
hsa-mir-28	Adrenocortical Carcinoma	C04.557.470.200.025.152, C04.588.322.078.265.750, C19.053.098.265.750, C19.053.347.500.750, C19.344.078.265.750
hsa-mir-301a	Adrenocortical Carcinoma	C04.557.470.200.025.152, C04.588.322.078.265.750, C19.053.098.265.750, C19.053.347.500.750, C19.344.078.265.750
hsa-mir-301b	Adrenocortical Carcinoma	C04.557.470.200.025.152, C04.588.322.078.265.750, C19.053.098.265.750, C19.053.347.500.750, C19.344.078.265.750
hsa-mir-30a	Adrenocortical Carcinoma	C04.557.470.200.025.152, C04.588.322.078.265.750, C19.053.098.265.750, C19.053.347.500.750, C19.344.078.265.750
hsa-mir-335	Adrenocortical Carcinoma	C04.557.470.200.025.152, C04.588.322.078.265.750, C19.053.098.265.750, C19.053.347.500.750, C19.344.078.265.750
hsa-mir-375	Adrenocortical Carcinoma	C04.557.470.200.025.152, C04.588.322.078.265.750, C19.053.098.265.750, C19.053.347.500.750, C19.344.078.265.750
hsa-mir-376a	Adrenocortical Carcinoma	C04.557.470.200.025.152, C04.588.322.078.265.750, C19.053.098.265.750, C19.053.347.500.750, C19.344.078.265.750
hsa-mir-376b	Adrenocortical Carcinoma	C04.557.470.200.025.152, C04.588.322.078.265.750, C19.053.098.265.750, C19.053.347.500.750, C19.344.078.265.750
hsa-mir-376c	Adrenocortical Carcinoma	C04.557.470.200.025.152, C04.588.322.078.265.750, C19.053.098.265.750, C19.053.347.500.750, C19.344.078.265.750
hsa-mir-424	Adrenocortical Carcinoma	C04.557.470.200.025.152, C04.588.322.078.265.750, C19.053.098.265.750, C19.053.347.500.750, C19.344.078.265.750
hsa-mir-449a	Adrenocortical Carcinoma	C04.557.470.200.025.152, C04.588.322.078.265.750, C19.053.098.265.750, C19.053.347.500.750, C19.344.078.265.750
hsa-mir-449b	Adrenocortical Carcinoma	C04.557.470.200.025.152, C04.588.322.078.265.750, C19.053.098.265.750, C19.053.347.500.750, C19.344.078.265.750
hsa-mir-483	Adrenocortical Carcinoma	C04.557.470.200.025.152, C04.588.322.078.265.750, C19.053.098.265.750, C19.053.347.500.750, C19.344.078.265.750
hsa-mir-484	Adrenocortical Carcinoma	C04.557.470.200.025.152, C04.588.322.078.265.750, C19.053.098.265.750, C19.053.347.500.750, C19.344.078.265.750
hsa-mir-491	Adrenocortical Carcinoma	C04.557.470.200.025.152, C04.588.322.078.265.750, C19.053.098.265.750, C19.053.347.500.750, C19.344.078.265.750
hsa-mir-675	Adrenocortical Carcinoma	C04.557.470.200.025.152, C04.588.322.078.265.750, C19.053.098.265.750, C19.053.347.500.750, C19.344.078.265.750
hsa-mir-7	Adrenocortical Carcinoma	C04.557.470.200.025.152, C04.588.322.078.265.750, C19.053.098.265.750, C19.053.347.500.750, C19.344.078.265.750
hsa-mir-21	AIDS Dementia Complex	C02.782.815.616.400.070, C02.800.801.400.070, C10.228.140.380.070, C20.673.480.070, F03.087.400.050
hsa-mir-34a	AIDS Dementia Complex	C02.782.815.616.400.070, C02.800.801.400.070, C10.228.140.380.070, C20.673.480.070, F03.087.400.050
hsa-mir-21	Albuminuria	C12.777.934.734.269, C13.351.968.934.734.269, C23.888.942.750.269
hsa-mir-106b	Alopecia	C17.800.329.937.122, C23.300.035
hsa-mir-125b	Alopecia	C17.800.329.937.122, C23.300.035
hsa-mir-221	Alopecia	C17.800.329.937.122, C23.300.035
hsa-mir-410	Alopecia	C17.800.329.937.122, C23.300.035
hsa-mir-101	Alzheimer Disease	C10.228.140.380.100, C10.574.945.249, F03.087.400.100
hsa-mir-103a	Alzheimer Disease	C10.228.140.380.100, C10.574.945.249, F03.087.400.100
hsa-mir-106b	Alzheimer Disease	C10.228.140.380.100, C10.574.945.249, F03.087.400.100
hsa-mir-107	Alzheimer Disease	C10.228.140.380.100, C10.574.945.249, F03.087.400.100
hsa-mir-124	Alzheimer Disease	C10.228.140.380.100, C10.574.945.249, F03.087.400.100
hsa-mir-125b	Alzheimer Disease	C10.228.140.380.100, C10.574.945.249, F03.087.400.100
hsa-mir-128	Alzheimer Disease	C10.228.140.380.100, C10.574.945.249, F03.087.400.100
hsa-mir-137	Alzheimer Disease	C10.228.140.380.100, C10.574.945.249, F03.087.400.100
hsa-mir-144	Alzheimer Disease	C10.228.140.380.100, C10.574.945.249, F03.087.400.100
hsa-mir-146a	Alzheimer Disease	C10.228.140.380.100, C10.574.945.249, F03.087.400.100
hsa-mir-153	Alzheimer Disease	C10.228.140.380.100, C10.574.945.249, F03.087.400.100
hsa-mir-17	Alzheimer Disease	C10.228.140.380.100, C10.574.945.249, F03.087.400.100
hsa-mir-181c	Alzheimer Disease	C10.228.140.380.100, C10.574.945.249, F03.087.400.100
hsa-mir-195	Alzheimer Disease	C10.228.140.380.100, C10.574.945.249, F03.087.400.100
hsa-mir-20a	Alzheimer Disease	C10.228.140.380.100, C10.574.945.249, F03.087.400.100
hsa-mir-21	Alzheimer Disease	C10.228.140.380.100, C10.574.945.249, F03.087.400.100
hsa-mir-29a	Alzheimer Disease	C10.228.140.380.100, C10.574.945.249, F03.087.400.100
hsa-mir-29b	Alzheimer Disease	C10.228.140.380.100, C10.574.945.249, F03.087.400.100
hsa-mir-34c	Alzheimer Disease	C10.228.140.380.100, C10.574.945.249, F03.087.400.100
hsa-mir-590	Alzheimer Disease	C10.228.140.380.100, C10.574.945.249, F03.087.400.100
hsa-mir-9	Alzheimer Disease	C10.228.140.380.100, C10.574.945.249, F03.087.400.100
hsa-mir-148a	Amyloidosis	C18.452.845.500
hsa-mir-16	Amyloidosis	C18.452.845.500
hsa-mir-26a	Amyloidosis	C18.452.845.500
hsa-mir-206	Amyotrophic Lateral Sclerosis	C10.228.854.139, C10.574.562.250, C10.574.950.050, C10.668.467.250, C18.452.845.800.050
hsa-mir-151a	Anemia, Sickle Cell	C15.378.071.141.150.150, C15.378.420.155, C16.320.070.150, C16.320.365.155
hsa-mir-26b	Anemia, Sickle Cell	C15.378.071.141.150.150, C15.378.420.155, C16.320.070.150, C16.320.365.155
hsa-mir-20a	Angina, Unstable	C14.280.647.187.150, C14.907.585.187.150, C23.888.646.215.500.150
hsa-mir-199a	Anoxia	C23.888.852.079
hsa-mir-19b	Antiphospholipid Syndrome	C20.111.197
hsa-mir-20a	Antiphospholipid Syndrome	C20.111.197
hsa-mir-15b	Anus Neoplasms	C04.588.274.476.411.307.790.040, C06.301.371.411.307.790.040, C06.405.249.411.307.790.040, C06.405.469.491.307.790.040, C06.405.469.860.101.163, C06.405.469.860.180.500.040
hsa-mir-128	Anxiety Disorders	F03.080
hsa-mir-148a	Anxiety Disorders	F03.080
hsa-mir-148b	Anxiety Disorders	F03.080
hsa-mir-152	Anxiety Disorders	F03.080
hsa-mir-485	Anxiety Disorders	F03.080
hsa-mir-509	Anxiety Disorders	F03.080
hsa-mir-765	Anxiety Disorders	F03.080
hsa-mir-21	Aortic Aneurysm, Abdominal	C14.907.055.239.075, C14.907.109.139.075
hsa-mir-1	Aortic Aneurysm, Thoracic	C14.907.055.239.125, C14.907.109.139.125
hsa-mir-133a	Aortic Aneurysm, Thoracic	C14.907.055.239.125, C14.907.109.139.125
hsa-mir-21	Aortic Aneurysm, Thoracic	C14.907.055.239.125, C14.907.109.139.125
hsa-mir-29a	Aortic Aneurysm, Thoracic	C14.907.055.239.125, C14.907.109.139.125
hsa-mir-29b	Aortic Aneurysm, Thoracic	C14.907.055.239.125, C14.907.109.139.125
hsa-mir-29c	Aortic Aneurysm, Thoracic	C14.907.055.239.125, C14.907.109.139.125
hsa-mir-30a	Aortic Aneurysm, Thoracic	C14.907.055.239.125, C14.907.109.139.125
hsa-mir-30b	Aortic Aneurysm, Thoracic	C14.907.055.239.125, C14.907.109.139.125
hsa-mir-30c	Aortic Aneurysm, Thoracic	C14.907.055.239.125, C14.907.109.139.125
hsa-mir-30d	Aortic Aneurysm, Thoracic	C14.907.055.239.125, C14.907.109.139.125
hsa-mir-30e	Aortic Aneurysm, Thoracic	C14.907.055.239.125, C14.907.109.139.125
hsa-mir-195	Aortic Valve Insufficiency	C14.280.484.095
hsa-mir-26a	Aortic Valve Insufficiency	C14.280.484.095
hsa-mir-30b	Aortic Valve Insufficiency	C14.280.484.095
hsa-mir-141	Aortic Valve Stenosis	C14.280.484.150, C14.280.955.249
hsa-mir-195	Aortic Valve Stenosis	C14.280.484.150, C14.280.955.249
hsa-mir-21	Aortic Valve Stenosis	C14.280.484.150, C14.280.955.249
hsa-mir-26a	Aortic Valve Stenosis	C14.280.484.150, C14.280.955.249
hsa-mir-30b	Aortic Valve Stenosis	C14.280.484.150, C14.280.955.249
hsa-mir-1	Arrhythmias, Cardiac	C14.280.067, C23.550.073
hsa-mir-133a	Arrhythmias, Cardiac	C14.280.067, C23.550.073
hsa-mir-140	Arthritis	C05.550.114
hsa-mir-15a	Arthritis	C05.550.114
hsa-mir-146a	Arthritis, Psoriatic	C05.116.900.853.625.800.424, C05.550.114.145, C05.550.114.865.800.424, C17.800.859.675.175
hsa-mir-15a	Arthritis, Psoriatic	C05.116.900.853.625.800.424, C05.550.114.145, C05.550.114.865.800.424, C17.800.859.675.175
hsa-mir-124	Arthritis, Rheumatoid	C05.550.114.154, C05.799.114, C17.300.775.099, C20.111.199
hsa-mir-132	Arthritis, Rheumatoid	C05.550.114.154, C05.799.114, C17.300.775.099, C20.111.199
hsa-mir-146a	Arthritis, Rheumatoid	C05.550.114.154, C05.799.114, C17.300.775.099, C20.111.199
hsa-mir-155	Arthritis, Rheumatoid	C05.550.114.154, C05.799.114, C17.300.775.099, C20.111.199
hsa-mir-15a	Arthritis, Rheumatoid	C05.550.114.154, C05.799.114, C17.300.775.099, C20.111.199
hsa-mir-16	Arthritis, Rheumatoid	C05.550.114.154, C05.799.114, C17.300.775.099, C20.111.199
hsa-mir-18a	Arthritis, Rheumatoid	C05.550.114.154, C05.799.114, C17.300.775.099, C20.111.199
hsa-mir-19a	Arthritis, Rheumatoid	C05.550.114.154, C05.799.114, C17.300.775.099, C20.111.199
hsa-mir-19b	Arthritis, Rheumatoid	C05.550.114.154, C05.799.114, C17.300.775.099, C20.111.199
hsa-mir-203	Arthritis, Rheumatoid	C05.550.114.154, C05.799.114, C17.300.775.099, C20.111.199
hsa-mir-223	Arthritis, Rheumatoid	C05.550.114.154, C05.799.114, C17.300.775.099, C20.111.199
hsa-mir-346	Arthritis, Rheumatoid	C05.550.114.154, C05.799.114, C17.300.775.099, C20.111.199
hsa-mir-34a	Arthritis, Rheumatoid	C05.550.114.154, C05.799.114, C17.300.775.099, C20.111.199
hsa-mir-363	Arthritis, Rheumatoid	C05.550.114.154, C05.799.114, C17.300.775.099, C20.111.199
hsa-mir-498	Arthritis, Rheumatoid	C05.550.114.154, C05.799.114, C17.300.775.099, C20.111.199
hsa-mir-499a	Arthritis, Rheumatoid	C05.550.114.154, C05.799.114, C17.300.775.099, C20.111.199
hsa-let-7a	Asthma	C08.127.108, C08.381.495.108, C08.674.095, C20.543.480.680.095
hsa-let-7b	Asthma	C08.127.108, C08.381.495.108, C08.674.095, C20.543.480.680.095
hsa-let-7c	Asthma	C08.127.108, C08.381.495.108, C08.674.095, C20.543.480.680.095
hsa-let-7d	Asthma	C08.127.108, C08.381.495.108, C08.674.095, C20.543.480.680.095
hsa-let-7e	Asthma	C08.127.108, C08.381.495.108, C08.674.095, C20.543.480.680.095
hsa-let-7f	Asthma	C08.127.108, C08.381.495.108, C08.674.095, C20.543.480.680.095
hsa-let-7g	Asthma	C08.127.108, C08.381.495.108, C08.674.095, C20.543.480.680.095
hsa-let-7i	Asthma	C08.127.108, C08.381.495.108, C08.674.095, C20.543.480.680.095
hsa-mir-126	Asthma	C08.127.108, C08.381.495.108, C08.674.095, C20.543.480.680.095
hsa-mir-146a	Asthma	C08.127.108, C08.381.495.108, C08.674.095, C20.543.480.680.095
hsa-mir-146b	Asthma	C08.127.108, C08.381.495.108, C08.674.095, C20.543.480.680.095
hsa-mir-148a	Asthma	C08.127.108, C08.381.495.108, C08.674.095, C20.543.480.680.095
hsa-mir-148b	Asthma	C08.127.108, C08.381.495.108, C08.674.095, C20.543.480.680.095
hsa-mir-152	Asthma	C08.127.108, C08.381.495.108, C08.674.095, C20.543.480.680.095
hsa-mir-155	Asthma	C08.127.108, C08.381.495.108, C08.674.095, C20.543.480.680.095
hsa-mir-221	Asthma	C08.127.108, C08.381.495.108, C08.674.095, C20.543.480.680.095
hsa-mir-28	Asthma	C08.127.108, C08.381.495.108, C08.674.095, C20.543.480.680.095
hsa-mir-485	Asthma	C08.127.108, C08.381.495.108, C08.674.095, C20.543.480.680.095
hsa-mir-106a	Astrocytoma	C04.557.465.625.600.380.080, C04.557.470.670.380.080, C04.557.580.625.600.380.080
hsa-mir-107	Astrocytoma	C04.557.465.625.600.380.080, C04.557.470.670.380.080, C04.557.580.625.600.380.080
hsa-mir-124	Astrocytoma	C04.557.465.625.600.380.080, C04.557.470.670.380.080, C04.557.580.625.600.380.080
hsa-mir-133a	Astrocytoma	C04.557.465.625.600.380.080, C04.557.470.670.380.080, C04.557.580.625.600.380.080
hsa-mir-137	Astrocytoma	C04.557.465.625.600.380.080, C04.557.470.670.380.080, C04.557.580.625.600.380.080
hsa-mir-138	Astrocytoma	C04.557.465.625.600.380.080, C04.557.470.670.380.080, C04.557.580.625.600.380.080
hsa-mir-149	Astrocytoma	C04.557.465.625.600.380.080, C04.557.470.670.380.080, C04.557.580.625.600.380.080
hsa-mir-150	Astrocytoma	C04.557.465.625.600.380.080, C04.557.470.670.380.080, C04.557.580.625.600.380.080
hsa-mir-15b	Astrocytoma	C04.557.465.625.600.380.080, C04.557.470.670.380.080, C04.557.580.625.600.380.080
hsa-mir-181b	Astrocytoma	C04.557.465.625.600.380.080, C04.557.470.670.380.080, C04.557.580.625.600.380.080
hsa-mir-197	Astrocytoma	C04.557.465.625.600.380.080, C04.557.470.670.380.080, C04.557.580.625.600.380.080
hsa-mir-21	Astrocytoma	C04.557.465.625.600.380.080, C04.557.470.670.380.080, C04.557.580.625.600.380.080
hsa-mir-221	Astrocytoma	C04.557.465.625.600.380.080, C04.557.470.670.380.080, C04.557.580.625.600.380.080
hsa-mir-23a	Astrocytoma	C04.557.465.625.600.380.080, C04.557.470.670.380.080, C04.557.580.625.600.380.080
hsa-mir-335	Astrocytoma	C04.557.465.625.600.380.080, C04.557.470.670.380.080, C04.557.580.625.600.380.080
hsa-mir-497	Astrocytoma	C04.557.465.625.600.380.080, C04.557.470.670.380.080, C04.557.580.625.600.380.080
hsa-mir-548b	Astrocytoma	C04.557.465.625.600.380.080, C04.557.470.670.380.080, C04.557.580.625.600.380.080
hsa-mir-100	Atherosclerosis	C14.907.137.126.307
hsa-mir-10a	Atherosclerosis	C14.907.137.126.307
hsa-mir-126	Atherosclerosis	C14.907.137.126.307
hsa-mir-127	Atherosclerosis	C14.907.137.126.307
hsa-mir-133a	Atherosclerosis	C14.907.137.126.307
hsa-mir-133b	Atherosclerosis	C14.907.137.126.307
hsa-mir-143	Atherosclerosis	C14.907.137.126.307
hsa-mir-145	Atherosclerosis	C14.907.137.126.307
hsa-mir-146a	Atherosclerosis	C14.907.137.126.307
hsa-mir-146b	Atherosclerosis	C14.907.137.126.307
hsa-mir-152	Atherosclerosis	C14.907.137.126.307
hsa-mir-155	Atherosclerosis	C14.907.137.126.307
hsa-mir-17	Atherosclerosis	C14.907.137.126.307
hsa-mir-21	Atherosclerosis	C14.907.137.126.307
hsa-mir-210	Atherosclerosis	C14.907.137.126.307
hsa-mir-221	Atherosclerosis	C14.907.137.126.307
hsa-mir-222	Atherosclerosis	C14.907.137.126.307
hsa-mir-296	Atherosclerosis	C14.907.137.126.307
hsa-mir-29b	Atherosclerosis	C14.907.137.126.307
hsa-mir-342	Atherosclerosis	C14.907.137.126.307
hsa-mir-34a	Atherosclerosis	C14.907.137.126.307
hsa-mir-422a	Atherosclerosis	C14.907.137.126.307
hsa-mir-99b	Atherosclerosis	C14.907.137.126.307
hsa-mir-133a	Atrial Fibrillation	C14.280.067.198, C23.550.073.198
hsa-mir-133b	Atrial Fibrillation	C14.280.067.198, C23.550.073.198
hsa-mir-142	Atrial Fibrillation	C14.280.067.198, C23.550.073.198
hsa-mir-146b	Atrial Fibrillation	C14.280.067.198, C23.550.073.198
hsa-mir-155	Atrial Fibrillation	C14.280.067.198, C23.550.073.198
hsa-mir-193a	Atrial Fibrillation	C14.280.067.198, C23.550.073.198
hsa-mir-193b	Atrial Fibrillation	C14.280.067.198, C23.550.073.198
hsa-mir-19a	Atrial Fibrillation	C14.280.067.198, C23.550.073.198
hsa-mir-19b	Atrial Fibrillation	C14.280.067.198, C23.550.073.198
hsa-mir-223	Atrial Fibrillation	C14.280.067.198, C23.550.073.198
hsa-mir-30a	Atrial Fibrillation	C14.280.067.198, C23.550.073.198
hsa-mir-30b	Atrial Fibrillation	C14.280.067.198, C23.550.073.198
hsa-mir-30c	Atrial Fibrillation	C14.280.067.198, C23.550.073.198
hsa-mir-30d	Atrial Fibrillation	C14.280.067.198, C23.550.073.198
hsa-mir-328	Atrial Fibrillation	C14.280.067.198, C23.550.073.198
hsa-mir-486	Atrial Fibrillation	C14.280.067.198, C23.550.073.198
hsa-mir-519b	Atrial Fibrillation	C14.280.067.198, C23.550.073.198
hsa-mir-125a	Atrophy	C23.300.070
hsa-mir-208b	Atrophy	C23.300.070
hsa-mir-23a	Atrophy	C23.300.070
hsa-mir-106a	Autistic Disorder	F03.550.325.125
hsa-mir-106b	Autistic Disorder	F03.550.325.125
hsa-mir-129	Autistic Disorder	F03.550.325.125
hsa-mir-132	Autistic Disorder	F03.550.325.125
hsa-mir-140	Autistic Disorder	F03.550.325.125
hsa-mir-146a	Autistic Disorder	F03.550.325.125
hsa-mir-146b	Autistic Disorder	F03.550.325.125
hsa-mir-148b	Autistic Disorder	F03.550.325.125
hsa-mir-15a	Autistic Disorder	F03.550.325.125
hsa-mir-15b	Autistic Disorder	F03.550.325.125
hsa-mir-181b	Autistic Disorder	F03.550.325.125
hsa-mir-181d	Autistic Disorder	F03.550.325.125
hsa-mir-193b	Autistic Disorder	F03.550.325.125
hsa-mir-21	Autistic Disorder	F03.550.325.125
hsa-mir-212	Autistic Disorder	F03.550.325.125
hsa-mir-23a	Autistic Disorder	F03.550.325.125
hsa-mir-23b	Autistic Disorder	F03.550.325.125
hsa-mir-27a	Autistic Disorder	F03.550.325.125
hsa-mir-363	Autistic Disorder	F03.550.325.125
hsa-mir-381	Autistic Disorder	F03.550.325.125
hsa-mir-431	Autistic Disorder	F03.550.325.125
hsa-mir-432	Autistic Disorder	F03.550.325.125
hsa-mir-484	Autistic Disorder	F03.550.325.125
hsa-mir-486	Autistic Disorder	F03.550.325.125
hsa-mir-539	Autistic Disorder	F03.550.325.125
hsa-mir-550a	Autistic Disorder	F03.550.325.125
hsa-mir-598	Autistic Disorder	F03.550.325.125
hsa-mir-652	Autistic Disorder	F03.550.325.125
hsa-mir-663a	Autistic Disorder	F03.550.325.125
hsa-mir-7	Autistic Disorder	F03.550.325.125
hsa-mir-92a	Autistic Disorder	F03.550.325.125
hsa-mir-93	Autistic Disorder	F03.550.325.125
hsa-mir-95	Autistic Disorder	F03.550.325.125
hsa-mir-16	Autoimmune Diseases	C20.111
hsa-mir-141	Azoospermia	C12.294.365.700.380
hsa-mir-17	Azoospermia	C12.294.365.700.380
hsa-mir-18a	Azoospermia	C12.294.365.700.380
hsa-mir-19a	Azoospermia	C12.294.365.700.380
hsa-mir-19b	Azoospermia	C12.294.365.700.380
hsa-mir-20a	Azoospermia	C12.294.365.700.380
hsa-mir-302a	Azoospermia	C12.294.365.700.380
hsa-mir-371a	Azoospermia	C12.294.365.700.380
hsa-mir-372	Azoospermia	C12.294.365.700.380
hsa-mir-373	Azoospermia	C12.294.365.700.380
hsa-mir-383	Azoospermia	C12.294.365.700.380
hsa-mir-429	Azoospermia	C12.294.365.700.380
hsa-mir-491	Azoospermia	C12.294.365.700.380
hsa-mir-520d	Azoospermia	C12.294.365.700.380
hsa-mir-7	Azoospermia	C12.294.365.700.380
hsa-mir-92a	Azoospermia	C12.294.365.700.380
hsa-mir-92a	Azoospermia	C12.294.365.700.380
hsa-let-7a	Barrett Esophagus	C06.198.102, C06.405.117.102
hsa-mir-141	Barrett Esophagus	C06.198.102, C06.405.117.102
hsa-mir-143	Barrett Esophagus	C06.198.102, C06.405.117.102
hsa-mir-145	Barrett Esophagus	C06.198.102, C06.405.117.102
hsa-mir-15b	Barrett Esophagus	C06.198.102, C06.405.117.102
hsa-mir-192	Barrett Esophagus	C06.198.102, C06.405.117.102
hsa-mir-196a	Barrett Esophagus	C06.198.102, C06.405.117.102
hsa-mir-200a	Barrett Esophagus	C06.198.102, C06.405.117.102
hsa-mir-200b	Barrett Esophagus	C06.198.102, C06.405.117.102
hsa-mir-200c	Barrett Esophagus	C06.198.102, C06.405.117.102
hsa-mir-203	Barrett Esophagus	C06.198.102, C06.405.117.102
hsa-mir-21	Barrett Esophagus	C06.198.102, C06.405.117.102
hsa-mir-223	Barrett Esophagus	C06.198.102, C06.405.117.102
hsa-mir-31	Barrett Esophagus	C06.198.102, C06.405.117.102
hsa-mir-375	Barrett Esophagus	C06.198.102, C06.405.117.102
hsa-mir-429	Barrett Esophagus	C06.198.102, C06.405.117.102
hsa-mir-486	Barrett Esophagus	C06.198.102, C06.405.117.102
hsa-mir-146a	Behcet Syndrome	C07.465.075, C11.941.879.780.880.200, C14.907.940.100, C17.800.862.150
hsa-mir-155	Behcet Syndrome	C07.465.075, C11.941.879.780.880.200, C14.907.940.100, C17.800.862.150
hsa-mir-29a	Biliary Atresia	C06.130.120.123, C06.198.125, C16.131.314.125
hsa-mir-29b	Biliary Atresia	C06.130.120.123, C06.198.125, C16.131.314.125
hsa-let-7f	Biliary Tract Neoplasms	C04.588.274.120, C06.130.320, C06.301.120
hsa-let-7i	Biliary Tract Neoplasms	C04.588.274.120, C06.130.320, C06.301.120
hsa-mir-105	Biliary Tract Neoplasms	C04.588.274.120, C06.130.320, C06.301.120
hsa-mir-145	Biliary Tract Neoplasms	C04.588.274.120, C06.130.320, C06.301.120
hsa-mir-147b	Biliary Tract Neoplasms	C04.588.274.120, C06.130.320, C06.301.120
hsa-mir-199a	Biliary Tract Neoplasms	C04.588.274.120, C06.130.320, C06.301.120
hsa-mir-222	Biliary Tract Neoplasms	C04.588.274.120, C06.130.320, C06.301.120
hsa-mir-302c	Biliary Tract Neoplasms	C04.588.274.120, C06.130.320, C06.301.120
hsa-mir-421	Biliary Tract Neoplasms	C04.588.274.120, C06.130.320, C06.301.120
hsa-mir-9	Biliary Tract Neoplasms	C04.588.274.120, C06.130.320, C06.301.120
hsa-mir-942	Biliary Tract Neoplasms	C04.588.274.120, C06.130.320, C06.301.120
hsa-mir-708	Bladder Neoplasms	C04.588.945.947.960, C12.758.820.968, C12.777.829.813, C13.351.937.820.945, C13.351.968.829.707
hsa-let-7i	Brain Injuries	C10.228.140.199, C10.900.300.087, C26.260.118, C26.915.300.200
hsa-mir-21	Brain Injuries	C10.228.140.199, C10.900.300.087, C26.260.118, C26.915.300.200
hsa-mir-29c	Brain Injuries	C10.228.140.199, C10.900.300.087, C26.260.118, C26.915.300.200
hsa-mir-210	Brain Ischemia	C10.228.140.300.150, C14.907.253.092
hsa-mir-129	Brain Neoplasms	C04.588.614.250.195, C10.228.140.211, C10.551.240.250
hsa-mir-21	Brain Neoplasms	C04.588.614.250.195, C10.228.140.211, C10.551.240.250
hsa-mir-222	Brain Neoplasms	C04.588.614.250.195, C10.228.140.211, C10.551.240.250
hsa-mir-326	Brain Neoplasms	C04.588.614.250.195, C10.228.140.211, C10.551.240.250
hsa-mir-34a	Brain Neoplasms	C04.588.614.250.195, C10.228.140.211, C10.551.240.250
hsa-mir-9	Brain Neoplasms	C04.588.614.250.195, C10.228.140.211, C10.551.240.250
hsa-mir-92b	Brain Neoplasms	C04.588.614.250.195, C10.228.140.211, C10.551.240.250
hsa-let-7a	Breast Neoplasms	C04.588.180, C17.800.090.500
hsa-let-7b	Breast Neoplasms	C04.588.180, C17.800.090.500
hsa-let-7c	Breast Neoplasms	C04.588.180, C17.800.090.500
hsa-let-7d	Breast Neoplasms	C04.588.180, C17.800.090.500
hsa-let-7e	Breast Neoplasms	C04.588.180, C17.800.090.500
hsa-let-7f	Breast Neoplasms	C04.588.180, C17.800.090.500
hsa-let-7g	Breast Neoplasms	C04.588.180, C17.800.090.500
hsa-let-7i	Breast Neoplasms	C04.588.180, C17.800.090.500
hsa-mir-1	Breast Neoplasms	C04.588.180, C17.800.090.500
hsa-mir-100	Breast Neoplasms	C04.588.180, C17.800.090.500
hsa-mir-101	Breast Neoplasms	C04.588.180, C17.800.090.500
hsa-mir-103a	Breast Neoplasms	C04.588.180, C17.800.090.500
hsa-mir-103b	Breast Neoplasms	C04.588.180, C17.800.090.500
hsa-mir-106b	Breast Neoplasms	C04.588.180, C17.800.090.500
hsa-mir-107	Breast Neoplasms	C04.588.180, C17.800.090.500
hsa-mir-10a	Breast Neoplasms	C04.588.180, C17.800.090.500
hsa-mir-10b	Breast Neoplasms	C04.588.180, C17.800.090.500
hsa-mir-122	Breast Neoplasms	C04.588.180, C17.800.090.500
hsa-mir-124	Breast Neoplasms	C04.588.180, C17.800.090.500
hsa-mir-1245a	Breast Neoplasms	C04.588.180, C17.800.090.500
hsa-mir-1245b	Breast Neoplasms	C04.588.180, C17.800.090.500
hsa-mir-1258	Breast Neoplasms	C04.588.180, C17.800.090.500
hsa-mir-125a	Breast Neoplasms	C04.588.180, C17.800.090.500
hsa-mir-125b	Breast Neoplasms	C04.588.180, C17.800.090.500
hsa-mir-126	Breast Neoplasms	C04.588.180, C17.800.090.500
hsa-mir-127	Breast Neoplasms	C04.588.180, C17.800.090.500
hsa-mir-128	Breast Neoplasms	C04.588.180, C17.800.090.500
hsa-mir-1290	Breast Neoplasms	C04.588.180, C17.800.090.500
hsa-mir-129	Breast Neoplasms	C04.588.180, C17.800.090.500
hsa-mir-132	Breast Neoplasms	C04.588.180, C17.800.090.500
hsa-mir-133a	Breast Neoplasms	C04.588.180, C17.800.090.500
hsa-mir-133b	Breast Neoplasms	C04.588.180, C17.800.090.500
hsa-mir-135a	Breast Neoplasms	C04.588.180, C17.800.090.500
hsa-mir-135b	Breast Neoplasms	C04.588.180, C17.800.090.500
hsa-mir-137	Breast Neoplasms	C04.588.180, C17.800.090.500
hsa-mir-139	Breast Neoplasms	C04.588.180, C17.800.090.500
hsa-mir-140	Breast Neoplasms	C04.588.180, C17.800.090.500
hsa-mir-141	Breast Neoplasms	C04.588.180, C17.800.090.500
hsa-mir-143	Breast Neoplasms	C04.588.180, C17.800.090.500
hsa-mir-145	Breast Neoplasms	C04.588.180, C17.800.090.500
hsa-mir-1469	Breast Neoplasms	C04.588.180, C17.800.090.500
hsa-mir-146a	Breast Neoplasms	C04.588.180, C17.800.090.500
hsa-mir-146b	Breast Neoplasms	C04.588.180, C17.800.090.500
hsa-mir-1471	Breast Neoplasms	C04.588.180, C17.800.090.500
hsa-mir-147a	Breast Neoplasms	C04.588.180, C17.800.090.500
hsa-mir-148a	Breast Neoplasms	C04.588.180, C17.800.090.500
hsa-mir-148b	Breast Neoplasms	C04.588.180, C17.800.090.500
hsa-mir-149	Breast Neoplasms	C04.588.180, C17.800.090.500
hsa-mir-151a	Breast Neoplasms	C04.588.180, C17.800.090.500
hsa-mir-151b	Breast Neoplasms	C04.588.180, C17.800.090.500
hsa-mir-152	Breast Neoplasms	C04.588.180, C17.800.090.500
hsa-mir-153	Breast Neoplasms	C04.588.180, C17.800.090.500
hsa-mir-155	Breast Neoplasms	C04.588.180, C17.800.090.500
hsa-mir-15a	Breast Neoplasms	C04.588.180, C17.800.090.500
hsa-mir-16	Breast Neoplasms	C04.588.180, C17.800.090.500
hsa-mir-17	Breast Neoplasms	C04.588.180, C17.800.090.500
hsa-mir-181	Breast Neoplasms	C04.588.180, C17.800.090.500
hsa-mir-181b	Breast Neoplasms	C04.588.180, C17.800.090.500
hsa-mir-182	Breast Neoplasms	C04.588.180, C17.800.090.500
hsa-mir-183	Breast Neoplasms	C04.588.180, C17.800.090.500
hsa-mir-187	Breast Neoplasms	C04.588.180, C17.800.090.500
hsa-mir-18a	Breast Neoplasms	C04.588.180, C17.800.090.500
hsa-mir-18b	Breast Neoplasms	C04.588.180, C17.800.090.500
hsa-mir-191	Breast Neoplasms	C04.588.180, C17.800.090.500
hsa-mir-1915	Breast Neoplasms	C04.588.180, C17.800.090.500
hsa-mir-193a	Breast Neoplasms	C04.588.180, C17.800.090.500
hsa-mir-193b	Breast Neoplasms	C04.588.180, C17.800.090.500
hsa-mir-194	Breast Neoplasms	C04.588.180, C17.800.090.500
hsa-mir-195	Breast Neoplasms	C04.588.180, C17.800.090.500
hsa-mir-196a	Breast Neoplasms	C04.588.180, C17.800.090.500
hsa-mir-197	Breast Neoplasms	C04.588.180, C17.800.090.500
hsa-mir-199a	Breast Neoplasms	C04.588.180, C17.800.090.500
hsa-mir-199b	Breast Neoplasms	C04.588.180, C17.800.090.500
hsa-mir-19a	Breast Neoplasms	C04.588.180, C17.800.090.500
hsa-mir-19b	Breast Neoplasms	C04.588.180, C17.800.090.500
hsa-mir-200	Breast Neoplasms	C04.588.180, C17.800.090.500
hsa-mir-200c	Breast Neoplasms	C04.588.180, C17.800.090.500
hsa-mir-202	Breast Neoplasms	C04.588.180, C17.800.090.500
hsa-mir-203	Breast Neoplasms	C04.588.180, C17.800.090.500
hsa-mir-204	Breast Neoplasms	C04.588.180, C17.800.090.500
hsa-mir-205	Breast Neoplasms	C04.588.180, C17.800.090.500
hsa-mir-206	Breast Neoplasms	C04.588.180, C17.800.090.500
hsa-mir-20a	Breast Neoplasms	C04.588.180, C17.800.090.500
hsa-mir-20b	Breast Neoplasms	C04.588.180, C17.800.090.500
hsa-mir-21	Breast Neoplasms	C04.588.180, C17.800.090.500
hsa-mir-210	Breast Neoplasms	C04.588.180, C17.800.090.500
hsa-mir-214	Breast Neoplasms	C04.588.180, C17.800.090.500
hsa-mir-215	Breast Neoplasms	C04.588.180, C17.800.090.500
hsa-mir-218	Breast Neoplasms	C04.588.180, C17.800.090.500
hsa-mir-219	Breast Neoplasms	C04.588.180, C17.800.090.500
hsa-mir-22	Breast Neoplasms	C04.588.180, C17.800.090.500
hsa-mir-221	Breast Neoplasms	C04.588.180, C17.800.090.500
hsa-mir-222	Breast Neoplasms	C04.588.180, C17.800.090.500
hsa-mir-223	Breast Neoplasms	C04.588.180, C17.800.090.500
hsa-mir-224	Breast Neoplasms	C04.588.180, C17.800.090.500
hsa-mir-2355	Breast Neoplasms	C04.588.180, C17.800.090.500
hsa-mir-23a	Breast Neoplasms	C04.588.180, C17.800.090.500
hsa-mir-23b	Breast Neoplasms	C04.588.180, C17.800.090.500
hsa-mir-24	Breast Neoplasms	C04.588.180, C17.800.090.500
hsa-mir-25	Breast Neoplasms	C04.588.180, C17.800.090.500
hsa-mir-26a	Breast Neoplasms	C04.588.180, C17.800.090.500
hsa-mir-26b	Breast Neoplasms	C04.588.180, C17.800.090.500
hsa-mir-27a	Breast Neoplasms	C04.588.180, C17.800.090.500
hsa-mir-27b	Breast Neoplasms	C04.588.180, C17.800.090.500
hsa-mir-296	Breast Neoplasms	C04.588.180, C17.800.090.500
hsa-mir-298	Breast Neoplasms	C04.588.180, C17.800.090.500
hsa-mir-299	Breast Neoplasms	C04.588.180, C17.800.090.500
hsa-mir-29a	Breast Neoplasms	C04.588.180, C17.800.090.500
hsa-mir-29b	Breast Neoplasms	C04.588.180, C17.800.090.500
hsa-mir-29c	Breast Neoplasms	C04.588.180, C17.800.090.500
hsa-mir-301a	Breast Neoplasms	C04.588.180, C17.800.090.500
hsa-mir-301b	Breast Neoplasms	C04.588.180, C17.800.090.500
hsa-mir-302a	Breast Neoplasms	C04.588.180, C17.800.090.500
hsa-mir-302b	Breast Neoplasms	C04.588.180, C17.800.090.500
hsa-mir-302c	Breast Neoplasms	C04.588.180, C17.800.090.500
hsa-mir-302d	Breast Neoplasms	C04.588.180, C17.800.090.500
hsa-mir-30a	Breast Neoplasms	C04.588.180, C17.800.090.500
hsa-mir-30b	Breast Neoplasms	C04.588.180, C17.800.090.500
hsa-mir-30c	Breast Neoplasms	C04.588.180, C17.800.090.500
hsa-mir-30d	Breast Neoplasms	C04.588.180, C17.800.090.500
hsa-mir-31	Breast Neoplasms	C04.588.180, C17.800.090.500
hsa-mir-320a	Breast Neoplasms	C04.588.180, C17.800.090.500
hsa-mir-320b	Breast Neoplasms	C04.588.180, C17.800.090.500
hsa-mir-320c	Breast Neoplasms	C04.588.180, C17.800.090.500
hsa-mir-320d	Breast Neoplasms	C04.588.180, C17.800.090.500
hsa-mir-320e	Breast Neoplasms	C04.588.180, C17.800.090.500
hsa-mir-324	Breast Neoplasms	C04.588.180, C17.800.090.500
hsa-mir-326	Breast Neoplasms	C04.588.180, C17.800.090.500
hsa-mir-328	Breast Neoplasms	C04.588.180, C17.800.090.500
hsa-mir-335	Breast Neoplasms	C04.588.180, C17.800.090.500
hsa-mir-338	Breast Neoplasms	C04.588.180, C17.800.090.500
hsa-mir-339	Breast Neoplasms	C04.588.180, C17.800.090.500
hsa-mir-340	Breast Neoplasms	C04.588.180, C17.800.090.500
hsa-mir-342	Breast Neoplasms	C04.588.180, C17.800.090.500
hsa-mir-345	Breast Neoplasms	C04.588.180, C17.800.090.500
hsa-mir-34a	Breast Neoplasms	C04.588.180, C17.800.090.500
hsa-mir-34b	Breast Neoplasms	C04.588.180, C17.800.090.500
hsa-mir-34c	Breast Neoplasms	C04.588.180, C17.800.090.500
hsa-mir-365a	Breast Neoplasms	C04.588.180, C17.800.090.500
hsa-mir-365b	Breast Neoplasms	C04.588.180, C17.800.090.500
hsa-mir-367	Breast Neoplasms	C04.588.180, C17.800.090.500
hsa-mir-373	Breast Neoplasms	C04.588.180, C17.800.090.500
hsa-mir-374a	Breast Neoplasms	C04.588.180, C17.800.090.500
hsa-mir-375	Breast Neoplasms	C04.588.180, C17.800.090.500
hsa-mir-376c	Breast Neoplasms	C04.588.180, C17.800.090.500
hsa-mir-383	Breast Neoplasms	C04.588.180, C17.800.090.500
hsa-mir-409	Breast Neoplasms	C04.588.180, C17.800.090.500
hsa-mir-411	Breast Neoplasms	C04.588.180, C17.800.090.500
hsa-mir-423	Breast Neoplasms	C04.588.180, C17.800.090.500
hsa-mir-425	Breast Neoplasms	C04.588.180, C17.800.090.500
hsa-mir-429	Breast Neoplasms	C04.588.180, C17.800.090.500
hsa-mir-4306	Breast Neoplasms	C04.588.180, C17.800.090.500
hsa-mir-450a	Breast Neoplasms	C04.588.180, C17.800.090.500
hsa-mir-450b	Breast Neoplasms	C04.588.180, C17.800.090.500
hsa-mir-451a	Breast Neoplasms	C04.588.180, C17.800.090.500
hsa-mir-452	Breast Neoplasms	C04.588.180, C17.800.090.500
hsa-mir-486	Breast Neoplasms	C04.588.180, C17.800.090.500
hsa-mir-488	Breast Neoplasms	C04.588.180, C17.800.090.500
hsa-mir-493	Breast Neoplasms	C04.588.180, C17.800.090.500
hsa-mir-495	Breast Neoplasms	C04.588.180, C17.800.090.500
hsa-mir-497	Breast Neoplasms	C04.588.180, C17.800.090.500
hsa-mir-499a	Breast Neoplasms	C04.588.180, C17.800.090.500
hsa-mir-505	Breast Neoplasms	C04.588.180, C17.800.090.500
hsa-mir-506	Breast Neoplasms	C04.588.180, C17.800.090.500
hsa-mir-510	Breast Neoplasms	C04.588.180, C17.800.090.500
hsa-mir-513a	Breast Neoplasms	C04.588.180, C17.800.090.500
hsa-mir-515	Breast Neoplasms	C04.588.180, C17.800.090.500
hsa-mir-516a	Breast Neoplasms	C04.588.180, C17.800.090.500
hsa-mir-516b	Breast Neoplasms	C04.588.180, C17.800.090.500
hsa-mir-519c	Breast Neoplasms	C04.588.180, C17.800.090.500
hsa-mir-519d	Breast Neoplasms	C04.588.180, C17.800.090.500
hsa-mir-519e	Breast Neoplasms	C04.588.180, C17.800.090.500
hsa-mir-520a	Breast Neoplasms	C04.588.180, C17.800.090.500
hsa-mir-520b	Breast Neoplasms	C04.588.180, C17.800.090.500
hsa-mir-520c	Breast Neoplasms	C04.588.180, C17.800.090.500
hsa-mir-520d	Breast Neoplasms	C04.588.180, C17.800.090.500
hsa-mir-520h	Breast Neoplasms	C04.588.180, C17.800.090.500
hsa-mir-526a	Breast Neoplasms	C04.588.180, C17.800.090.500
hsa-mir-584	Breast Neoplasms	C04.588.180, C17.800.090.500
hsa-mir-608	Breast Neoplasms	C04.588.180, C17.800.090.500
hsa-mir-625	Breast Neoplasms	C04.588.180, C17.800.090.500
hsa-mir-629	Breast Neoplasms	C04.588.180, C17.800.090.500
hsa-mir-632	Breast Neoplasms	C04.588.180, C17.800.090.500
hsa-mir-638	Breast Neoplasms	C04.588.180, C17.800.090.500
hsa-mir-661	Breast Neoplasms	C04.588.180, C17.800.090.500
hsa-mir-663a	Breast Neoplasms	C04.588.180, C17.800.090.500
hsa-mir-708	Breast Neoplasms	C04.588.180, C17.800.090.500
hsa-mir-7	Breast Neoplasms	C04.588.180, C17.800.090.500
hsa-mir-874	Breast Neoplasms	C04.588.180, C17.800.090.500
hsa-mir-9	Breast Neoplasms	C04.588.180, C17.800.090.500
hsa-mir-922	Breast Neoplasms	C04.588.180, C17.800.090.500
hsa-mir-92a	Breast Neoplasms	C04.588.180, C17.800.090.500
hsa-mir-93	Breast Neoplasms	C04.588.180, C17.800.090.500
hsa-mir-96	Breast Neoplasms	C04.588.180, C17.800.090.500
hsa-mir-127	Burkitt Lymphoma	C02.256.466.313.165, C02.928.313.165, C04.557.386.480.100, C04.557.386.480.150.165, C04.619.935.313.165, C04.925.313.165, C15.604.515.569.480.100, C15.604.515.569.480.150.165, C20.683.515.761.480.100, C20.683.515.761.480.150.165
hsa-mir-146a	Burkitt Lymphoma	C02.256.466.313.165, C02.928.313.165, C04.557.386.480.100, C04.557.386.480.150.165, C04.619.935.313.165, C04.925.313.165, C15.604.515.569.480.100, C15.604.515.569.480.150.165, C20.683.515.761.480.100, C20.683.515.761.480.150.165
hsa-mir-155	Burkitt Lymphoma	C02.256.466.313.165, C02.928.313.165, C04.557.386.480.100, C04.557.386.480.150.165, C04.619.935.313.165, C04.925.313.165, C15.604.515.569.480.100, C15.604.515.569.480.150.165, C20.683.515.761.480.100, C20.683.515.761.480.150.165
hsa-mir-17	Burkitt Lymphoma	C02.256.466.313.165, C02.928.313.165, C04.557.386.480.100, C04.557.386.480.150.165, C04.619.935.313.165, C04.925.313.165, C15.604.515.569.480.100, C15.604.515.569.480.150.165, C20.683.515.761.480.100, C20.683.515.761.480.150.165
hsa-mir-18a	Burkitt Lymphoma	C02.256.466.313.165, C02.928.313.165, C04.557.386.480.100, C04.557.386.480.150.165, C04.619.935.313.165, C04.925.313.165, C15.604.515.569.480.100, C15.604.515.569.480.150.165, C20.683.515.761.480.100, C20.683.515.761.480.150.165
hsa-mir-19a	Burkitt Lymphoma	C02.256.466.313.165, C02.928.313.165, C04.557.386.480.100, C04.557.386.480.150.165, C04.619.935.313.165, C04.925.313.165, C15.604.515.569.480.100, C15.604.515.569.480.150.165, C20.683.515.761.480.100, C20.683.515.761.480.150.165
hsa-mir-19b	Burkitt Lymphoma	C02.256.466.313.165, C02.928.313.165, C04.557.386.480.100, C04.557.386.480.150.165, C04.619.935.313.165, C04.925.313.165, C15.604.515.569.480.100, C15.604.515.569.480.150.165, C20.683.515.761.480.100, C20.683.515.761.480.150.165
hsa-mir-20a	Burkitt Lymphoma	C02.256.466.313.165, C02.928.313.165, C04.557.386.480.100, C04.557.386.480.150.165, C04.619.935.313.165, C04.925.313.165, C15.604.515.569.480.100, C15.604.515.569.480.150.165, C20.683.515.761.480.100, C20.683.515.761.480.150.165
hsa-mir-92a	Burkitt Lymphoma	C02.256.466.313.165, C02.928.313.165, C04.557.386.480.100, C04.557.386.480.150.165, C04.619.935.313.165, C04.925.313.165, C15.604.515.569.480.100, C15.604.515.569.480.150.165, C20.683.515.761.480.100, C20.683.515.761.480.150.165
hsa-mir-93	Burkitt Lymphoma	C02.256.466.313.165, C02.928.313.165, C04.557.386.480.100, C04.557.386.480.150.165, C04.619.935.313.165, C04.925.313.165, C15.604.515.569.480.100, C15.604.515.569.480.150.165, C20.683.515.761.480.100, C20.683.515.761.480.150.165
hsa-mir-203	Burns	C26.200
hsa-mir-663a	Burns	C26.200
hsa-let-7a	Carcinoma	C04.557.470.200
hsa-let-7i	Carcinoma	C04.557.470.200
hsa-mir-106b	Carcinoma	C04.557.470.200
hsa-mir-10a	Carcinoma	C04.557.470.200
hsa-mir-10b	Carcinoma	C04.557.470.200
hsa-mir-125b	Carcinoma	C04.557.470.200
hsa-mir-138	Carcinoma	C04.557.470.200
hsa-mir-142	Carcinoma	C04.557.470.200
hsa-mir-145	Carcinoma	C04.557.470.200
hsa-mir-146b	Carcinoma	C04.557.470.200
hsa-mir-149	Carcinoma	C04.557.470.200
hsa-mir-155	Carcinoma	C04.557.470.200
hsa-mir-16	Carcinoma	C04.557.470.200
hsa-mir-182	Carcinoma	C04.557.470.200
hsa-mir-183	Carcinoma	C04.557.470.200
hsa-mir-184	Carcinoma	C04.557.470.200
hsa-mir-192	Carcinoma	C04.557.470.200
hsa-mir-200a	Carcinoma	C04.557.470.200
hsa-mir-200b	Carcinoma	C04.557.470.200
hsa-mir-200c	Carcinoma	C04.557.470.200
hsa-mir-205	Carcinoma	C04.557.470.200
hsa-mir-20a	Carcinoma	C04.557.470.200
hsa-mir-21	Carcinoma	C04.557.470.200
hsa-mir-214	Carcinoma	C04.557.470.200
hsa-mir-221	Carcinoma	C04.557.470.200
hsa-mir-222	Carcinoma	C04.557.470.200
hsa-mir-23a	Carcinoma	C04.557.470.200
hsa-mir-302a	Carcinoma	C04.557.470.200
hsa-mir-302b	Carcinoma	C04.557.470.200
hsa-mir-302c	Carcinoma	C04.557.470.200
hsa-mir-302d	Carcinoma	C04.557.470.200
hsa-mir-302e	Carcinoma	C04.557.470.200
hsa-mir-302f	Carcinoma	C04.557.470.200
hsa-mir-30a	Carcinoma	C04.557.470.200
hsa-mir-31	Carcinoma	C04.557.470.200
hsa-mir-34a	Carcinoma	C04.557.470.200
hsa-mir-371a	Carcinoma	C04.557.470.200
hsa-mir-372	Carcinoma	C04.557.470.200
hsa-mir-373	Carcinoma	C04.557.470.200
hsa-mir-375	Carcinoma	C04.557.470.200
hsa-mir-423	Carcinoma	C04.557.470.200
hsa-mir-96	Carcinoma	C04.557.470.200
hsa-mir-106b	Carcinoma, Basal Cell	C04.557.470.200.165, C04.557.470.565.165
hsa-mir-125a	Carcinoma, Basal Cell	C04.557.470.200.165, C04.557.470.565.165
hsa-mir-139	Carcinoma, Basal Cell	C04.557.470.200.165, C04.557.470.565.165
hsa-mir-140	Carcinoma, Basal Cell	C04.557.470.200.165, C04.557.470.565.165
hsa-mir-145	Carcinoma, Basal Cell	C04.557.470.200.165, C04.557.470.565.165
hsa-mir-17	Carcinoma, Basal Cell	C04.557.470.200.165, C04.557.470.565.165
hsa-mir-181c	Carcinoma, Basal Cell	C04.557.470.200.165, C04.557.470.565.165
hsa-mir-181d	Carcinoma, Basal Cell	C04.557.470.200.165, C04.557.470.565.165
hsa-mir-182	Carcinoma, Basal Cell	C04.557.470.200.165, C04.557.470.565.165
hsa-mir-183	Carcinoma, Basal Cell	C04.557.470.200.165, C04.557.470.565.165
hsa-mir-18a	Carcinoma, Basal Cell	C04.557.470.200.165, C04.557.470.565.165
hsa-mir-18b	Carcinoma, Basal Cell	C04.557.470.200.165, C04.557.470.565.165
hsa-mir-19b	Carcinoma, Basal Cell	C04.557.470.200.165, C04.557.470.565.165
hsa-mir-2861	Carcinoma, Basal Cell	C04.557.470.200.165, C04.557.470.565.165
hsa-mir-29c	Carcinoma, Basal Cell	C04.557.470.200.165, C04.557.470.565.165
hsa-mir-3196	Carcinoma, Basal Cell	C04.557.470.200.165, C04.557.470.565.165
hsa-mir-378a	Carcinoma, Basal Cell	C04.557.470.200.165, C04.557.470.565.165
hsa-mir-378b	Carcinoma, Basal Cell	C04.557.470.200.165, C04.557.470.565.165
hsa-mir-378c	Carcinoma, Basal Cell	C04.557.470.200.165, C04.557.470.565.165
hsa-mir-378d	Carcinoma, Basal Cell	C04.557.470.200.165, C04.557.470.565.165
hsa-mir-378e	Carcinoma, Basal Cell	C04.557.470.200.165, C04.557.470.565.165
hsa-mir-378f	Carcinoma, Basal Cell	C04.557.470.200.165, C04.557.470.565.165
hsa-mir-378g	Carcinoma, Basal Cell	C04.557.470.200.165, C04.557.470.565.165
hsa-mir-378h	Carcinoma, Basal Cell	C04.557.470.200.165, C04.557.470.565.165
hsa-mir-378i	Carcinoma, Basal Cell	C04.557.470.200.165, C04.557.470.565.165
hsa-mir-455	Carcinoma, Basal Cell	C04.557.470.200.165, C04.557.470.565.165
hsa-mir-542	Carcinoma, Basal Cell	C04.557.470.200.165, C04.557.470.565.165
hsa-mir-572	Carcinoma, Basal Cell	C04.557.470.200.165, C04.557.470.565.165
hsa-mir-638	Carcinoma, Basal Cell	C04.557.470.200.165, C04.557.470.565.165
hsa-mir-93	Carcinoma, Basal Cell	C04.557.470.200.165, C04.557.470.565.165
hsa-mir-21	Carcinoma, Ductal, Breast	C04.557.470.200.025.232.500, C04.557.470.615.132.500, C04.588.180.390, C17.800.090.500.390
hsa-mir-141	Carcinoma, Ehrlich Tumor	C04.557.470.200.200, C04.619.169
hsa-mir-182	Carcinoma, Ehrlich Tumor	C04.557.470.200.200, C04.619.169
hsa-mir-183	Carcinoma, Ehrlich Tumor	C04.557.470.200.200, C04.619.169
hsa-mir-200a	Carcinoma, Ehrlich Tumor	C04.557.470.200.200, C04.619.169
hsa-mir-200b	Carcinoma, Ehrlich Tumor	C04.557.470.200.200, C04.619.169
hsa-mir-429	Carcinoma, Ehrlich Tumor	C04.557.470.200.200, C04.619.169
hsa-mir-96	Carcinoma, Ehrlich Tumor	C04.557.470.200.200, C04.619.169
hsa-mir-302b	Carcinoma, Embryonal	C04.557.465.200
hsa-mir-206	Carcinoma, Endometrioid	C04.557.470.200.025.240, C04.588.945.418.948.585.124, C13.351.500.056.630.705.331, C13.351.937.418.685.331, C13.351.937.418.875.200.124, C19.391.630.705.331
hsa-mir-21	Carcinoma, Endometrioid	C04.557.470.200.025.240, C04.588.945.418.948.585.124, C13.351.500.056.630.705.331, C13.351.937.418.685.331, C13.351.937.418.875.200.124, C19.391.630.705.331
hsa-mir-503	Carcinoma, Endometrioid	C04.557.470.200.025.240, C04.588.945.418.948.585.124, C13.351.500.056.630.705.331, C13.351.937.418.685.331, C13.351.937.418.875.200.124, C19.391.630.705.331
hsa-let-7a	Carcinoma, Hepatocellular	C04.557.470.200.025.255, C04.588.274.623.160, C06.301.623.160, C06.552.697.160
hsa-let-7b	Carcinoma, Hepatocellular	C04.557.470.200.025.255, C04.588.274.623.160, C06.301.623.160, C06.552.697.160
hsa-let-7c	Carcinoma, Hepatocellular	C04.557.470.200.025.255, C04.588.274.623.160, C06.301.623.160, C06.552.697.160
hsa-let-7d	Carcinoma, Hepatocellular	C04.557.470.200.025.255, C04.588.274.623.160, C06.301.623.160, C06.552.697.160
hsa-let-7e	Carcinoma, Hepatocellular	C04.557.470.200.025.255, C04.588.274.623.160, C06.301.623.160, C06.552.697.160
hsa-let-7f	Carcinoma, Hepatocellular	C04.557.470.200.025.255, C04.588.274.623.160, C06.301.623.160, C06.552.697.160
hsa-let-7g	Carcinoma, Hepatocellular	C04.557.470.200.025.255, C04.588.274.623.160, C06.301.623.160, C06.552.697.160
hsa-let-7i	Carcinoma, Hepatocellular	C04.557.470.200.025.255, C04.588.274.623.160, C06.301.623.160, C06.552.697.160
hsa-mir-100	Carcinoma, Hepatocellular	C04.557.470.200.025.255, C04.588.274.623.160, C06.301.623.160, C06.552.697.160
hsa-mir-101	Carcinoma, Hepatocellular	C04.557.470.200.025.255, C04.588.274.623.160, C06.301.623.160, C06.552.697.160
hsa-mir-103a	Carcinoma, Hepatocellular	C04.557.470.200.025.255, C04.588.274.623.160, C06.301.623.160, C06.552.697.160
hsa-mir-105	Carcinoma, Hepatocellular	C04.557.470.200.025.255, C04.588.274.623.160, C06.301.623.160, C06.552.697.160
hsa-mir-106a	Carcinoma, Hepatocellular	C04.557.470.200.025.255, C04.588.274.623.160, C06.301.623.160, C06.552.697.160
hsa-mir-106b	Carcinoma, Hepatocellular	C04.557.470.200.025.255, C04.588.274.623.160, C06.301.623.160, C06.552.697.160
hsa-mir-107	Carcinoma, Hepatocellular	C04.557.470.200.025.255, C04.588.274.623.160, C06.301.623.160, C06.552.697.160
hsa-mir-10a	Carcinoma, Hepatocellular	C04.557.470.200.025.255, C04.588.274.623.160, C06.301.623.160, C06.552.697.160
hsa-mir-10b	Carcinoma, Hepatocellular	C04.557.470.200.025.255, C04.588.274.623.160, C06.301.623.160, C06.552.697.160
hsa-mir-1	Carcinoma, Hepatocellular	C04.557.470.200.025.255, C04.588.274.623.160, C06.301.623.160, C06.552.697.160
hsa-mir-1202	Carcinoma, Hepatocellular	C04.557.470.200.025.255, C04.588.274.623.160, C06.301.623.160, C06.552.697.160
hsa-mir-122	Carcinoma, Hepatocellular	C04.557.470.200.025.255, C04.588.274.623.160, C06.301.623.160, C06.552.697.160
hsa-mir-1231	Carcinoma, Hepatocellular	C04.557.470.200.025.255, C04.588.274.623.160, C06.301.623.160, C06.552.697.160
hsa-mir-1234	Carcinoma, Hepatocellular	C04.557.470.200.025.255, C04.588.274.623.160, C06.301.623.160, C06.552.697.160
hsa-mir-124	Carcinoma, Hepatocellular	C04.557.470.200.025.255, C04.588.274.623.160, C06.301.623.160, C06.552.697.160
hsa-mir-1249	Carcinoma, Hepatocellular	C04.557.470.200.025.255, C04.588.274.623.160, C06.301.623.160, C06.552.697.160
hsa-mir-125a	Carcinoma, Hepatocellular	C04.557.470.200.025.255, C04.588.274.623.160, C06.301.623.160, C06.552.697.160
hsa-mir-125b	Carcinoma, Hepatocellular	C04.557.470.200.025.255, C04.588.274.623.160, C06.301.623.160, C06.552.697.160
hsa-mir-126	Carcinoma, Hepatocellular	C04.557.470.200.025.255, C04.588.274.623.160, C06.301.623.160, C06.552.697.160
hsa-mir-127	Carcinoma, Hepatocellular	C04.557.470.200.025.255, C04.588.274.623.160, C06.301.623.160, C06.552.697.160
hsa-mir-1290	Carcinoma, Hepatocellular	C04.557.470.200.025.255, C04.588.274.623.160, C06.301.623.160, C06.552.697.160
hsa-mir-129	Carcinoma, Hepatocellular	C04.557.470.200.025.255, C04.588.274.623.160, C06.301.623.160, C06.552.697.160
hsa-mir-1301	Carcinoma, Hepatocellular	C04.557.470.200.025.255, C04.588.274.623.160, C06.301.623.160, C06.552.697.160
hsa-mir-1303	Carcinoma, Hepatocellular	C04.557.470.200.025.255, C04.588.274.623.160, C06.301.623.160, C06.552.697.160
hsa-mir-130a	Carcinoma, Hepatocellular	C04.557.470.200.025.255, C04.588.274.623.160, C06.301.623.160, C06.552.697.160
hsa-mir-130b	Carcinoma, Hepatocellular	C04.557.470.200.025.255, C04.588.274.623.160, C06.301.623.160, C06.552.697.160
hsa-mir-133b	Carcinoma, Hepatocellular	C04.557.470.200.025.255, C04.588.274.623.160, C06.301.623.160, C06.552.697.160
hsa-mir-134	Carcinoma, Hepatocellular	C04.557.470.200.025.255, C04.588.274.623.160, C06.301.623.160, C06.552.697.160
hsa-mir-135a	Carcinoma, Hepatocellular	C04.557.470.200.025.255, C04.588.274.623.160, C06.301.623.160, C06.552.697.160
hsa-mir-138	Carcinoma, Hepatocellular	C04.557.470.200.025.255, C04.588.274.623.160, C06.301.623.160, C06.552.697.160
hsa-mir-139	Carcinoma, Hepatocellular	C04.557.470.200.025.255, C04.588.274.623.160, C06.301.623.160, C06.552.697.160
hsa-mir-140	Carcinoma, Hepatocellular	C04.557.470.200.025.255, C04.588.274.623.160, C06.301.623.160, C06.552.697.160
hsa-mir-141	Carcinoma, Hepatocellular	C04.557.470.200.025.255, C04.588.274.623.160, C06.301.623.160, C06.552.697.160
hsa-mir-142	Carcinoma, Hepatocellular	C04.557.470.200.025.255, C04.588.274.623.160, C06.301.623.160, C06.552.697.160
hsa-mir-144	Carcinoma, Hepatocellular	C04.557.470.200.025.255, C04.588.274.623.160, C06.301.623.160, C06.552.697.160
hsa-mir-145	Carcinoma, Hepatocellular	C04.557.470.200.025.255, C04.588.274.623.160, C06.301.623.160, C06.552.697.160
hsa-mir-146a	Carcinoma, Hepatocellular	C04.557.470.200.025.255, C04.588.274.623.160, C06.301.623.160, C06.552.697.160
hsa-mir-146b	Carcinoma, Hepatocellular	C04.557.470.200.025.255, C04.588.274.623.160, C06.301.623.160, C06.552.697.160
hsa-mir-147a	Carcinoma, Hepatocellular	C04.557.470.200.025.255, C04.588.274.623.160, C06.301.623.160, C06.552.697.160
hsa-mir-148a	Carcinoma, Hepatocellular	C04.557.470.200.025.255, C04.588.274.623.160, C06.301.623.160, C06.552.697.160
hsa-mir-148b	Carcinoma, Hepatocellular	C04.557.470.200.025.255, C04.588.274.623.160, C06.301.623.160, C06.552.697.160
hsa-mir-150	Carcinoma, Hepatocellular	C04.557.470.200.025.255, C04.588.274.623.160, C06.301.623.160, C06.552.697.160
hsa-mir-151a	Carcinoma, Hepatocellular	C04.557.470.200.025.255, C04.588.274.623.160, C06.301.623.160, C06.552.697.160
hsa-mir-152	Carcinoma, Hepatocellular	C04.557.470.200.025.255, C04.588.274.623.160, C06.301.623.160, C06.552.697.160
hsa-mir-155	Carcinoma, Hepatocellular	C04.557.470.200.025.255, C04.588.274.623.160, C06.301.623.160, C06.552.697.160
hsa-mir-15a	Carcinoma, Hepatocellular	C04.557.470.200.025.255, C04.588.274.623.160, C06.301.623.160, C06.552.697.160
hsa-mir-15b	Carcinoma, Hepatocellular	C04.557.470.200.025.255, C04.588.274.623.160, C06.301.623.160, C06.552.697.160
hsa-mir-16	Carcinoma, Hepatocellular	C04.557.470.200.025.255, C04.588.274.623.160, C06.301.623.160, C06.552.697.160
hsa-mir-17	Carcinoma, Hepatocellular	C04.557.470.200.025.255, C04.588.274.623.160, C06.301.623.160, C06.552.697.160
hsa-mir-181a	Carcinoma, Hepatocellular	C04.557.470.200.025.255, C04.588.274.623.160, C06.301.623.160, C06.552.697.160
hsa-mir-181b	Carcinoma, Hepatocellular	C04.557.470.200.025.255, C04.588.274.623.160, C06.301.623.160, C06.552.697.160
hsa-mir-181c	Carcinoma, Hepatocellular	C04.557.470.200.025.255, C04.588.274.623.160, C06.301.623.160, C06.552.697.160
hsa-mir-181d	Carcinoma, Hepatocellular	C04.557.470.200.025.255, C04.588.274.623.160, C06.301.623.160, C06.552.697.160
hsa-mir-182	Carcinoma, Hepatocellular	C04.557.470.200.025.255, C04.588.274.623.160, C06.301.623.160, C06.552.697.160
hsa-mir-183	Carcinoma, Hepatocellular	C04.557.470.200.025.255, C04.588.274.623.160, C06.301.623.160, C06.552.697.160
hsa-mir-187	Carcinoma, Hepatocellular	C04.557.470.200.025.255, C04.588.274.623.160, C06.301.623.160, C06.552.697.160
hsa-mir-18a	Carcinoma, Hepatocellular	C04.557.470.200.025.255, C04.588.274.623.160, C06.301.623.160, C06.552.697.160
hsa-mir-18b	Carcinoma, Hepatocellular	C04.557.470.200.025.255, C04.588.274.623.160, C06.301.623.160, C06.552.697.160
hsa-mir-190a	Carcinoma, Hepatocellular	C04.557.470.200.025.255, C04.588.274.623.160, C06.301.623.160, C06.552.697.160
hsa-mir-191	Carcinoma, Hepatocellular	C04.557.470.200.025.255, C04.588.274.623.160, C06.301.623.160, C06.552.697.160
hsa-mir-192	Carcinoma, Hepatocellular	C04.557.470.200.025.255, C04.588.274.623.160, C06.301.623.160, C06.552.697.160
hsa-mir-193a	Carcinoma, Hepatocellular	C04.557.470.200.025.255, C04.588.274.623.160, C06.301.623.160, C06.552.697.160
hsa-mir-195	Carcinoma, Hepatocellular	C04.557.470.200.025.255, C04.588.274.623.160, C06.301.623.160, C06.552.697.160
hsa-mir-196a	Carcinoma, Hepatocellular	C04.557.470.200.025.255, C04.588.274.623.160, C06.301.623.160, C06.552.697.160
hsa-mir-197	Carcinoma, Hepatocellular	C04.557.470.200.025.255, C04.588.274.623.160, C06.301.623.160, C06.552.697.160
hsa-mir-198	Carcinoma, Hepatocellular	C04.557.470.200.025.255, C04.588.274.623.160, C06.301.623.160, C06.552.697.160
hsa-mir-199a	Carcinoma, Hepatocellular	C04.557.470.200.025.255, C04.588.274.623.160, C06.301.623.160, C06.552.697.160
hsa-mir-199b	Carcinoma, Hepatocellular	C04.557.470.200.025.255, C04.588.274.623.160, C06.301.623.160, C06.552.697.160
hsa-mir-19a	Carcinoma, Hepatocellular	C04.557.470.200.025.255, C04.588.274.623.160, C06.301.623.160, C06.552.697.160
hsa-mir-19b	Carcinoma, Hepatocellular	C04.557.470.200.025.255, C04.588.274.623.160, C06.301.623.160, C06.552.697.160
hsa-mir-200a	Carcinoma, Hepatocellular	C04.557.470.200.025.255, C04.588.274.623.160, C06.301.623.160, C06.552.697.160
hsa-mir-200b	Carcinoma, Hepatocellular	C04.557.470.200.025.255, C04.588.274.623.160, C06.301.623.160, C06.552.697.160
hsa-mir-200c	Carcinoma, Hepatocellular	C04.557.470.200.025.255, C04.588.274.623.160, C06.301.623.160, C06.552.697.160
hsa-mir-202	Carcinoma, Hepatocellular	C04.557.470.200.025.255, C04.588.274.623.160, C06.301.623.160, C06.552.697.160
hsa-mir-203	Carcinoma, Hepatocellular	C04.557.470.200.025.255, C04.588.274.623.160, C06.301.623.160, C06.552.697.160
hsa-mir-205	Carcinoma, Hepatocellular	C04.557.470.200.025.255, C04.588.274.623.160, C06.301.623.160, C06.552.697.160
hsa-mir-208a	Carcinoma, Hepatocellular	C04.557.470.200.025.255, C04.588.274.623.160, C06.301.623.160, C06.552.697.160
hsa-mir-208b	Carcinoma, Hepatocellular	C04.557.470.200.025.255, C04.588.274.623.160, C06.301.623.160, C06.552.697.160
hsa-mir-20a	Carcinoma, Hepatocellular	C04.557.470.200.025.255, C04.588.274.623.160, C06.301.623.160, C06.552.697.160
hsa-mir-20b	Carcinoma, Hepatocellular	C04.557.470.200.025.255, C04.588.274.623.160, C06.301.623.160, C06.552.697.160
hsa-mir-21	Carcinoma, Hepatocellular	C04.557.470.200.025.255, C04.588.274.623.160, C06.301.623.160, C06.552.697.160
hsa-mir-210	Carcinoma, Hepatocellular	C04.557.470.200.025.255, C04.588.274.623.160, C06.301.623.160, C06.552.697.160
hsa-mir-2110	Carcinoma, Hepatocellular	C04.557.470.200.025.255, C04.588.274.623.160, C06.301.623.160, C06.552.697.160
hsa-mir-212	Carcinoma, Hepatocellular	C04.557.470.200.025.255, C04.588.274.623.160, C06.301.623.160, C06.552.697.160
hsa-mir-214	Carcinoma, Hepatocellular	C04.557.470.200.025.255, C04.588.274.623.160, C06.301.623.160, C06.552.697.160
hsa-mir-216a	Carcinoma, Hepatocellular	C04.557.470.200.025.255, C04.588.274.623.160, C06.301.623.160, C06.552.697.160
hsa-mir-217	Carcinoma, Hepatocellular	C04.557.470.200.025.255, C04.588.274.623.160, C06.301.623.160, C06.552.697.160
hsa-mir-218	Carcinoma, Hepatocellular	C04.557.470.200.025.255, C04.588.274.623.160, C06.301.623.160, C06.552.697.160
hsa-mir-219	Carcinoma, Hepatocellular	C04.557.470.200.025.255, C04.588.274.623.160, C06.301.623.160, C06.552.697.160
hsa-mir-22	Carcinoma, Hepatocellular	C04.557.470.200.025.255, C04.588.274.623.160, C06.301.623.160, C06.552.697.160
hsa-mir-221	Carcinoma, Hepatocellular	C04.557.470.200.025.255, C04.588.274.623.160, C06.301.623.160, C06.552.697.160
hsa-mir-222	Carcinoma, Hepatocellular	C04.557.470.200.025.255, C04.588.274.623.160, C06.301.623.160, C06.552.697.160
hsa-mir-223	Carcinoma, Hepatocellular	C04.557.470.200.025.255, C04.588.274.623.160, C06.301.623.160, C06.552.697.160
hsa-mir-224	Carcinoma, Hepatocellular	C04.557.470.200.025.255, C04.588.274.623.160, C06.301.623.160, C06.552.697.160
hsa-mir-23a	Carcinoma, Hepatocellular	C04.557.470.200.025.255, C04.588.274.623.160, C06.301.623.160, C06.552.697.160
hsa-mir-24	Carcinoma, Hepatocellular	C04.557.470.200.025.255, C04.588.274.623.160, C06.301.623.160, C06.552.697.160
hsa-mir-25	Carcinoma, Hepatocellular	C04.557.470.200.025.255, C04.588.274.623.160, C06.301.623.160, C06.552.697.160
hsa-mir-26	Carcinoma, Hepatocellular	C04.557.470.200.025.255, C04.588.274.623.160, C06.301.623.160, C06.552.697.160
hsa-mir-27a	Carcinoma, Hepatocellular	C04.557.470.200.025.255, C04.588.274.623.160, C06.301.623.160, C06.552.697.160
hsa-mir-296	Carcinoma, Hepatocellular	C04.557.470.200.025.255, C04.588.274.623.160, C06.301.623.160, C06.552.697.160
hsa-mir-29a	Carcinoma, Hepatocellular	C04.557.470.200.025.255, C04.588.274.623.160, C06.301.623.160, C06.552.697.160
hsa-mir-29b	Carcinoma, Hepatocellular	C04.557.470.200.025.255, C04.588.274.623.160, C06.301.623.160, C06.552.697.160
hsa-mir-29c	Carcinoma, Hepatocellular	C04.557.470.200.025.255, C04.588.274.623.160, C06.301.623.160, C06.552.697.160
hsa-mir-301a	Carcinoma, Hepatocellular	C04.557.470.200.025.255, C04.588.274.623.160, C06.301.623.160, C06.552.697.160
hsa-mir-302b	Carcinoma, Hepatocellular	C04.557.470.200.025.255, C04.588.274.623.160, C06.301.623.160, C06.552.697.160
hsa-mir-302c	Carcinoma, Hepatocellular	C04.557.470.200.025.255, C04.588.274.623.160, C06.301.623.160, C06.552.697.160
hsa-mir-30a	Carcinoma, Hepatocellular	C04.557.470.200.025.255, C04.588.274.623.160, C06.301.623.160, C06.552.697.160
hsa-mir-30b	Carcinoma, Hepatocellular	C04.557.470.200.025.255, C04.588.274.623.160, C06.301.623.160, C06.552.697.160
hsa-mir-30c	Carcinoma, Hepatocellular	C04.557.470.200.025.255, C04.588.274.623.160, C06.301.623.160, C06.552.697.160
hsa-mir-30d	Carcinoma, Hepatocellular	C04.557.470.200.025.255, C04.588.274.623.160, C06.301.623.160, C06.552.697.160
hsa-mir-31	Carcinoma, Hepatocellular	C04.557.470.200.025.255, C04.588.274.623.160, C06.301.623.160, C06.552.697.160
hsa-mir-320a	Carcinoma, Hepatocellular	C04.557.470.200.025.255, C04.588.274.623.160, C06.301.623.160, C06.552.697.160
hsa-mir-320b	Carcinoma, Hepatocellular	C04.557.470.200.025.255, C04.588.274.623.160, C06.301.623.160, C06.552.697.160
hsa-mir-320b	Carcinoma, Hepatocellular	C04.557.470.200.025.255, C04.588.274.623.160, C06.301.623.160, C06.552.697.160
hsa-mir-320c	Carcinoma, Hepatocellular	C04.557.470.200.025.255, C04.588.274.623.160, C06.301.623.160, C06.552.697.160
hsa-mir-320d	Carcinoma, Hepatocellular	C04.557.470.200.025.255, C04.588.274.623.160, C06.301.623.160, C06.552.697.160
hsa-mir-320e	Carcinoma, Hepatocellular	C04.557.470.200.025.255, C04.588.274.623.160, C06.301.623.160, C06.552.697.160
hsa-mir-323b	Carcinoma, Hepatocellular	C04.557.470.200.025.255, C04.588.274.623.160, C06.301.623.160, C06.552.697.160
hsa-mir-324	Carcinoma, Hepatocellular	C04.557.470.200.025.255, C04.588.274.623.160, C06.301.623.160, C06.552.697.160
hsa-mir-326	Carcinoma, Hepatocellular	C04.557.470.200.025.255, C04.588.274.623.160, C06.301.623.160, C06.552.697.160
hsa-mir-330	Carcinoma, Hepatocellular	C04.557.470.200.025.255, C04.588.274.623.160, C06.301.623.160, C06.552.697.160
hsa-mir-335	Carcinoma, Hepatocellular	C04.557.470.200.025.255, C04.588.274.623.160, C06.301.623.160, C06.552.697.160
hsa-mir-338	Carcinoma, Hepatocellular	C04.557.470.200.025.255, C04.588.274.623.160, C06.301.623.160, C06.552.697.160
hsa-mir-345	Carcinoma, Hepatocellular	C04.557.470.200.025.255, C04.588.274.623.160, C06.301.623.160, C06.552.697.160
hsa-mir-346	Carcinoma, Hepatocellular	C04.557.470.200.025.255, C04.588.274.623.160, C06.301.623.160, C06.552.697.160
hsa-mir-34a	Carcinoma, Hepatocellular	C04.557.470.200.025.255, C04.588.274.623.160, C06.301.623.160, C06.552.697.160
hsa-mir-34c	Carcinoma, Hepatocellular	C04.557.470.200.025.255, C04.588.274.623.160, C06.301.623.160, C06.552.697.160
hsa-mir-361	Carcinoma, Hepatocellular	C04.557.470.200.025.255, C04.588.274.623.160, C06.301.623.160, C06.552.697.160
hsa-mir-362	Carcinoma, Hepatocellular	C04.557.470.200.025.255, C04.588.274.623.160, C06.301.623.160, C06.552.697.160
hsa-mir-365a	Carcinoma, Hepatocellular	C04.557.470.200.025.255, C04.588.274.623.160, C06.301.623.160, C06.552.697.160
hsa-mir-365b	Carcinoma, Hepatocellular	C04.557.470.200.025.255, C04.588.274.623.160, C06.301.623.160, C06.552.697.160
hsa-mir-370	Carcinoma, Hepatocellular	C04.557.470.200.025.255, C04.588.274.623.160, C06.301.623.160, C06.552.697.160
hsa-mir-371	Carcinoma, Hepatocellular	C04.557.470.200.025.255, C04.588.274.623.160, C06.301.623.160, C06.552.697.160
hsa-mir-372	Carcinoma, Hepatocellular	C04.557.470.200.025.255, C04.588.274.623.160, C06.301.623.160, C06.552.697.160
hsa-mir-373	Carcinoma, Hepatocellular	C04.557.470.200.025.255, C04.588.274.623.160, C06.301.623.160, C06.552.697.160
hsa-mir-375	Carcinoma, Hepatocellular	C04.557.470.200.025.255, C04.588.274.623.160, C06.301.623.160, C06.552.697.160
hsa-mir-376a	Carcinoma, Hepatocellular	C04.557.470.200.025.255, C04.588.274.623.160, C06.301.623.160, C06.552.697.160
hsa-mir-378a	Carcinoma, Hepatocellular	C04.557.470.200.025.255, C04.588.274.623.160, C06.301.623.160, C06.552.697.160
hsa-mir-379	Carcinoma, Hepatocellular	C04.557.470.200.025.255, C04.588.274.623.160, C06.301.623.160, C06.552.697.160
hsa-mir-381	Carcinoma, Hepatocellular	C04.557.470.200.025.255, C04.588.274.623.160, C06.301.623.160, C06.552.697.160
hsa-mir-409	Carcinoma, Hepatocellular	C04.557.470.200.025.255, C04.588.274.623.160, C06.301.623.160, C06.552.697.160
hsa-mir-421	Carcinoma, Hepatocellular	C04.557.470.200.025.255, C04.588.274.623.160, C06.301.623.160, C06.552.697.160
hsa-mir-423	Carcinoma, Hepatocellular	C04.557.470.200.025.255, C04.588.274.623.160, C06.301.623.160, C06.552.697.160
hsa-mir-425	Carcinoma, Hepatocellular	C04.557.470.200.025.255, C04.588.274.623.160, C06.301.623.160, C06.552.697.160
hsa-mir-432	Carcinoma, Hepatocellular	C04.557.470.200.025.255, C04.588.274.623.160, C06.301.623.160, C06.552.697.160
hsa-mir-449b	Carcinoma, Hepatocellular	C04.557.470.200.025.255, C04.588.274.623.160, C06.301.623.160, C06.552.697.160
hsa-mir-450a	Carcinoma, Hepatocellular	C04.557.470.200.025.255, C04.588.274.623.160, C06.301.623.160, C06.552.697.160
hsa-mir-450b	Carcinoma, Hepatocellular	C04.557.470.200.025.255, C04.588.274.623.160, C06.301.623.160, C06.552.697.160
hsa-mir-451a	Carcinoma, Hepatocellular	C04.557.470.200.025.255, C04.588.274.623.160, C06.301.623.160, C06.552.697.160
hsa-mir-483	Carcinoma, Hepatocellular	C04.557.470.200.025.255, C04.588.274.623.160, C06.301.623.160, C06.552.697.160
hsa-mir-484	Carcinoma, Hepatocellular	C04.557.470.200.025.255, C04.588.274.623.160, C06.301.623.160, C06.552.697.160
hsa-mir-485	Carcinoma, Hepatocellular	C04.557.470.200.025.255, C04.588.274.623.160, C06.301.623.160, C06.552.697.160
hsa-mir-486	Carcinoma, Hepatocellular	C04.557.470.200.025.255, C04.588.274.623.160, C06.301.623.160, C06.552.697.160
hsa-mir-489	Carcinoma, Hepatocellular	C04.557.470.200.025.255, C04.588.274.623.160, C06.301.623.160, C06.552.697.160
hsa-mir-490	Carcinoma, Hepatocellular	C04.557.470.200.025.255, C04.588.274.623.160, C06.301.623.160, C06.552.697.160
hsa-mir-491	Carcinoma, Hepatocellular	C04.557.470.200.025.255, C04.588.274.623.160, C06.301.623.160, C06.552.697.160
hsa-mir-492	Carcinoma, Hepatocellular	C04.557.470.200.025.255, C04.588.274.623.160, C06.301.623.160, C06.552.697.160
hsa-mir-493	Carcinoma, Hepatocellular	C04.557.470.200.025.255, C04.588.274.623.160, C06.301.623.160, C06.552.697.160
hsa-mir-497	Carcinoma, Hepatocellular	C04.557.470.200.025.255, C04.588.274.623.160, C06.301.623.160, C06.552.697.160
hsa-mir-498	Carcinoma, Hepatocellular	C04.557.470.200.025.255, C04.588.274.623.160, C06.301.623.160, C06.552.697.160
hsa-mir-499a	Carcinoma, Hepatocellular	C04.557.470.200.025.255, C04.588.274.623.160, C06.301.623.160, C06.552.697.160
hsa-mir-499b	Carcinoma, Hepatocellular	C04.557.470.200.025.255, C04.588.274.623.160, C06.301.623.160, C06.552.697.160
hsa-mir-500a	Carcinoma, Hepatocellular	C04.557.470.200.025.255, C04.588.274.623.160, C06.301.623.160, C06.552.697.160
hsa-mir-500b	Carcinoma, Hepatocellular	C04.557.470.200.025.255, C04.588.274.623.160, C06.301.623.160, C06.552.697.160
hsa-mir-502	Carcinoma, Hepatocellular	C04.557.470.200.025.255, C04.588.274.623.160, C06.301.623.160, C06.552.697.160
hsa-mir-503	Carcinoma, Hepatocellular	C04.557.470.200.025.255, C04.588.274.623.160, C06.301.623.160, C06.552.697.160
hsa-mir-508	Carcinoma, Hepatocellular	C04.557.470.200.025.255, C04.588.274.623.160, C06.301.623.160, C06.552.697.160
hsa-mir-512	Carcinoma, Hepatocellular	C04.557.470.200.025.255, C04.588.274.623.160, C06.301.623.160, C06.552.697.160
hsa-mir-517a	Carcinoma, Hepatocellular	C04.557.470.200.025.255, C04.588.274.623.160, C06.301.623.160, C06.552.697.160
hsa-mir-517c	Carcinoma, Hepatocellular	C04.557.470.200.025.255, C04.588.274.623.160, C06.301.623.160, C06.552.697.160
hsa-mir-518b	Carcinoma, Hepatocellular	C04.557.470.200.025.255, C04.588.274.623.160, C06.301.623.160, C06.552.697.160
hsa-mir-519d	Carcinoma, Hepatocellular	C04.557.470.200.025.255, C04.588.274.623.160, C06.301.623.160, C06.552.697.160
hsa-mir-519e	Carcinoma, Hepatocellular	C04.557.470.200.025.255, C04.588.274.623.160, C06.301.623.160, C06.552.697.160
hsa-mir-520b	Carcinoma, Hepatocellular	C04.557.470.200.025.255, C04.588.274.623.160, C06.301.623.160, C06.552.697.160
hsa-mir-520d	Carcinoma, Hepatocellular	C04.557.470.200.025.255, C04.588.274.623.160, C06.301.623.160, C06.552.697.160
hsa-mir-520e	Carcinoma, Hepatocellular	C04.557.470.200.025.255, C04.588.274.623.160, C06.301.623.160, C06.552.697.160
hsa-mir-522	Carcinoma, Hepatocellular	C04.557.470.200.025.255, C04.588.274.623.160, C06.301.623.160, C06.552.697.160
hsa-mir-526a	Carcinoma, Hepatocellular	C04.557.470.200.025.255, C04.588.274.623.160, C06.301.623.160, C06.552.697.160
hsa-mir-526b	Carcinoma, Hepatocellular	C04.557.470.200.025.255, C04.588.274.623.160, C06.301.623.160, C06.552.697.160
hsa-mir-527	Carcinoma, Hepatocellular	C04.557.470.200.025.255, C04.588.274.623.160, C06.301.623.160, C06.552.697.160
hsa-mir-532	Carcinoma, Hepatocellular	C04.557.470.200.025.255, C04.588.274.623.160, C06.301.623.160, C06.552.697.160
hsa-mir-542	Carcinoma, Hepatocellular	C04.557.470.200.025.255, C04.588.274.623.160, C06.301.623.160, C06.552.697.160
hsa-mir-550a	Carcinoma, Hepatocellular	C04.557.470.200.025.255, C04.588.274.623.160, C06.301.623.160, C06.552.697.160
hsa-mir-590	Carcinoma, Hepatocellular	C04.557.470.200.025.255, C04.588.274.623.160, C06.301.623.160, C06.552.697.160
hsa-mir-602	Carcinoma, Hepatocellular	C04.557.470.200.025.255, C04.588.274.623.160, C06.301.623.160, C06.552.697.160
hsa-mir-608	Carcinoma, Hepatocellular	C04.557.470.200.025.255, C04.588.274.623.160, C06.301.623.160, C06.552.697.160
hsa-mir-612	Carcinoma, Hepatocellular	C04.557.470.200.025.255, C04.588.274.623.160, C06.301.623.160, C06.552.697.160
hsa-mir-615	Carcinoma, Hepatocellular	C04.557.470.200.025.255, C04.588.274.623.160, C06.301.623.160, C06.552.697.160
hsa-mir-629	Carcinoma, Hepatocellular	C04.557.470.200.025.255, C04.588.274.623.160, C06.301.623.160, C06.552.697.160
hsa-mir-636	Carcinoma, Hepatocellular	C04.557.470.200.025.255, C04.588.274.623.160, C06.301.623.160, C06.552.697.160
hsa-mir-637	Carcinoma, Hepatocellular	C04.557.470.200.025.255, C04.588.274.623.160, C06.301.623.160, C06.552.697.160
hsa-mir-650	Carcinoma, Hepatocellular	C04.557.470.200.025.255, C04.588.274.623.160, C06.301.623.160, C06.552.697.160
hsa-mir-657	Carcinoma, Hepatocellular	C04.557.470.200.025.255, C04.588.274.623.160, C06.301.623.160, C06.552.697.160
hsa-mir-7	Carcinoma, Hepatocellular	C04.557.470.200.025.255, C04.588.274.623.160, C06.301.623.160, C06.552.697.160
hsa-mir-744	Carcinoma, Hepatocellular	C04.557.470.200.025.255, C04.588.274.623.160, C06.301.623.160, C06.552.697.160
hsa-mir-765	Carcinoma, Hepatocellular	C04.557.470.200.025.255, C04.588.274.623.160, C06.301.623.160, C06.552.697.160
hsa-mir-92	Carcinoma, Hepatocellular	C04.557.470.200.025.255, C04.588.274.623.160, C06.301.623.160, C06.552.697.160
hsa-mir-93	Carcinoma, Hepatocellular	C04.557.470.200.025.255, C04.588.274.623.160, C06.301.623.160, C06.552.697.160
hsa-mir-96	Carcinoma, Hepatocellular	C04.557.470.200.025.255, C04.588.274.623.160, C06.301.623.160, C06.552.697.160
hsa-mir-98	Carcinoma, Hepatocellular	C04.557.470.200.025.255, C04.588.274.623.160, C06.301.623.160, C06.552.697.160
hsa-mir-99a	Carcinoma, Hepatocellular	C04.557.470.200.025.255, C04.588.274.623.160, C06.301.623.160, C06.552.697.160
hsa-mir-99b	Carcinoma, Hepatocellular	C04.557.470.200.025.255, C04.588.274.623.160, C06.301.623.160, C06.552.697.160
hsa-mir-155	Carcinoma, Neuroendocrine	C04.557.465.625.650.240, C04.557.470.200.025.370, C04.557.580.625.650.240
hsa-mir-21	Carcinoma, Neuroendocrine	C04.557.465.625.650.240, C04.557.470.200.025.370, C04.557.580.625.650.240
hsa-let-7a	Carcinoma, Non-Small-Cell Lung	C04.588.894.797.520.109.220.249, C08.381.540.140.500, C08.785.520.100.220.500
hsa-let-7b	Carcinoma, Non-Small-Cell Lung	C04.588.894.797.520.109.220.249, C08.381.540.140.500, C08.785.520.100.220.500
hsa-let-7d	Carcinoma, Non-Small-Cell Lung	C04.588.894.797.520.109.220.249, C08.381.540.140.500, C08.785.520.100.220.500
hsa-let-7g	Carcinoma, Non-Small-Cell Lung	C04.588.894.797.520.109.220.249, C08.381.540.140.500, C08.785.520.100.220.500
hsa-mir-100	Carcinoma, Non-Small-Cell Lung	C04.588.894.797.520.109.220.249, C08.381.540.140.500, C08.785.520.100.220.500
hsa-mir-101	Carcinoma, Non-Small-Cell Lung	C04.588.894.797.520.109.220.249, C08.381.540.140.500, C08.785.520.100.220.500
hsa-mir-106a	Carcinoma, Non-Small-Cell Lung	C04.588.894.797.520.109.220.249, C08.381.540.140.500, C08.785.520.100.220.500
hsa-mir-10a	Carcinoma, Non-Small-Cell Lung	C04.588.894.797.520.109.220.249, C08.381.540.140.500, C08.785.520.100.220.500
hsa-mir-1	Carcinoma, Non-Small-Cell Lung	C04.588.894.797.520.109.220.249, C08.381.540.140.500, C08.785.520.100.220.500
hsa-mir-124	Carcinoma, Non-Small-Cell Lung	C04.588.894.797.520.109.220.249, C08.381.540.140.500, C08.785.520.100.220.500
hsa-mir-1254	Carcinoma, Non-Small-Cell Lung	C04.588.894.797.520.109.220.249, C08.381.540.140.500, C08.785.520.100.220.500
hsa-mir-1258	Carcinoma, Non-Small-Cell Lung	C04.588.894.797.520.109.220.249, C08.381.540.140.500, C08.785.520.100.220.500
hsa-mir-125a	Carcinoma, Non-Small-Cell Lung	C04.588.894.797.520.109.220.249, C08.381.540.140.500, C08.785.520.100.220.500
hsa-mir-125b	Carcinoma, Non-Small-Cell Lung	C04.588.894.797.520.109.220.249, C08.381.540.140.500, C08.785.520.100.220.500
hsa-mir-126	Carcinoma, Non-Small-Cell Lung	C04.588.894.797.520.109.220.249, C08.381.540.140.500, C08.785.520.100.220.500
hsa-mir-130a	Carcinoma, Non-Small-Cell Lung	C04.588.894.797.520.109.220.249, C08.381.540.140.500, C08.785.520.100.220.500
hsa-mir-133b	Carcinoma, Non-Small-Cell Lung	C04.588.894.797.520.109.220.249, C08.381.540.140.500, C08.785.520.100.220.500
hsa-mir-134	Carcinoma, Non-Small-Cell Lung	C04.588.894.797.520.109.220.249, C08.381.540.140.500, C08.785.520.100.220.500
hsa-mir-135a	Carcinoma, Non-Small-Cell Lung	C04.588.894.797.520.109.220.249, C08.381.540.140.500, C08.785.520.100.220.500
hsa-mir-135b	Carcinoma, Non-Small-Cell Lung	C04.588.894.797.520.109.220.249, C08.381.540.140.500, C08.785.520.100.220.500
hsa-mir-138	Carcinoma, Non-Small-Cell Lung	C04.588.894.797.520.109.220.249, C08.381.540.140.500, C08.785.520.100.220.500
hsa-mir-143	Carcinoma, Non-Small-Cell Lung	C04.588.894.797.520.109.220.249, C08.381.540.140.500, C08.785.520.100.220.500
hsa-mir-145	Carcinoma, Non-Small-Cell Lung	C04.588.894.797.520.109.220.249, C08.381.540.140.500, C08.785.520.100.220.500
hsa-mir-146a	Carcinoma, Non-Small-Cell Lung	C04.588.894.797.520.109.220.249, C08.381.540.140.500, C08.785.520.100.220.500
hsa-mir-146b	Carcinoma, Non-Small-Cell Lung	C04.588.894.797.520.109.220.249, C08.381.540.140.500, C08.785.520.100.220.500
hsa-mir-148a	Carcinoma, Non-Small-Cell Lung	C04.588.894.797.520.109.220.249, C08.381.540.140.500, C08.785.520.100.220.500
hsa-mir-149	Carcinoma, Non-Small-Cell Lung	C04.588.894.797.520.109.220.249, C08.381.540.140.500, C08.785.520.100.220.500
hsa-mir-150	Carcinoma, Non-Small-Cell Lung	C04.588.894.797.520.109.220.249, C08.381.540.140.500, C08.785.520.100.220.500
hsa-mir-151a	Carcinoma, Non-Small-Cell Lung	C04.588.894.797.520.109.220.249, C08.381.540.140.500, C08.785.520.100.220.500
hsa-mir-151b	Carcinoma, Non-Small-Cell Lung	C04.588.894.797.520.109.220.249, C08.381.540.140.500, C08.785.520.100.220.500
hsa-mir-155	Carcinoma, Non-Small-Cell Lung	C04.588.894.797.520.109.220.249, C08.381.540.140.500, C08.785.520.100.220.500
hsa-mir-15a	Carcinoma, Non-Small-Cell Lung	C04.588.894.797.520.109.220.249, C08.381.540.140.500, C08.785.520.100.220.500
hsa-mir-15b	Carcinoma, Non-Small-Cell Lung	C04.588.894.797.520.109.220.249, C08.381.540.140.500, C08.785.520.100.220.500
hsa-mir-16	Carcinoma, Non-Small-Cell Lung	C04.588.894.797.520.109.220.249, C08.381.540.140.500, C08.785.520.100.220.500
hsa-mir-17	Carcinoma, Non-Small-Cell Lung	C04.588.894.797.520.109.220.249, C08.381.540.140.500, C08.785.520.100.220.500
hsa-mir-181a	Carcinoma, Non-Small-Cell Lung	C04.588.894.797.520.109.220.249, C08.381.540.140.500, C08.785.520.100.220.500
hsa-mir-182	Carcinoma, Non-Small-Cell Lung	C04.588.894.797.520.109.220.249, C08.381.540.140.500, C08.785.520.100.220.500
hsa-mir-183	Carcinoma, Non-Small-Cell Lung	C04.588.894.797.520.109.220.249, C08.381.540.140.500, C08.785.520.100.220.500
hsa-mir-186	Carcinoma, Non-Small-Cell Lung	C04.588.894.797.520.109.220.249, C08.381.540.140.500, C08.785.520.100.220.500
hsa-mir-193a	Carcinoma, Non-Small-Cell Lung	C04.588.894.797.520.109.220.249, C08.381.540.140.500, C08.785.520.100.220.500
hsa-mir-193b	Carcinoma, Non-Small-Cell Lung	C04.588.894.797.520.109.220.249, C08.381.540.140.500, C08.785.520.100.220.500
hsa-mir-196a	Carcinoma, Non-Small-Cell Lung	C04.588.894.797.520.109.220.249, C08.381.540.140.500, C08.785.520.100.220.500
hsa-mir-199a	Carcinoma, Non-Small-Cell Lung	C04.588.894.797.520.109.220.249, C08.381.540.140.500, C08.785.520.100.220.500
hsa-mir-199b	Carcinoma, Non-Small-Cell Lung	C04.588.894.797.520.109.220.249, C08.381.540.140.500, C08.785.520.100.220.500
hsa-mir-200b	Carcinoma, Non-Small-Cell Lung	C04.588.894.797.520.109.220.249, C08.381.540.140.500, C08.785.520.100.220.500
hsa-mir-200c	Carcinoma, Non-Small-Cell Lung	C04.588.894.797.520.109.220.249, C08.381.540.140.500, C08.785.520.100.220.500
hsa-mir-205	Carcinoma, Non-Small-Cell Lung	C04.588.894.797.520.109.220.249, C08.381.540.140.500, C08.785.520.100.220.500
hsa-mir-21	Carcinoma, Non-Small-Cell Lung	C04.588.894.797.520.109.220.249, C08.381.540.140.500, C08.785.520.100.220.500
hsa-mir-210	Carcinoma, Non-Small-Cell Lung	C04.588.894.797.520.109.220.249, C08.381.540.140.500, C08.785.520.100.220.500
hsa-mir-212	Carcinoma, Non-Small-Cell Lung	C04.588.894.797.520.109.220.249, C08.381.540.140.500, C08.785.520.100.220.500
hsa-mir-214	Carcinoma, Non-Small-Cell Lung	C04.588.894.797.520.109.220.249, C08.381.540.140.500, C08.785.520.100.220.500
hsa-mir-218	Carcinoma, Non-Small-Cell Lung	C04.588.894.797.520.109.220.249, C08.381.540.140.500, C08.785.520.100.220.500
hsa-mir-221	Carcinoma, Non-Small-Cell Lung	C04.588.894.797.520.109.220.249, C08.381.540.140.500, C08.785.520.100.220.500
hsa-mir-222	Carcinoma, Non-Small-Cell Lung	C04.588.894.797.520.109.220.249, C08.381.540.140.500, C08.785.520.100.220.500
hsa-mir-223	Carcinoma, Non-Small-Cell Lung	C04.588.894.797.520.109.220.249, C08.381.540.140.500, C08.785.520.100.220.500
hsa-mir-27a	Carcinoma, Non-Small-Cell Lung	C04.588.894.797.520.109.220.249, C08.381.540.140.500, C08.785.520.100.220.500
hsa-mir-27b	Carcinoma, Non-Small-Cell Lung	C04.588.894.797.520.109.220.249, C08.381.540.140.500, C08.785.520.100.220.500
hsa-mir-29b	Carcinoma, Non-Small-Cell Lung	C04.588.894.797.520.109.220.249, C08.381.540.140.500, C08.785.520.100.220.500
hsa-mir-29c	Carcinoma, Non-Small-Cell Lung	C04.588.894.797.520.109.220.249, C08.381.540.140.500, C08.785.520.100.220.500
hsa-mir-30a	Carcinoma, Non-Small-Cell Lung	C04.588.894.797.520.109.220.249, C08.381.540.140.500, C08.785.520.100.220.500
hsa-mir-30d	Carcinoma, Non-Small-Cell Lung	C04.588.894.797.520.109.220.249, C08.381.540.140.500, C08.785.520.100.220.500
hsa-mir-30e	Carcinoma, Non-Small-Cell Lung	C04.588.894.797.520.109.220.249, C08.381.540.140.500, C08.785.520.100.220.500
hsa-mir-328	Carcinoma, Non-Small-Cell Lung	C04.588.894.797.520.109.220.249, C08.381.540.140.500, C08.785.520.100.220.500
hsa-mir-337	Carcinoma, Non-Small-Cell Lung	C04.588.894.797.520.109.220.249, C08.381.540.140.500, C08.785.520.100.220.500
hsa-mir-345	Carcinoma, Non-Small-Cell Lung	C04.588.894.797.520.109.220.249, C08.381.540.140.500, C08.785.520.100.220.500
hsa-mir-34a	Carcinoma, Non-Small-Cell Lung	C04.588.894.797.520.109.220.249, C08.381.540.140.500, C08.785.520.100.220.500
hsa-mir-34b	Carcinoma, Non-Small-Cell Lung	C04.588.894.797.520.109.220.249, C08.381.540.140.500, C08.785.520.100.220.500
hsa-mir-34c	Carcinoma, Non-Small-Cell Lung	C04.588.894.797.520.109.220.249, C08.381.540.140.500, C08.785.520.100.220.500
hsa-mir-361	Carcinoma, Non-Small-Cell Lung	C04.588.894.797.520.109.220.249, C08.381.540.140.500, C08.785.520.100.220.500
hsa-mir-374a	Carcinoma, Non-Small-Cell Lung	C04.588.894.797.520.109.220.249, C08.381.540.140.500, C08.785.520.100.220.500
hsa-mir-378a	Carcinoma, Non-Small-Cell Lung	C04.588.894.797.520.109.220.249, C08.381.540.140.500, C08.785.520.100.220.500
hsa-mir-3940	Carcinoma, Non-Small-Cell Lung	C04.588.894.797.520.109.220.249, C08.381.540.140.500, C08.785.520.100.220.500
hsa-mir-424	Carcinoma, Non-Small-Cell Lung	C04.588.894.797.520.109.220.249, C08.381.540.140.500, C08.785.520.100.220.500
hsa-mir-429	Carcinoma, Non-Small-Cell Lung	C04.588.894.797.520.109.220.249, C08.381.540.140.500, C08.785.520.100.220.500
hsa-mir-449a	Carcinoma, Non-Small-Cell Lung	C04.588.894.797.520.109.220.249, C08.381.540.140.500, C08.785.520.100.220.500
hsa-mir-449b	Carcinoma, Non-Small-Cell Lung	C04.588.894.797.520.109.220.249, C08.381.540.140.500, C08.785.520.100.220.500
hsa-mir-451a	Carcinoma, Non-Small-Cell Lung	C04.588.894.797.520.109.220.249, C08.381.540.140.500, C08.785.520.100.220.500
hsa-mir-451b	Carcinoma, Non-Small-Cell Lung	C04.588.894.797.520.109.220.249, C08.381.540.140.500, C08.785.520.100.220.500
hsa-mir-485	Carcinoma, Non-Small-Cell Lung	C04.588.894.797.520.109.220.249, C08.381.540.140.500, C08.785.520.100.220.500
hsa-mir-486	Carcinoma, Non-Small-Cell Lung	C04.588.894.797.520.109.220.249, C08.381.540.140.500, C08.785.520.100.220.500
hsa-mir-497	Carcinoma, Non-Small-Cell Lung	C04.588.894.797.520.109.220.249, C08.381.540.140.500, C08.785.520.100.220.500
hsa-mir-499a	Carcinoma, Non-Small-Cell Lung	C04.588.894.797.520.109.220.249, C08.381.540.140.500, C08.785.520.100.220.500
hsa-mir-520a	Carcinoma, Non-Small-Cell Lung	C04.588.894.797.520.109.220.249, C08.381.540.140.500, C08.785.520.100.220.500
hsa-mir-520b	Carcinoma, Non-Small-Cell Lung	C04.588.894.797.520.109.220.249, C08.381.540.140.500, C08.785.520.100.220.500
hsa-mir-520c	Carcinoma, Non-Small-Cell Lung	C04.588.894.797.520.109.220.249, C08.381.540.140.500, C08.785.520.100.220.500
hsa-mir-520d	Carcinoma, Non-Small-Cell Lung	C04.588.894.797.520.109.220.249, C08.381.540.140.500, C08.785.520.100.220.500
hsa-mir-520e	Carcinoma, Non-Small-Cell Lung	C04.588.894.797.520.109.220.249, C08.381.540.140.500, C08.785.520.100.220.500
hsa-mir-574	Carcinoma, Non-Small-Cell Lung	C04.588.894.797.520.109.220.249, C08.381.540.140.500, C08.785.520.100.220.500
hsa-mir-625	Carcinoma, Non-Small-Cell Lung	C04.588.894.797.520.109.220.249, C08.381.540.140.500, C08.785.520.100.220.500
hsa-mir-708	Carcinoma, Non-Small-Cell Lung	C04.588.894.797.520.109.220.249, C08.381.540.140.500, C08.785.520.100.220.500
hsa-mir-7	Carcinoma, Non-Small-Cell Lung	C04.588.894.797.520.109.220.249, C08.381.540.140.500, C08.785.520.100.220.500
hsa-mir-93	Carcinoma, Non-Small-Cell Lung	C04.588.894.797.520.109.220.249, C08.381.540.140.500, C08.785.520.100.220.500
hsa-mir-9	Carcinoma, Non-Small-Cell Lung	C04.588.894.797.520.109.220.249, C08.381.540.140.500, C08.785.520.100.220.500
hsa-mir-96	Carcinoma, Non-Small-Cell Lung	C04.588.894.797.520.109.220.249, C08.381.540.140.500, C08.785.520.100.220.500
hsa-mir-98	Carcinoma, Non-Small-Cell Lung	C04.588.894.797.520.109.220.249, C08.381.540.140.500, C08.785.520.100.220.500
hsa-let-7a	Carcinoma, Renal Cell	C04.557.470.200.025.390, C04.588.945.947.535.160, C12.758.820.750.160, C12.777.419.473.160, C13.351.937.820.535.160, C13.351.968.419.473.160
hsa-let-7b	Carcinoma, Renal Cell	C04.557.470.200.025.390, C04.588.945.947.535.160, C12.758.820.750.160, C12.777.419.473.160, C13.351.937.820.535.160, C13.351.968.419.473.160
hsa-let-7c	Carcinoma, Renal Cell	C04.557.470.200.025.390, C04.588.945.947.535.160, C12.758.820.750.160, C12.777.419.473.160, C13.351.937.820.535.160, C13.351.968.419.473.160
hsa-let-7d	Carcinoma, Renal Cell	C04.557.470.200.025.390, C04.588.945.947.535.160, C12.758.820.750.160, C12.777.419.473.160, C13.351.937.820.535.160, C13.351.968.419.473.160
hsa-let-7e	Carcinoma, Renal Cell	C04.557.470.200.025.390, C04.588.945.947.535.160, C12.758.820.750.160, C12.777.419.473.160, C13.351.937.820.535.160, C13.351.968.419.473.160
hsa-let-7f	Carcinoma, Renal Cell	C04.557.470.200.025.390, C04.588.945.947.535.160, C12.758.820.750.160, C12.777.419.473.160, C13.351.937.820.535.160, C13.351.968.419.473.160
hsa-let-7g	Carcinoma, Renal Cell	C04.557.470.200.025.390, C04.588.945.947.535.160, C12.758.820.750.160, C12.777.419.473.160, C13.351.937.820.535.160, C13.351.968.419.473.160
hsa-let-7i	Carcinoma, Renal Cell	C04.557.470.200.025.390, C04.588.945.947.535.160, C12.758.820.750.160, C12.777.419.473.160, C13.351.937.820.535.160, C13.351.968.419.473.160
hsa-mir-100	Carcinoma, Renal Cell	C04.557.470.200.025.390, C04.588.945.947.535.160, C12.758.820.750.160, C12.777.419.473.160, C13.351.937.820.535.160, C13.351.968.419.473.160
hsa-mir-101	Carcinoma, Renal Cell	C04.557.470.200.025.390, C04.588.945.947.535.160, C12.758.820.750.160, C12.777.419.473.160, C13.351.937.820.535.160, C13.351.968.419.473.160
hsa-mir-106b	Carcinoma, Renal Cell	C04.557.470.200.025.390, C04.588.945.947.535.160, C12.758.820.750.160, C12.777.419.473.160, C13.351.937.820.535.160, C13.351.968.419.473.160
hsa-mir-10b	Carcinoma, Renal Cell	C04.557.470.200.025.390, C04.588.945.947.535.160, C12.758.820.750.160, C12.777.419.473.160, C13.351.937.820.535.160, C13.351.968.419.473.160
hsa-mir-122	Carcinoma, Renal Cell	C04.557.470.200.025.390, C04.588.945.947.535.160, C12.758.820.750.160, C12.777.419.473.160, C13.351.937.820.535.160, C13.351.968.419.473.160
hsa-mir-1233	Carcinoma, Renal Cell	C04.557.470.200.025.390, C04.588.945.947.535.160, C12.758.820.750.160, C12.777.419.473.160, C13.351.937.820.535.160, C13.351.968.419.473.160
hsa-mir-124	Carcinoma, Renal Cell	C04.557.470.200.025.390, C04.588.945.947.535.160, C12.758.820.750.160, C12.777.419.473.160, C13.351.937.820.535.160, C13.351.968.419.473.160
hsa-mir-124a	Carcinoma, Renal Cell	C04.557.470.200.025.390, C04.588.945.947.535.160, C12.758.820.750.160, C12.777.419.473.160, C13.351.937.820.535.160, C13.351.968.419.473.160
hsa-mir-126	Carcinoma, Renal Cell	C04.557.470.200.025.390, C04.588.945.947.535.160, C12.758.820.750.160, C12.777.419.473.160, C13.351.937.820.535.160, C13.351.968.419.473.160
hsa-mir-127	Carcinoma, Renal Cell	C04.557.470.200.025.390, C04.588.945.947.535.160, C12.758.820.750.160, C12.777.419.473.160, C13.351.937.820.535.160, C13.351.968.419.473.160
hsa-mir-1285	Carcinoma, Renal Cell	C04.557.470.200.025.390, C04.588.945.947.535.160, C12.758.820.750.160, C12.777.419.473.160, C13.351.937.820.535.160, C13.351.968.419.473.160
hsa-mir-1290	Carcinoma, Renal Cell	C04.557.470.200.025.390, C04.588.945.947.535.160, C12.758.820.750.160, C12.777.419.473.160, C13.351.937.820.535.160, C13.351.968.419.473.160
hsa-mir-129	Carcinoma, Renal Cell	C04.557.470.200.025.390, C04.588.945.947.535.160, C12.758.820.750.160, C12.777.419.473.160, C13.351.937.820.535.160, C13.351.968.419.473.160
hsa-mir-130b	Carcinoma, Renal Cell	C04.557.470.200.025.390, C04.588.945.947.535.160, C12.758.820.750.160, C12.777.419.473.160, C13.351.937.820.535.160, C13.351.968.419.473.160
hsa-mir-134	Carcinoma, Renal Cell	C04.557.470.200.025.390, C04.588.945.947.535.160, C12.758.820.750.160, C12.777.419.473.160, C13.351.937.820.535.160, C13.351.968.419.473.160
hsa-mir-135a	Carcinoma, Renal Cell	C04.557.470.200.025.390, C04.588.945.947.535.160, C12.758.820.750.160, C12.777.419.473.160, C13.351.937.820.535.160, C13.351.968.419.473.160
hsa-mir-138	Carcinoma, Renal Cell	C04.557.470.200.025.390, C04.588.945.947.535.160, C12.758.820.750.160, C12.777.419.473.160, C13.351.937.820.535.160, C13.351.968.419.473.160
hsa-mir-139	Carcinoma, Renal Cell	C04.557.470.200.025.390, C04.588.945.947.535.160, C12.758.820.750.160, C12.777.419.473.160, C13.351.937.820.535.160, C13.351.968.419.473.160
hsa-mir-141	Carcinoma, Renal Cell	C04.557.470.200.025.390, C04.588.945.947.535.160, C12.758.820.750.160, C12.777.419.473.160, C13.351.937.820.535.160, C13.351.968.419.473.160
hsa-mir-142	Carcinoma, Renal Cell	C04.557.470.200.025.390, C04.588.945.947.535.160, C12.758.820.750.160, C12.777.419.473.160, C13.351.937.820.535.160, C13.351.968.419.473.160
hsa-mir-143	Carcinoma, Renal Cell	C04.557.470.200.025.390, C04.588.945.947.535.160, C12.758.820.750.160, C12.777.419.473.160, C13.351.937.820.535.160, C13.351.968.419.473.160
hsa-mir-144	Carcinoma, Renal Cell	C04.557.470.200.025.390, C04.588.945.947.535.160, C12.758.820.750.160, C12.777.419.473.160, C13.351.937.820.535.160, C13.351.968.419.473.160
hsa-mir-145	Carcinoma, Renal Cell	C04.557.470.200.025.390, C04.588.945.947.535.160, C12.758.820.750.160, C12.777.419.473.160, C13.351.937.820.535.160, C13.351.968.419.473.160
hsa-mir-146a	Carcinoma, Renal Cell	C04.557.470.200.025.390, C04.588.945.947.535.160, C12.758.820.750.160, C12.777.419.473.160, C13.351.937.820.535.160, C13.351.968.419.473.160
hsa-mir-146b	Carcinoma, Renal Cell	C04.557.470.200.025.390, C04.588.945.947.535.160, C12.758.820.750.160, C12.777.419.473.160, C13.351.937.820.535.160, C13.351.968.419.473.160
hsa-mir-150	Carcinoma, Renal Cell	C04.557.470.200.025.390, C04.588.945.947.535.160, C12.758.820.750.160, C12.777.419.473.160, C13.351.937.820.535.160, C13.351.968.419.473.160
hsa-mir-151a	Carcinoma, Renal Cell	C04.557.470.200.025.390, C04.588.945.947.535.160, C12.758.820.750.160, C12.777.419.473.160, C13.351.937.820.535.160, C13.351.968.419.473.160
hsa-mir-151b	Carcinoma, Renal Cell	C04.557.470.200.025.390, C04.588.945.947.535.160, C12.758.820.750.160, C12.777.419.473.160, C13.351.937.820.535.160, C13.351.968.419.473.160
hsa-mir-155	Carcinoma, Renal Cell	C04.557.470.200.025.390, C04.588.945.947.535.160, C12.758.820.750.160, C12.777.419.473.160, C13.351.937.820.535.160, C13.351.968.419.473.160
hsa-mir-16	Carcinoma, Renal Cell	C04.557.470.200.025.390, C04.588.945.947.535.160, C12.758.820.750.160, C12.777.419.473.160, C13.351.937.820.535.160, C13.351.968.419.473.160
hsa-mir-184	Carcinoma, Renal Cell	C04.557.470.200.025.390, C04.588.945.947.535.160, C12.758.820.750.160, C12.777.419.473.160, C13.351.937.820.535.160, C13.351.968.419.473.160
hsa-mir-195	Carcinoma, Renal Cell	C04.557.470.200.025.390, C04.588.945.947.535.160, C12.758.820.750.160, C12.777.419.473.160, C13.351.937.820.535.160, C13.351.968.419.473.160
hsa-mir-196a	Carcinoma, Renal Cell	C04.557.470.200.025.390, C04.588.945.947.535.160, C12.758.820.750.160, C12.777.419.473.160, C13.351.937.820.535.160, C13.351.968.419.473.160
hsa-mir-199a	Carcinoma, Renal Cell	C04.557.470.200.025.390, C04.588.945.947.535.160, C12.758.820.750.160, C12.777.419.473.160, C13.351.937.820.535.160, C13.351.968.419.473.160
hsa-mir-199b	Carcinoma, Renal Cell	C04.557.470.200.025.390, C04.588.945.947.535.160, C12.758.820.750.160, C12.777.419.473.160, C13.351.937.820.535.160, C13.351.968.419.473.160
hsa-mir-19a	Carcinoma, Renal Cell	C04.557.470.200.025.390, C04.588.945.947.535.160, C12.758.820.750.160, C12.777.419.473.160, C13.351.937.820.535.160, C13.351.968.419.473.160
hsa-mir-200a	Carcinoma, Renal Cell	C04.557.470.200.025.390, C04.588.945.947.535.160, C12.758.820.750.160, C12.777.419.473.160, C13.351.937.820.535.160, C13.351.968.419.473.160
hsa-mir-200b	Carcinoma, Renal Cell	C04.557.470.200.025.390, C04.588.945.947.535.160, C12.758.820.750.160, C12.777.419.473.160, C13.351.937.820.535.160, C13.351.968.419.473.160
hsa-mir-200c	Carcinoma, Renal Cell	C04.557.470.200.025.390, C04.588.945.947.535.160, C12.758.820.750.160, C12.777.419.473.160, C13.351.937.820.535.160, C13.351.968.419.473.160
hsa-mir-203	Carcinoma, Renal Cell	C04.557.470.200.025.390, C04.588.945.947.535.160, C12.758.820.750.160, C12.777.419.473.160, C13.351.937.820.535.160, C13.351.968.419.473.160
hsa-mir-204	Carcinoma, Renal Cell	C04.557.470.200.025.390, C04.588.945.947.535.160, C12.758.820.750.160, C12.777.419.473.160, C13.351.937.820.535.160, C13.351.968.419.473.160
hsa-mir-205	Carcinoma, Renal Cell	C04.557.470.200.025.390, C04.588.945.947.535.160, C12.758.820.750.160, C12.777.419.473.160, C13.351.937.820.535.160, C13.351.968.419.473.160
hsa-mir-206	Carcinoma, Renal Cell	C04.557.470.200.025.390, C04.588.945.947.535.160, C12.758.820.750.160, C12.777.419.473.160, C13.351.937.820.535.160, C13.351.968.419.473.160
hsa-mir-21	Carcinoma, Renal Cell	C04.557.470.200.025.390, C04.588.945.947.535.160, C12.758.820.750.160, C12.777.419.473.160, C13.351.937.820.535.160, C13.351.968.419.473.160
hsa-mir-210	Carcinoma, Renal Cell	C04.557.470.200.025.390, C04.588.945.947.535.160, C12.758.820.750.160, C12.777.419.473.160, C13.351.937.820.535.160, C13.351.968.419.473.160
hsa-mir-215	Carcinoma, Renal Cell	C04.557.470.200.025.390, C04.588.945.947.535.160, C12.758.820.750.160, C12.777.419.473.160, C13.351.937.820.535.160, C13.351.968.419.473.160
hsa-mir-218	Carcinoma, Renal Cell	C04.557.470.200.025.390, C04.588.945.947.535.160, C12.758.820.750.160, C12.777.419.473.160, C13.351.937.820.535.160, C13.351.968.419.473.160
hsa-mir-219	Carcinoma, Renal Cell	C04.557.470.200.025.390, C04.588.945.947.535.160, C12.758.820.750.160, C12.777.419.473.160, C13.351.937.820.535.160, C13.351.968.419.473.160
hsa-mir-224	Carcinoma, Renal Cell	C04.557.470.200.025.390, C04.588.945.947.535.160, C12.758.820.750.160, C12.777.419.473.160, C13.351.937.820.535.160, C13.351.968.419.473.160
hsa-mir-23b	Carcinoma, Renal Cell	C04.557.470.200.025.390, C04.588.945.947.535.160, C12.758.820.750.160, C12.777.419.473.160, C13.351.937.820.535.160, C13.351.968.419.473.160
hsa-mir-26a	Carcinoma, Renal Cell	C04.557.470.200.025.390, C04.588.945.947.535.160, C12.758.820.750.160, C12.777.419.473.160, C13.351.937.820.535.160, C13.351.968.419.473.160
hsa-mir-26b	Carcinoma, Renal Cell	C04.557.470.200.025.390, C04.588.945.947.535.160, C12.758.820.750.160, C12.777.419.473.160, C13.351.937.820.535.160, C13.351.968.419.473.160
hsa-mir-27a	Carcinoma, Renal Cell	C04.557.470.200.025.390, C04.588.945.947.535.160, C12.758.820.750.160, C12.777.419.473.160, C13.351.937.820.535.160, C13.351.968.419.473.160
hsa-mir-29c	Carcinoma, Renal Cell	C04.557.470.200.025.390, C04.588.945.947.535.160, C12.758.820.750.160, C12.777.419.473.160, C13.351.937.820.535.160, C13.351.968.419.473.160
hsa-mir-302b	Carcinoma, Renal Cell	C04.557.470.200.025.390, C04.588.945.947.535.160, C12.758.820.750.160, C12.777.419.473.160, C13.351.937.820.535.160, C13.351.968.419.473.160
hsa-mir-302c	Carcinoma, Renal Cell	C04.557.470.200.025.390, C04.588.945.947.535.160, C12.758.820.750.160, C12.777.419.473.160, C13.351.937.820.535.160, C13.351.968.419.473.160
hsa-mir-30c	Carcinoma, Renal Cell	C04.557.470.200.025.390, C04.588.945.947.535.160, C12.758.820.750.160, C12.777.419.473.160, C13.351.937.820.535.160, C13.351.968.419.473.160
hsa-mir-30d	Carcinoma, Renal Cell	C04.557.470.200.025.390, C04.588.945.947.535.160, C12.758.820.750.160, C12.777.419.473.160, C13.351.937.820.535.160, C13.351.968.419.473.160
hsa-mir-320a	Carcinoma, Renal Cell	C04.557.470.200.025.390, C04.588.945.947.535.160, C12.758.820.750.160, C12.777.419.473.160, C13.351.937.820.535.160, C13.351.968.419.473.160
hsa-mir-320b	Carcinoma, Renal Cell	C04.557.470.200.025.390, C04.588.945.947.535.160, C12.758.820.750.160, C12.777.419.473.160, C13.351.937.820.535.160, C13.351.968.419.473.160
hsa-mir-320b	Carcinoma, Renal Cell	C04.557.470.200.025.390, C04.588.945.947.535.160, C12.758.820.750.160, C12.777.419.473.160, C13.351.937.820.535.160, C13.351.968.419.473.160
hsa-mir-335	Carcinoma, Renal Cell	C04.557.470.200.025.390, C04.588.945.947.535.160, C12.758.820.750.160, C12.777.419.473.160, C13.351.937.820.535.160, C13.351.968.419.473.160
hsa-mir-339	Carcinoma, Renal Cell	C04.557.470.200.025.390, C04.588.945.947.535.160, C12.758.820.750.160, C12.777.419.473.160, C13.351.937.820.535.160, C13.351.968.419.473.160
hsa-mir-34a	Carcinoma, Renal Cell	C04.557.470.200.025.390, C04.588.945.947.535.160, C12.758.820.750.160, C12.777.419.473.160, C13.351.937.820.535.160, C13.351.968.419.473.160
hsa-mir-34b	Carcinoma, Renal Cell	C04.557.470.200.025.390, C04.588.945.947.535.160, C12.758.820.750.160, C12.777.419.473.160, C13.351.937.820.535.160, C13.351.968.419.473.160
hsa-mir-34c	Carcinoma, Renal Cell	C04.557.470.200.025.390, C04.588.945.947.535.160, C12.758.820.750.160, C12.777.419.473.160, C13.351.937.820.535.160, C13.351.968.419.473.160
hsa-mir-363	Carcinoma, Renal Cell	C04.557.470.200.025.390, C04.588.945.947.535.160, C12.758.820.750.160, C12.777.419.473.160, C13.351.937.820.535.160, C13.351.968.419.473.160
hsa-mir-365a	Carcinoma, Renal Cell	C04.557.470.200.025.390, C04.588.945.947.535.160, C12.758.820.750.160, C12.777.419.473.160, C13.351.937.820.535.160, C13.351.968.419.473.160
hsa-mir-365b	Carcinoma, Renal Cell	C04.557.470.200.025.390, C04.588.945.947.535.160, C12.758.820.750.160, C12.777.419.473.160, C13.351.937.820.535.160, C13.351.968.419.473.160
hsa-mir-367	Carcinoma, Renal Cell	C04.557.470.200.025.390, C04.588.945.947.535.160, C12.758.820.750.160, C12.777.419.473.160, C13.351.937.820.535.160, C13.351.968.419.473.160
hsa-mir-378a	Carcinoma, Renal Cell	C04.557.470.200.025.390, C04.588.945.947.535.160, C12.758.820.750.160, C12.777.419.473.160, C13.351.937.820.535.160, C13.351.968.419.473.160
hsa-mir-378b	Carcinoma, Renal Cell	C04.557.470.200.025.390, C04.588.945.947.535.160, C12.758.820.750.160, C12.777.419.473.160, C13.351.937.820.535.160, C13.351.968.419.473.160
hsa-mir-378c	Carcinoma, Renal Cell	C04.557.470.200.025.390, C04.588.945.947.535.160, C12.758.820.750.160, C12.777.419.473.160, C13.351.937.820.535.160, C13.351.968.419.473.160
hsa-mir-378d	Carcinoma, Renal Cell	C04.557.470.200.025.390, C04.588.945.947.535.160, C12.758.820.750.160, C12.777.419.473.160, C13.351.937.820.535.160, C13.351.968.419.473.160
hsa-mir-378e	Carcinoma, Renal Cell	C04.557.470.200.025.390, C04.588.945.947.535.160, C12.758.820.750.160, C12.777.419.473.160, C13.351.937.820.535.160, C13.351.968.419.473.160
hsa-mir-378f	Carcinoma, Renal Cell	C04.557.470.200.025.390, C04.588.945.947.535.160, C12.758.820.750.160, C12.777.419.473.160, C13.351.937.820.535.160, C13.351.968.419.473.160
hsa-mir-378g	Carcinoma, Renal Cell	C04.557.470.200.025.390, C04.588.945.947.535.160, C12.758.820.750.160, C12.777.419.473.160, C13.351.937.820.535.160, C13.351.968.419.473.160
hsa-mir-378h	Carcinoma, Renal Cell	C04.557.470.200.025.390, C04.588.945.947.535.160, C12.758.820.750.160, C12.777.419.473.160, C13.351.937.820.535.160, C13.351.968.419.473.160
hsa-mir-378i	Carcinoma, Renal Cell	C04.557.470.200.025.390, C04.588.945.947.535.160, C12.758.820.750.160, C12.777.419.473.160, C13.351.937.820.535.160, C13.351.968.419.473.160
hsa-mir-381	Carcinoma, Renal Cell	C04.557.470.200.025.390, C04.588.945.947.535.160, C12.758.820.750.160, C12.777.419.473.160, C13.351.937.820.535.160, C13.351.968.419.473.160
hsa-mir-425	Carcinoma, Renal Cell	C04.557.470.200.025.390, C04.588.945.947.535.160, C12.758.820.750.160, C12.777.419.473.160, C13.351.937.820.535.160, C13.351.968.419.473.160
hsa-mir-429	Carcinoma, Renal Cell	C04.557.470.200.025.390, C04.588.945.947.535.160, C12.758.820.750.160, C12.777.419.473.160, C13.351.937.820.535.160, C13.351.968.419.473.160
hsa-mir-451a	Carcinoma, Renal Cell	C04.557.470.200.025.390, C04.588.945.947.535.160, C12.758.820.750.160, C12.777.419.473.160, C13.351.937.820.535.160, C13.351.968.419.473.160
hsa-mir-452	Carcinoma, Renal Cell	C04.557.470.200.025.390, C04.588.945.947.535.160, C12.758.820.750.160, C12.777.419.473.160, C13.351.937.820.535.160, C13.351.968.419.473.160
hsa-mir-454	Carcinoma, Renal Cell	C04.557.470.200.025.390, C04.588.945.947.535.160, C12.758.820.750.160, C12.777.419.473.160, C13.351.937.820.535.160, C13.351.968.419.473.160
hsa-mir-508	Carcinoma, Renal Cell	C04.557.470.200.025.390, C04.588.945.947.535.160, C12.758.820.750.160, C12.777.419.473.160, C13.351.937.820.535.160, C13.351.968.419.473.160
hsa-mir-509	Carcinoma, Renal Cell	C04.557.470.200.025.390, C04.588.945.947.535.160, C12.758.820.750.160, C12.777.419.473.160, C13.351.937.820.535.160, C13.351.968.419.473.160
hsa-mir-514a	Carcinoma, Renal Cell	C04.557.470.200.025.390, C04.588.945.947.535.160, C12.758.820.750.160, C12.777.419.473.160, C13.351.937.820.535.160, C13.351.968.419.473.160
hsa-mir-571	Carcinoma, Renal Cell	C04.557.470.200.025.390, C04.588.945.947.535.160, C12.758.820.750.160, C12.777.419.473.160, C13.351.937.820.535.160, C13.351.968.419.473.160
hsa-mir-625	Carcinoma, Renal Cell	C04.557.470.200.025.390, C04.588.945.947.535.160, C12.758.820.750.160, C12.777.419.473.160, C13.351.937.820.535.160, C13.351.968.419.473.160
hsa-mir-629	Carcinoma, Renal Cell	C04.557.470.200.025.390, C04.588.945.947.535.160, C12.758.820.750.160, C12.777.419.473.160, C13.351.937.820.535.160, C13.351.968.419.473.160
hsa-mir-655	Carcinoma, Renal Cell	C04.557.470.200.025.390, C04.588.945.947.535.160, C12.758.820.750.160, C12.777.419.473.160, C13.351.937.820.535.160, C13.351.968.419.473.160
hsa-mir-708	Carcinoma, Renal Cell	C04.557.470.200.025.390, C04.588.945.947.535.160, C12.758.820.750.160, C12.777.419.473.160, C13.351.937.820.535.160, C13.351.968.419.473.160
hsa-mir-7	Carcinoma, Renal Cell	C04.557.470.200.025.390, C04.588.945.947.535.160, C12.758.820.750.160, C12.777.419.473.160, C13.351.937.820.535.160, C13.351.968.419.473.160
hsa-mir-760	Carcinoma, Renal Cell	C04.557.470.200.025.390, C04.588.945.947.535.160, C12.758.820.750.160, C12.777.419.473.160, C13.351.937.820.535.160, C13.351.968.419.473.160
hsa-mir-9	Carcinoma, Renal Cell	C04.557.470.200.025.390, C04.588.945.947.535.160, C12.758.820.750.160, C12.777.419.473.160, C13.351.937.820.535.160, C13.351.968.419.473.160
hsa-mir-92a	Carcinoma, Renal Cell	C04.557.470.200.025.390, C04.588.945.947.535.160, C12.758.820.750.160, C12.777.419.473.160, C13.351.937.820.535.160, C13.351.968.419.473.160
hsa-mir-93	Carcinoma, Renal Cell	C04.557.470.200.025.390, C04.588.945.947.535.160, C12.758.820.750.160, C12.777.419.473.160, C13.351.937.820.535.160, C13.351.968.419.473.160
hsa-mir-99a	Carcinoma, Renal Cell	C04.557.470.200.025.390, C04.588.945.947.535.160, C12.758.820.750.160, C12.777.419.473.160, C13.351.937.820.535.160, C13.351.968.419.473.160
hsa-mir-99b	Carcinoma, Renal Cell	C04.557.470.200.025.390, C04.588.945.947.535.160, C12.758.820.750.160, C12.777.419.473.160, C13.351.937.820.535.160, C13.351.968.419.473.160
hsa-let-7c	Carcinoma, Small Cell	C04.557.470.200.380
hsa-mir-100	Carcinoma, Small Cell	C04.557.470.200.380
hsa-mir-125b	Carcinoma, Small Cell	C04.557.470.200.380
hsa-mir-143	Carcinoma, Small Cell	C04.557.470.200.380
hsa-mir-145	Carcinoma, Small Cell	C04.557.470.200.380
hsa-mir-1827	Carcinoma, Small Cell	C04.557.470.200.380
hsa-mir-199a	Carcinoma, Small Cell	C04.557.470.200.380
hsa-mir-21	Carcinoma, Small Cell	C04.557.470.200.380
hsa-mir-29b	Carcinoma, Small Cell	C04.557.470.200.380
hsa-mir-34a	Carcinoma, Small Cell	C04.557.470.200.380
hsa-let-7d	Carcinoma, Squamous Cell	C04.557.470.200.400, C04.557.470.700.400
hsa-let-7i	Carcinoma, Squamous Cell	C04.557.470.200.400, C04.557.470.700.400
hsa-mir-100	Carcinoma, Squamous Cell	C04.557.470.200.400, C04.557.470.700.400
hsa-mir-101	Carcinoma, Squamous Cell	C04.557.470.200.400, C04.557.470.700.400
hsa-mir-106a	Carcinoma, Squamous Cell	C04.557.470.200.400, C04.557.470.700.400
hsa-mir-106b	Carcinoma, Squamous Cell	C04.557.470.200.400, C04.557.470.700.400
hsa-mir-10a	Carcinoma, Squamous Cell	C04.557.470.200.400, C04.557.470.700.400
hsa-mir-10b	Carcinoma, Squamous Cell	C04.557.470.200.400, C04.557.470.700.400
hsa-mir-1	Carcinoma, Squamous Cell	C04.557.470.200.400, C04.557.470.700.400
hsa-mir-124	Carcinoma, Squamous Cell	C04.557.470.200.400, C04.557.470.700.400
hsa-mir-125a	Carcinoma, Squamous Cell	C04.557.470.200.400, C04.557.470.700.400
hsa-mir-125b	Carcinoma, Squamous Cell	C04.557.470.200.400, C04.557.470.700.400
hsa-mir-126	Carcinoma, Squamous Cell	C04.557.470.200.400, C04.557.470.700.400
hsa-mir-129	Carcinoma, Squamous Cell	C04.557.470.200.400, C04.557.470.700.400
hsa-mir-130a	Carcinoma, Squamous Cell	C04.557.470.200.400, C04.557.470.700.400
hsa-mir-133a	Carcinoma, Squamous Cell	C04.557.470.200.400, C04.557.470.700.400
hsa-mir-133b	Carcinoma, Squamous Cell	C04.557.470.200.400, C04.557.470.700.400
hsa-mir-137	Carcinoma, Squamous Cell	C04.557.470.200.400, C04.557.470.700.400
hsa-mir-138	Carcinoma, Squamous Cell	C04.557.470.200.400, C04.557.470.700.400
hsa-mir-140	Carcinoma, Squamous Cell	C04.557.470.200.400, C04.557.470.700.400
hsa-mir-142	Carcinoma, Squamous Cell	C04.557.470.200.400, C04.557.470.700.400
hsa-mir-143	Carcinoma, Squamous Cell	C04.557.470.200.400, C04.557.470.700.400
hsa-mir-145	Carcinoma, Squamous Cell	C04.557.470.200.400, C04.557.470.700.400
hsa-mir-146a	Carcinoma, Squamous Cell	C04.557.470.200.400, C04.557.470.700.400
hsa-mir-148a	Carcinoma, Squamous Cell	C04.557.470.200.400, C04.557.470.700.400
hsa-mir-155	Carcinoma, Squamous Cell	C04.557.470.200.400, C04.557.470.700.400
hsa-mir-15a	Carcinoma, Squamous Cell	C04.557.470.200.400, C04.557.470.700.400
hsa-mir-16	Carcinoma, Squamous Cell	C04.557.470.200.400, C04.557.470.700.400
hsa-mir-181a	Carcinoma, Squamous Cell	C04.557.470.200.400, C04.557.470.700.400
hsa-mir-181b	Carcinoma, Squamous Cell	C04.557.470.200.400, C04.557.470.700.400
hsa-mir-181d	Carcinoma, Squamous Cell	C04.557.470.200.400, C04.557.470.700.400
hsa-mir-182	Carcinoma, Squamous Cell	C04.557.470.200.400, C04.557.470.700.400
hsa-mir-184	Carcinoma, Squamous Cell	C04.557.470.200.400, C04.557.470.700.400
hsa-mir-185	Carcinoma, Squamous Cell	C04.557.470.200.400, C04.557.470.700.400
hsa-mir-18a	Carcinoma, Squamous Cell	C04.557.470.200.400, C04.557.470.700.400
hsa-mir-18b	Carcinoma, Squamous Cell	C04.557.470.200.400, C04.557.470.700.400
hsa-mir-193a	Carcinoma, Squamous Cell	C04.557.470.200.400, C04.557.470.700.400
hsa-mir-195	Carcinoma, Squamous Cell	C04.557.470.200.400, C04.557.470.700.400
hsa-mir-197	Carcinoma, Squamous Cell	C04.557.470.200.400, C04.557.470.700.400
hsa-mir-19b	Carcinoma, Squamous Cell	C04.557.470.200.400, C04.557.470.700.400
hsa-mir-200c	Carcinoma, Squamous Cell	C04.557.470.200.400, C04.557.470.700.400
hsa-mir-203	Carcinoma, Squamous Cell	C04.557.470.200.400, C04.557.470.700.400
hsa-mir-205	Carcinoma, Squamous Cell	C04.557.470.200.400, C04.557.470.700.400
hsa-mir-20a	Carcinoma, Squamous Cell	C04.557.470.200.400, C04.557.470.700.400
hsa-mir-20b	Carcinoma, Squamous Cell	C04.557.470.200.400, C04.557.470.700.400
hsa-mir-21	Carcinoma, Squamous Cell	C04.557.470.200.400, C04.557.470.700.400
hsa-mir-210	Carcinoma, Squamous Cell	C04.557.470.200.400, C04.557.470.700.400
hsa-mir-211	Carcinoma, Squamous Cell	C04.557.470.200.400, C04.557.470.700.400
hsa-mir-214	Carcinoma, Squamous Cell	C04.557.470.200.400, C04.557.470.700.400
hsa-mir-218	Carcinoma, Squamous Cell	C04.557.470.200.400, C04.557.470.700.400
hsa-mir-222	Carcinoma, Squamous Cell	C04.557.470.200.400, C04.557.470.700.400
hsa-mir-223	Carcinoma, Squamous Cell	C04.557.470.200.400, C04.557.470.700.400
hsa-mir-24	Carcinoma, Squamous Cell	C04.557.470.200.400, C04.557.470.700.400
hsa-mir-27a	Carcinoma, Squamous Cell	C04.557.470.200.400, C04.557.470.700.400
hsa-mir-27b	Carcinoma, Squamous Cell	C04.557.470.200.400, C04.557.470.700.400
hsa-mir-296	Carcinoma, Squamous Cell	C04.557.470.200.400, C04.557.470.700.400
hsa-mir-29c	Carcinoma, Squamous Cell	C04.557.470.200.400, C04.557.470.700.400
hsa-mir-30a	Carcinoma, Squamous Cell	C04.557.470.200.400, C04.557.470.700.400
hsa-mir-30d	Carcinoma, Squamous Cell	C04.557.470.200.400, C04.557.470.700.400
hsa-mir-31	Carcinoma, Squamous Cell	C04.557.470.200.400, C04.557.470.700.400
hsa-mir-34a	Carcinoma, Squamous Cell	C04.557.470.200.400, C04.557.470.700.400
hsa-mir-34b	Carcinoma, Squamous Cell	C04.557.470.200.400, C04.557.470.700.400
hsa-mir-34c	Carcinoma, Squamous Cell	C04.557.470.200.400, C04.557.470.700.400
hsa-mir-363	Carcinoma, Squamous Cell	C04.557.470.200.400, C04.557.470.700.400
hsa-mir-375	Carcinoma, Squamous Cell	C04.557.470.200.400, C04.557.470.700.400
hsa-mir-421	Carcinoma, Squamous Cell	C04.557.470.200.400, C04.557.470.700.400
hsa-mir-423	Carcinoma, Squamous Cell	C04.557.470.200.400, C04.557.470.700.400
hsa-mir-486	Carcinoma, Squamous Cell	C04.557.470.200.400, C04.557.470.700.400
hsa-mir-489	Carcinoma, Squamous Cell	C04.557.470.200.400, C04.557.470.700.400
hsa-mir-497	Carcinoma, Squamous Cell	C04.557.470.200.400, C04.557.470.700.400
hsa-mir-499a	Carcinoma, Squamous Cell	C04.557.470.200.400, C04.557.470.700.400
hsa-mir-499b	Carcinoma, Squamous Cell	C04.557.470.200.400, C04.557.470.700.400
hsa-mir-504	Carcinoma, Squamous Cell	C04.557.470.200.400, C04.557.470.700.400
hsa-mir-519a	Carcinoma, Squamous Cell	C04.557.470.200.400, C04.557.470.700.400
hsa-mir-542	Carcinoma, Squamous Cell	C04.557.470.200.400, C04.557.470.700.400
hsa-mir-661	Carcinoma, Squamous Cell	C04.557.470.200.400, C04.557.470.700.400
hsa-mir-874	Carcinoma, Squamous Cell	C04.557.470.200.400, C04.557.470.700.400
hsa-mir-885	Carcinoma, Squamous Cell	C04.557.470.200.400, C04.557.470.700.400
hsa-mir-9	Carcinoma, Squamous Cell	C04.557.470.200.400, C04.557.470.700.400
hsa-mir-92a	Carcinoma, Squamous Cell	C04.557.470.200.400, C04.557.470.700.400
hsa-mir-1	Cardiomegaly	C14.280.195, C23.300.775.250
hsa-mir-133a	Cardiomegaly	C14.280.195, C23.300.775.250
hsa-mir-150	Cardiomegaly	C14.280.195, C23.300.775.250
hsa-mir-199a	Cardiomegaly	C14.280.195, C23.300.775.250
hsa-mir-208a	Cardiomegaly	C14.280.195, C23.300.775.250
hsa-mir-378a	Cardiomegaly	C14.280.195, C23.300.775.250
hsa-mir-199a	Cardiomyopathies	C14.280.238
hsa-mir-199b	Cardiomyopathies	C14.280.238
hsa-mir-21	Cardiomyopathies	C14.280.238
hsa-mir-214	Cardiomyopathies	C14.280.238
hsa-mir-27a	Cardiomyopathies	C14.280.238
hsa-let-7i	Cardiomyopathy, Dilated	C14.280.195.160, C14.280.238.070
hsa-mir-126	Cardiomyopathy, Dilated	C14.280.195.160, C14.280.238.070
hsa-mir-155	Cardiomyopathy, Dilated	C14.280.195.160, C14.280.238.070
hsa-mir-196a	Cardiomyopathy, Dilated	C14.280.195.160, C14.280.238.070
hsa-mir-21	Cardiomyopathy, Dilated	C14.280.195.160, C14.280.238.070
hsa-mir-499a	Cardiomyopathy, Dilated	C14.280.195.160, C14.280.238.070
hsa-mir-1	Cardiomyopathy, Hypertrophic	C14.280.238.100, C14.280.484.150.070.160
hsa-mir-125b	Cardiomyopathy, Hypertrophic	C14.280.238.100, C14.280.484.150.070.160
hsa-mir-133a	Cardiomyopathy, Hypertrophic	C14.280.238.100, C14.280.484.150.070.160
hsa-mir-150	Cardiomyopathy, Hypertrophic	C14.280.238.100, C14.280.484.150.070.160
hsa-mir-181b	Cardiomyopathy, Hypertrophic	C14.280.238.100, C14.280.484.150.070.160
hsa-mir-195	Cardiomyopathy, Hypertrophic	C14.280.238.100, C14.280.484.150.070.160
hsa-mir-199a	Cardiomyopathy, Hypertrophic	C14.280.238.100, C14.280.484.150.070.160
hsa-mir-208a	Cardiomyopathy, Hypertrophic	C14.280.238.100, C14.280.484.150.070.160
hsa-mir-21	Cardiomyopathy, Hypertrophic	C14.280.238.100, C14.280.484.150.070.160
hsa-mir-214	Cardiomyopathy, Hypertrophic	C14.280.238.100, C14.280.484.150.070.160
hsa-mir-23a	Cardiomyopathy, Hypertrophic	C14.280.238.100, C14.280.484.150.070.160
hsa-mir-23b	Cardiomyopathy, Hypertrophic	C14.280.238.100, C14.280.484.150.070.160
hsa-mir-24	Cardiomyopathy, Hypertrophic	C14.280.238.100, C14.280.484.150.070.160
hsa-mir-27b	Cardiomyopathy, Hypertrophic	C14.280.238.100, C14.280.484.150.070.160
hsa-mir-9	Cardiomyopathy, Hypertrophic	C14.280.238.100, C14.280.484.150.070.160
hsa-mir-21	Cardiovascular Diseases	C14
hsa-mir-34a	Cardiovascular Diseases	C14
hsa-mir-221	Carotid Artery Diseases	C10.228.140.300.200, C14.907.253.123
hsa-mir-222	Carotid Artery Diseases	C10.228.140.300.200, C14.907.253.123
hsa-let-7b	Cataract	C11.510.245
hsa-mir-134	Central Nervous System Diseases	C10.228
hsa-mir-372	Cerebellar Neoplasms	C04.588.614.250.195.411.211, C10.228.140.211.500.200, C10.228.140.252.200, C10.551.240.250.400.300
hsa-mir-373	Cerebellar Neoplasms	C04.588.614.250.195.411.211, C10.228.140.211.500.200, C10.228.140.252.200, C10.551.240.250.400.300
hsa-mir-155	Cerebral Hemorrhage	C10.228.140.300.535.200, C14.907.253.573.200, C23.550.414.913.100
hsa-mir-26a	Cerebral Hemorrhage	C10.228.140.300.535.200, C14.907.253.573.200, C23.550.414.913.100
hsa-mir-298	Cerebral Hemorrhage	C10.228.140.300.535.200, C14.907.253.573.200, C23.550.414.913.100
hsa-mir-362	Cerebral Hemorrhage	C10.228.140.300.535.200, C14.907.253.573.200, C23.550.414.913.100
hsa-mir-124	Cerebral Infarction	C10.228.140.300.150.477.200, C10.228.140.300.775.200.200, C14.907.253.092.477.200, C14.907.253.855.200.200
hsa-mir-146a	Cerebral Infarction	C10.228.140.300.150.477.200, C10.228.140.300.775.200.200, C14.907.253.092.477.200, C14.907.253.855.200.200
hsa-mir-149	Cerebral Infarction	C10.228.140.300.150.477.200, C10.228.140.300.775.200.200, C14.907.253.092.477.200, C14.907.253.855.200.200
hsa-mir-196a	Cerebral Infarction	C10.228.140.300.150.477.200, C10.228.140.300.775.200.200, C14.907.253.092.477.200, C14.907.253.855.200.200
hsa-mir-491	Cerebral Infarction	C10.228.140.300.150.477.200, C10.228.140.300.775.200.200, C14.907.253.092.477.200, C14.907.253.855.200.200
hsa-mir-124	Brain Ischemia	C10.228.140.300.150, C14.907.253.092
hsa-mir-218	Cervical Intraepithelial Neoplasia	C04.557.470.200.240.250
hsa-mir-218	Uterine Cervical Neoplasms	C04.588.945.418.948.850, C13.351.500.852.593.131, C13.351.500.852.762.850, C13.351.937.418.875.850
hsa-mir-106b	Child Development Disorders, Pervasive	F03.550.325
hsa-mir-219	Child Development Disorders, Pervasive	F03.550.325
hsa-mir-23a	Child Development Disorders, Pervasive	F03.550.325
hsa-mir-146a	Chlamydia Infections	C01.252.400.210.210, C01.252.810.301, C01.539.778.281.301, C12.294.668.281.301, C13.351.500.711.281.301
hsa-mir-124	Cholangiocarcinoma	C04.557.470.200.025.450
hsa-mir-126	Cholangiocarcinoma	C04.557.470.200.025.450
hsa-mir-141	Cholangiocarcinoma	C04.557.470.200.025.450
hsa-mir-151	Cholangiocarcinoma	C04.557.470.200.025.450
hsa-mir-200b	Cholangiocarcinoma	C04.557.470.200.025.450
hsa-mir-200c	Cholangiocarcinoma	C04.557.470.200.025.450
hsa-mir-21	Cholangiocarcinoma	C04.557.470.200.025.450
hsa-mir-214	Cholangiocarcinoma	C04.557.470.200.025.450
hsa-mir-25	Cholangiocarcinoma	C04.557.470.200.025.450
hsa-mir-26a	Cholangiocarcinoma	C04.557.470.200.025.450
hsa-mir-370	Cholangiocarcinoma	C04.557.470.200.025.450
hsa-mir-373	Cholangiocarcinoma	C04.557.470.200.025.450
hsa-mir-494	Cholangiocarcinoma	C04.557.470.200.025.450
hsa-let-7a	Cholesteatoma	C17.800.428.260
hsa-mir-21	Cholesteatoma	C17.800.428.260
hsa-mir-221	Cholesteatoma	C17.800.428.260
hsa-mir-433	Chondrodysplasia Punctata	C05.116.099.708.195
hsa-mir-1	Chordoma	C04.557.465.220
hsa-mir-141	Choriocarcinoma	C04.557.465.955.207, C04.557.465.955.416.202, C04.557.470.200.025.455, C04.850.908.416.186, C13.703.720.949.416.218
hsa-mir-145	Choriocarcinoma	C04.557.465.955.207, C04.557.465.955.416.202, C04.557.470.200.025.455, C04.850.908.416.186, C13.703.720.949.416.218
hsa-mir-199b	Choriocarcinoma	C04.557.465.955.207, C04.557.465.955.416.202, C04.557.470.200.025.455, C04.850.908.416.186, C13.703.720.949.416.218
hsa-mir-34a	Choriocarcinoma	C04.557.465.955.207, C04.557.465.955.416.202, C04.557.470.200.025.455, C04.850.908.416.186, C13.703.720.949.416.218
hsa-let-7d	Cocaine-Related Disorders	C25.775.300, F03.900.300
hsa-mir-124	Cocaine-Related Disorders	C25.775.300, F03.900.300
hsa-mir-181a	Cocaine-Related Disorders	C25.775.300, F03.900.300
hsa-mir-212	Cocaine-Related Disorders	C25.775.300, F03.900.300
hsa-mir-155	Colitis	C06.405.205.265, C06.405.469.158.188
hsa-mir-126	Colitis, Ulcerative	C06.405.205.265.231, C06.405.205.731.249, C06.405.469.158.188.231, C06.405.469.432.249
hsa-mir-143	Colitis, Ulcerative	C06.405.205.265.231, C06.405.205.731.249, C06.405.469.158.188.231, C06.405.469.432.249
hsa-mir-145	Colitis, Ulcerative	C06.405.205.265.231, C06.405.205.731.249, C06.405.469.158.188.231, C06.405.469.432.249
hsa-mir-155	Colitis, Ulcerative	C06.405.205.265.231, C06.405.205.731.249, C06.405.469.158.188.231, C06.405.469.432.249
hsa-mir-21	Colitis, Ulcerative	C06.405.205.265.231, C06.405.205.731.249, C06.405.469.158.188.231, C06.405.469.432.249
hsa-mir-941	Colitis, Ulcerative	C06.405.205.265.231, C06.405.205.731.249, C06.405.469.158.188.231, C06.405.469.432.249
hsa-mir-106a	Colon Neoplasms	C04.588.274.476.411.307.180, C06.301.371.411.307.180, C06.405.249.411.307.180, C06.405.469.158.356.180, C06.405.469.491.307.180
hsa-mir-126	Colon Neoplasms	C04.588.274.476.411.307.180, C06.301.371.411.307.180, C06.405.249.411.307.180, C06.405.469.158.356.180, C06.405.469.491.307.180
hsa-mir-145	Colon Neoplasms	C04.588.274.476.411.307.180, C06.301.371.411.307.180, C06.405.249.411.307.180, C06.405.469.158.356.180, C06.405.469.491.307.180
hsa-mir-17	Colon Neoplasms	C04.588.274.476.411.307.180, C06.301.371.411.307.180, C06.405.249.411.307.180, C06.405.469.158.356.180, C06.405.469.491.307.180
hsa-let-7a	Colonic Neoplasms	C04.588.274.476.411.307.180, C06.301.371.411.307.180, C06.405.249.411.307.180, C06.405.469.158.356.180, C06.405.469.491.307.180
hsa-let-7b	Colonic Neoplasms	C04.588.274.476.411.307.180, C06.301.371.411.307.180, C06.405.249.411.307.180, C06.405.469.158.356.180, C06.405.469.491.307.180
hsa-let-7c	Colonic Neoplasms	C04.588.274.476.411.307.180, C06.301.371.411.307.180, C06.405.249.411.307.180, C06.405.469.158.356.180, C06.405.469.491.307.180
hsa-let-7d	Colonic Neoplasms	C04.588.274.476.411.307.180, C06.301.371.411.307.180, C06.405.249.411.307.180, C06.405.469.158.356.180, C06.405.469.491.307.180
hsa-let-7e	Colonic Neoplasms	C04.588.274.476.411.307.180, C06.301.371.411.307.180, C06.405.249.411.307.180, C06.405.469.158.356.180, C06.405.469.491.307.180
hsa-let-7f	Colonic Neoplasms	C04.588.274.476.411.307.180, C06.301.371.411.307.180, C06.405.249.411.307.180, C06.405.469.158.356.180, C06.405.469.491.307.180
hsa-let-7g	Colonic Neoplasms	C04.588.274.476.411.307.180, C06.301.371.411.307.180, C06.405.249.411.307.180, C06.405.469.158.356.180, C06.405.469.491.307.180
hsa-let-7i	Colonic Neoplasms	C04.588.274.476.411.307.180, C06.301.371.411.307.180, C06.405.249.411.307.180, C06.405.469.158.356.180, C06.405.469.491.307.180
hsa-mir-101	Colonic Neoplasms	C04.588.274.476.411.307.180, C06.301.371.411.307.180, C06.405.249.411.307.180, C06.405.469.158.356.180, C06.405.469.491.307.180
hsa-mir-106a	Colonic Neoplasms	C04.588.274.476.411.307.180, C06.301.371.411.307.180, C06.405.249.411.307.180, C06.405.469.158.356.180, C06.405.469.491.307.180
hsa-mir-106b	Colonic Neoplasms	C04.588.274.476.411.307.180, C06.301.371.411.307.180, C06.405.249.411.307.180, C06.405.469.158.356.180, C06.405.469.491.307.180
hsa-mir-107	Colonic Neoplasms	C04.588.274.476.411.307.180, C06.301.371.411.307.180, C06.405.249.411.307.180, C06.405.469.158.356.180, C06.405.469.491.307.180
hsa-mir-10b	Colonic Neoplasms	C04.588.274.476.411.307.180, C06.301.371.411.307.180, C06.405.249.411.307.180, C06.405.469.158.356.180, C06.405.469.491.307.180
hsa-mir-1	Colonic Neoplasms	C04.588.274.476.411.307.180, C06.301.371.411.307.180, C06.405.249.411.307.180, C06.405.469.158.356.180, C06.405.469.491.307.180
hsa-mir-125a	Colonic Neoplasms	C04.588.274.476.411.307.180, C06.301.371.411.307.180, C06.405.249.411.307.180, C06.405.469.158.356.180, C06.405.469.491.307.180
hsa-mir-125b	Colonic Neoplasms	C04.588.274.476.411.307.180, C06.301.371.411.307.180, C06.405.249.411.307.180, C06.405.469.158.356.180, C06.405.469.491.307.180
hsa-mir-126	Colonic Neoplasms	C04.588.274.476.411.307.180, C06.301.371.411.307.180, C06.405.249.411.307.180, C06.405.469.158.356.180, C06.405.469.491.307.180
hsa-mir-127	Colonic Neoplasms	C04.588.274.476.411.307.180, C06.301.371.411.307.180, C06.405.249.411.307.180, C06.405.469.158.356.180, C06.405.469.491.307.180
hsa-mir-128	Colonic Neoplasms	C04.588.274.476.411.307.180, C06.301.371.411.307.180, C06.405.249.411.307.180, C06.405.469.158.356.180, C06.405.469.491.307.180
hsa-mir-1290	Colonic Neoplasms	C04.588.274.476.411.307.180, C06.301.371.411.307.180, C06.405.249.411.307.180, C06.405.469.158.356.180, C06.405.469.491.307.180
hsa-mir-132	Colonic Neoplasms	C04.588.274.476.411.307.180, C06.301.371.411.307.180, C06.405.249.411.307.180, C06.405.469.158.356.180, C06.405.469.491.307.180
hsa-mir-133b	Colonic Neoplasms	C04.588.274.476.411.307.180, C06.301.371.411.307.180, C06.405.249.411.307.180, C06.405.469.158.356.180, C06.405.469.491.307.180
hsa-mir-137	Colonic Neoplasms	C04.588.274.476.411.307.180, C06.301.371.411.307.180, C06.405.249.411.307.180, C06.405.469.158.356.180, C06.405.469.491.307.180
hsa-mir-140	Colonic Neoplasms	C04.588.274.476.411.307.180, C06.301.371.411.307.180, C06.405.249.411.307.180, C06.405.469.158.356.180, C06.405.469.491.307.180
hsa-mir-141	Colonic Neoplasms	C04.588.274.476.411.307.180, C06.301.371.411.307.180, C06.405.249.411.307.180, C06.405.469.158.356.180, C06.405.469.491.307.180
hsa-mir-142	Colonic Neoplasms	C04.588.274.476.411.307.180, C06.301.371.411.307.180, C06.405.249.411.307.180, C06.405.469.158.356.180, C06.405.469.491.307.180
hsa-mir-143	Colonic Neoplasms	C04.588.274.476.411.307.180, C06.301.371.411.307.180, C06.405.249.411.307.180, C06.405.469.158.356.180, C06.405.469.491.307.180
hsa-mir-145	Colonic Neoplasms	C04.588.274.476.411.307.180, C06.301.371.411.307.180, C06.405.249.411.307.180, C06.405.469.158.356.180, C06.405.469.491.307.180
hsa-mir-146a	Colonic Neoplasms	C04.588.274.476.411.307.180, C06.301.371.411.307.180, C06.405.249.411.307.180, C06.405.469.158.356.180, C06.405.469.491.307.180
hsa-mir-152	Colonic Neoplasms	C04.588.274.476.411.307.180, C06.301.371.411.307.180, C06.405.249.411.307.180, C06.405.469.158.356.180, C06.405.469.491.307.180
hsa-mir-155	Colonic Neoplasms	C04.588.274.476.411.307.180, C06.301.371.411.307.180, C06.405.249.411.307.180, C06.405.469.158.356.180, C06.405.469.491.307.180
hsa-mir-15a	Colonic Neoplasms	C04.588.274.476.411.307.180, C06.301.371.411.307.180, C06.405.249.411.307.180, C06.405.469.158.356.180, C06.405.469.491.307.180
hsa-mir-16	Colonic Neoplasms	C04.588.274.476.411.307.180, C06.301.371.411.307.180, C06.405.249.411.307.180, C06.405.469.158.356.180, C06.405.469.491.307.180
hsa-mir-17	Colonic Neoplasms	C04.588.274.476.411.307.180, C06.301.371.411.307.180, C06.405.249.411.307.180, C06.405.469.158.356.180, C06.405.469.491.307.180
hsa-mir-18a	Colonic Neoplasms	C04.588.274.476.411.307.180, C06.301.371.411.307.180, C06.405.249.411.307.180, C06.405.469.158.356.180, C06.405.469.491.307.180
hsa-mir-191	Colonic Neoplasms	C04.588.274.476.411.307.180, C06.301.371.411.307.180, C06.405.249.411.307.180, C06.405.469.158.356.180, C06.405.469.491.307.180
hsa-mir-192	Colonic Neoplasms	C04.588.274.476.411.307.180, C06.301.371.411.307.180, C06.405.249.411.307.180, C06.405.469.158.356.180, C06.405.469.491.307.180
hsa-mir-19a	Colonic Neoplasms	C04.588.274.476.411.307.180, C06.301.371.411.307.180, C06.405.249.411.307.180, C06.405.469.158.356.180, C06.405.469.491.307.180
hsa-mir-19b	Colonic Neoplasms	C04.588.274.476.411.307.180, C06.301.371.411.307.180, C06.405.249.411.307.180, C06.405.469.158.356.180, C06.405.469.491.307.180
hsa-mir-200b	Colonic Neoplasms	C04.588.274.476.411.307.180, C06.301.371.411.307.180, C06.405.249.411.307.180, C06.405.469.158.356.180, C06.405.469.491.307.180
hsa-mir-200c	Colonic Neoplasms	C04.588.274.476.411.307.180, C06.301.371.411.307.180, C06.405.249.411.307.180, C06.405.469.158.356.180, C06.405.469.491.307.180
hsa-mir-205	Colonic Neoplasms	C04.588.274.476.411.307.180, C06.301.371.411.307.180, C06.405.249.411.307.180, C06.405.469.158.356.180, C06.405.469.491.307.180
hsa-mir-20a	Colonic Neoplasms	C04.588.274.476.411.307.180, C06.301.371.411.307.180, C06.405.249.411.307.180, C06.405.469.158.356.180, C06.405.469.491.307.180
hsa-mir-21	Colonic Neoplasms	C04.588.274.476.411.307.180, C06.301.371.411.307.180, C06.405.249.411.307.180, C06.405.469.158.356.180, C06.405.469.491.307.180
hsa-mir-218	Colonic Neoplasms	C04.588.274.476.411.307.180, C06.301.371.411.307.180, C06.405.249.411.307.180, C06.405.469.158.356.180, C06.405.469.491.307.180
hsa-mir-22	Colonic Neoplasms	C04.588.274.476.411.307.180, C06.301.371.411.307.180, C06.405.249.411.307.180, C06.405.469.158.356.180, C06.405.469.491.307.180
hsa-mir-221	Colonic Neoplasms	C04.588.274.476.411.307.180, C06.301.371.411.307.180, C06.405.249.411.307.180, C06.405.469.158.356.180, C06.405.469.491.307.180
hsa-mir-223	Colonic Neoplasms	C04.588.274.476.411.307.180, C06.301.371.411.307.180, C06.405.249.411.307.180, C06.405.469.158.356.180, C06.405.469.491.307.180
hsa-mir-23b	Colonic Neoplasms	C04.588.274.476.411.307.180, C06.301.371.411.307.180, C06.405.249.411.307.180, C06.405.469.158.356.180, C06.405.469.491.307.180
hsa-mir-24	Colonic Neoplasms	C04.588.274.476.411.307.180, C06.301.371.411.307.180, C06.405.249.411.307.180, C06.405.469.158.356.180, C06.405.469.491.307.180
hsa-mir-296	Colonic Neoplasms	C04.588.274.476.411.307.180, C06.301.371.411.307.180, C06.405.249.411.307.180, C06.405.469.158.356.180, C06.405.469.491.307.180
hsa-mir-29a	Colonic Neoplasms	C04.588.274.476.411.307.180, C06.301.371.411.307.180, C06.405.249.411.307.180, C06.405.469.158.356.180, C06.405.469.491.307.180
hsa-mir-29b	Colonic Neoplasms	C04.588.274.476.411.307.180, C06.301.371.411.307.180, C06.405.249.411.307.180, C06.405.469.158.356.180, C06.405.469.491.307.180
hsa-mir-302b	Colonic Neoplasms	C04.588.274.476.411.307.180, C06.301.371.411.307.180, C06.405.249.411.307.180, C06.405.469.158.356.180, C06.405.469.491.307.180
hsa-mir-30a	Colonic Neoplasms	C04.588.274.476.411.307.180, C06.301.371.411.307.180, C06.405.249.411.307.180, C06.405.469.158.356.180, C06.405.469.491.307.180
hsa-mir-30c	Colonic Neoplasms	C04.588.274.476.411.307.180, C06.301.371.411.307.180, C06.405.249.411.307.180, C06.405.469.158.356.180, C06.405.469.491.307.180
hsa-mir-31	Colonic Neoplasms	C04.588.274.476.411.307.180, C06.301.371.411.307.180, C06.405.249.411.307.180, C06.405.469.158.356.180, C06.405.469.491.307.180
hsa-mir-32	Colonic Neoplasms	C04.588.274.476.411.307.180, C06.301.371.411.307.180, C06.405.249.411.307.180, C06.405.469.158.356.180, C06.405.469.491.307.180
hsa-mir-330	Colonic Neoplasms	C04.588.274.476.411.307.180, C06.301.371.411.307.180, C06.405.249.411.307.180, C06.405.469.158.356.180, C06.405.469.491.307.180
hsa-mir-34a	Colonic Neoplasms	C04.588.274.476.411.307.180, C06.301.371.411.307.180, C06.405.249.411.307.180, C06.405.469.158.356.180, C06.405.469.491.307.180
hsa-mir-365a	Colonic Neoplasms	C04.588.274.476.411.307.180, C06.301.371.411.307.180, C06.405.249.411.307.180, C06.405.469.158.356.180, C06.405.469.491.307.180
hsa-mir-365b	Colonic Neoplasms	C04.588.274.476.411.307.180, C06.301.371.411.307.180, C06.405.249.411.307.180, C06.405.469.158.356.180, C06.405.469.491.307.180
hsa-mir-424	Colonic Neoplasms	C04.588.274.476.411.307.180, C06.301.371.411.307.180, C06.405.249.411.307.180, C06.405.469.158.356.180, C06.405.469.491.307.180
hsa-mir-449a	Colonic Neoplasms	C04.588.274.476.411.307.180, C06.301.371.411.307.180, C06.405.249.411.307.180, C06.405.469.158.356.180, C06.405.469.491.307.180
hsa-mir-486	Colonic Neoplasms	C04.588.274.476.411.307.180, C06.301.371.411.307.180, C06.405.249.411.307.180, C06.405.469.158.356.180, C06.405.469.491.307.180
hsa-mir-493	Colonic Neoplasms	C04.588.274.476.411.307.180, C06.301.371.411.307.180, C06.405.249.411.307.180, C06.405.469.158.356.180, C06.405.469.491.307.180
hsa-mir-498	Colonic Neoplasms	C04.588.274.476.411.307.180, C06.301.371.411.307.180, C06.405.249.411.307.180, C06.405.469.158.356.180, C06.405.469.491.307.180
hsa-mir-502	Colonic Neoplasms	C04.588.274.476.411.307.180, C06.301.371.411.307.180, C06.405.249.411.307.180, C06.405.469.158.356.180, C06.405.469.491.307.180
hsa-mir-506	Colonic Neoplasms	C04.588.274.476.411.307.180, C06.301.371.411.307.180, C06.405.249.411.307.180, C06.405.469.158.356.180, C06.405.469.491.307.180
hsa-mir-518c	Colonic Neoplasms	C04.588.274.476.411.307.180, C06.301.371.411.307.180, C06.405.249.411.307.180, C06.405.469.158.356.180, C06.405.469.491.307.180
hsa-mir-552	Colonic Neoplasms	C04.588.274.476.411.307.180, C06.301.371.411.307.180, C06.405.249.411.307.180, C06.405.469.158.356.180, C06.405.469.491.307.180
hsa-mir-584	Colonic Neoplasms	C04.588.274.476.411.307.180, C06.301.371.411.307.180, C06.405.249.411.307.180, C06.405.469.158.356.180, C06.405.469.491.307.180
hsa-mir-615	Colonic Neoplasms	C04.588.274.476.411.307.180, C06.301.371.411.307.180, C06.405.249.411.307.180, C06.405.469.158.356.180, C06.405.469.491.307.180
hsa-mir-622	Colonic Neoplasms	C04.588.274.476.411.307.180, C06.301.371.411.307.180, C06.405.249.411.307.180, C06.405.469.158.356.180, C06.405.469.491.307.180
hsa-mir-629	Colonic Neoplasms	C04.588.274.476.411.307.180, C06.301.371.411.307.180, C06.405.249.411.307.180, C06.405.469.158.356.180, C06.405.469.491.307.180
hsa-mir-630	Colonic Neoplasms	C04.588.274.476.411.307.180, C06.301.371.411.307.180, C06.405.249.411.307.180, C06.405.469.158.356.180, C06.405.469.491.307.180
hsa-mir-9	Colonic Neoplasms	C04.588.274.476.411.307.180, C06.301.371.411.307.180, C06.405.249.411.307.180, C06.405.469.158.356.180, C06.405.469.491.307.180
hsa-mir-92a	Colonic Neoplasms	C04.588.274.476.411.307.180, C06.301.371.411.307.180, C06.405.249.411.307.180, C06.405.469.158.356.180, C06.405.469.491.307.180
hsa-let-7a	Colorectal Neoplasms	C04.588.274.476.411.307, C06.301.371.411.307, C06.405.249.411.307, C06.405.469.158.356, C06.405.469.491.307, C06.405.469.860.180
hsa-let-7b	Colorectal Neoplasms	C04.588.274.476.411.307, C06.301.371.411.307, C06.405.249.411.307, C06.405.469.158.356, C06.405.469.491.307, C06.405.469.860.180
hsa-let-7c	Colorectal Neoplasms	C04.588.274.476.411.307, C06.301.371.411.307, C06.405.249.411.307, C06.405.469.158.356, C06.405.469.491.307, C06.405.469.860.180
hsa-let-7e	Colorectal Neoplasms	C04.588.274.476.411.307, C06.301.371.411.307, C06.405.249.411.307, C06.405.469.158.356, C06.405.469.491.307, C06.405.469.860.180
hsa-mir-103a	Colorectal Neoplasms	C04.588.274.476.411.307, C06.301.371.411.307, C06.405.249.411.307, C06.405.469.158.356, C06.405.469.491.307, C06.405.469.860.180
hsa-mir-103b	Colorectal Neoplasms	C04.588.274.476.411.307, C06.301.371.411.307, C06.405.249.411.307, C06.405.469.158.356, C06.405.469.491.307, C06.405.469.860.180
hsa-mir-106a	Colorectal Neoplasms	C04.588.274.476.411.307, C06.301.371.411.307, C06.405.249.411.307, C06.405.469.158.356, C06.405.469.491.307, C06.405.469.860.180
hsa-mir-107	Colorectal Neoplasms	C04.588.274.476.411.307, C06.301.371.411.307, C06.405.249.411.307, C06.405.469.158.356, C06.405.469.491.307, C06.405.469.860.180
hsa-mir-10b	Colorectal Neoplasms	C04.588.274.476.411.307, C06.301.371.411.307, C06.405.249.411.307, C06.405.469.158.356, C06.405.469.491.307, C06.405.469.860.180
hsa-mir-1	Colorectal Neoplasms	C04.588.274.476.411.307, C06.301.371.411.307, C06.405.249.411.307, C06.405.469.158.356, C06.405.469.491.307, C06.405.469.860.180
hsa-mir-1179	Colorectal Neoplasms	C04.588.274.476.411.307, C06.301.371.411.307, C06.405.249.411.307, C06.405.469.158.356, C06.405.469.491.307, C06.405.469.860.180
hsa-mir-122	Colorectal Neoplasms	C04.588.274.476.411.307, C06.301.371.411.307, C06.405.249.411.307, C06.405.469.158.356, C06.405.469.491.307, C06.405.469.860.180
hsa-mir-124	Colorectal Neoplasms	C04.588.274.476.411.307, C06.301.371.411.307, C06.405.249.411.307, C06.405.469.158.356, C06.405.469.491.307, C06.405.469.860.180
hsa-mir-1246	Colorectal Neoplasms	C04.588.274.476.411.307, C06.301.371.411.307, C06.405.249.411.307, C06.405.469.158.356, C06.405.469.491.307, C06.405.469.860.180
hsa-mir-125b	Colorectal Neoplasms	C04.588.274.476.411.307, C06.301.371.411.307, C06.405.249.411.307, C06.405.469.158.356, C06.405.469.491.307, C06.405.469.860.180
hsa-mir-126	Colorectal Neoplasms	C04.588.274.476.411.307, C06.301.371.411.307, C06.405.249.411.307, C06.405.469.158.356, C06.405.469.491.307, C06.405.469.860.180
hsa-mir-127	Colorectal Neoplasms	C04.588.274.476.411.307, C06.301.371.411.307, C06.405.249.411.307, C06.405.469.158.356, C06.405.469.491.307, C06.405.469.860.180
hsa-mir-1280	Colorectal Neoplasms	C04.588.274.476.411.307, C06.301.371.411.307, C06.405.249.411.307, C06.405.469.158.356, C06.405.469.491.307, C06.405.469.860.180
hsa-mir-129	Colorectal Neoplasms	C04.588.274.476.411.307, C06.301.371.411.307, C06.405.249.411.307, C06.405.469.158.356, C06.405.469.491.307, C06.405.469.860.180
hsa-mir-1303	Colorectal Neoplasms	C04.588.274.476.411.307, C06.301.371.411.307, C06.405.249.411.307, C06.405.469.158.356, C06.405.469.491.307, C06.405.469.860.180
hsa-mir-130a	Colorectal Neoplasms	C04.588.274.476.411.307, C06.301.371.411.307, C06.405.249.411.307, C06.405.469.158.356, C06.405.469.491.307, C06.405.469.860.180
hsa-mir-133a	Colorectal Neoplasms	C04.588.274.476.411.307, C06.301.371.411.307, C06.405.249.411.307, C06.405.469.158.356, C06.405.469.491.307, C06.405.469.860.180
hsa-mir-133b	Colorectal Neoplasms	C04.588.274.476.411.307, C06.301.371.411.307, C06.405.249.411.307, C06.405.469.158.356, C06.405.469.491.307, C06.405.469.860.180
hsa-mir-135a	Colorectal Neoplasms	C04.588.274.476.411.307, C06.301.371.411.307, C06.405.249.411.307, C06.405.469.158.356, C06.405.469.491.307, C06.405.469.860.180
hsa-mir-135b	Colorectal Neoplasms	C04.588.274.476.411.307, C06.301.371.411.307, C06.405.249.411.307, C06.405.469.158.356, C06.405.469.491.307, C06.405.469.860.180
hsa-mir-137	Colorectal Neoplasms	C04.588.274.476.411.307, C06.301.371.411.307, C06.405.249.411.307, C06.405.469.158.356, C06.405.469.491.307, C06.405.469.860.180
hsa-mir-139	Colorectal Neoplasms	C04.588.274.476.411.307, C06.301.371.411.307, C06.405.249.411.307, C06.405.469.158.356, C06.405.469.491.307, C06.405.469.860.180
hsa-mir-140	Colorectal Neoplasms	C04.588.274.476.411.307, C06.301.371.411.307, C06.405.249.411.307, C06.405.469.158.356, C06.405.469.491.307, C06.405.469.860.180
hsa-mir-141	Colorectal Neoplasms	C04.588.274.476.411.307, C06.301.371.411.307, C06.405.249.411.307, C06.405.469.158.356, C06.405.469.491.307, C06.405.469.860.180
hsa-mir-142	Colorectal Neoplasms	C04.588.274.476.411.307, C06.301.371.411.307, C06.405.249.411.307, C06.405.469.158.356, C06.405.469.491.307, C06.405.469.860.180
hsa-mir-143	Colorectal Neoplasms	C04.588.274.476.411.307, C06.301.371.411.307, C06.405.249.411.307, C06.405.469.158.356, C06.405.469.491.307, C06.405.469.860.180
hsa-mir-144	Colorectal Neoplasms	C04.588.274.476.411.307, C06.301.371.411.307, C06.405.249.411.307, C06.405.469.158.356, C06.405.469.491.307, C06.405.469.860.180
hsa-mir-145	Colorectal Neoplasms	C04.588.274.476.411.307, C06.301.371.411.307, C06.405.249.411.307, C06.405.469.158.356, C06.405.469.491.307, C06.405.469.860.180
hsa-mir-146a	Colorectal Neoplasms	C04.588.274.476.411.307, C06.301.371.411.307, C06.405.249.411.307, C06.405.469.158.356, C06.405.469.491.307, C06.405.469.860.180
hsa-mir-146b	Colorectal Neoplasms	C04.588.274.476.411.307, C06.301.371.411.307, C06.405.249.411.307, C06.405.469.158.356, C06.405.469.491.307, C06.405.469.860.180
hsa-mir-147b	Colorectal Neoplasms	C04.588.274.476.411.307, C06.301.371.411.307, C06.405.249.411.307, C06.405.469.158.356, C06.405.469.491.307, C06.405.469.860.180
hsa-mir-148a	Colorectal Neoplasms	C04.588.274.476.411.307, C06.301.371.411.307, C06.405.249.411.307, C06.405.469.158.356, C06.405.469.491.307, C06.405.469.860.180
hsa-mir-148b	Colorectal Neoplasms	C04.588.274.476.411.307, C06.301.371.411.307, C06.405.249.411.307, C06.405.469.158.356, C06.405.469.491.307, C06.405.469.860.180
hsa-mir-149	Colorectal Neoplasms	C04.588.274.476.411.307, C06.301.371.411.307, C06.405.249.411.307, C06.405.469.158.356, C06.405.469.491.307, C06.405.469.860.180
hsa-mir-150	Colorectal Neoplasms	C04.588.274.476.411.307, C06.301.371.411.307, C06.405.249.411.307, C06.405.469.158.356, C06.405.469.491.307, C06.405.469.860.180
hsa-mir-152	Colorectal Neoplasms	C04.588.274.476.411.307, C06.301.371.411.307, C06.405.249.411.307, C06.405.469.158.356, C06.405.469.491.307, C06.405.469.860.180
hsa-mir-155	Colorectal Neoplasms	C04.588.274.476.411.307, C06.301.371.411.307, C06.405.249.411.307, C06.405.469.158.356, C06.405.469.491.307, C06.405.469.860.180
hsa-mir-16	Colorectal Neoplasms	C04.588.274.476.411.307, C06.301.371.411.307, C06.405.249.411.307, C06.405.469.158.356, C06.405.469.491.307, C06.405.469.860.180
hsa-mir-17	Colorectal Neoplasms	C04.588.274.476.411.307, C06.301.371.411.307, C06.405.249.411.307, C06.405.469.158.356, C06.405.469.491.307, C06.405.469.860.180
hsa-mir-181a	Colorectal Neoplasms	C04.588.274.476.411.307, C06.301.371.411.307, C06.405.249.411.307, C06.405.469.158.356, C06.405.469.491.307, C06.405.469.860.180
hsa-mir-181b	Colorectal Neoplasms	C04.588.274.476.411.307, C06.301.371.411.307, C06.405.249.411.307, C06.405.469.158.356, C06.405.469.491.307, C06.405.469.860.180
hsa-mir-182	Colorectal Neoplasms	C04.588.274.476.411.307, C06.301.371.411.307, C06.405.249.411.307, C06.405.469.158.356, C06.405.469.491.307, C06.405.469.860.180
hsa-mir-183	Colorectal Neoplasms	C04.588.274.476.411.307, C06.301.371.411.307, C06.405.249.411.307, C06.405.469.158.356, C06.405.469.491.307, C06.405.469.860.180
hsa-mir-185	Colorectal Neoplasms	C04.588.274.476.411.307, C06.301.371.411.307, C06.405.249.411.307, C06.405.469.158.356, C06.405.469.491.307, C06.405.469.860.180
hsa-mir-186	Colorectal Neoplasms	C04.588.274.476.411.307, C06.301.371.411.307, C06.405.249.411.307, C06.405.469.158.356, C06.405.469.491.307, C06.405.469.860.180
hsa-mir-18a	Colorectal Neoplasms	C04.588.274.476.411.307, C06.301.371.411.307, C06.405.249.411.307, C06.405.469.158.356, C06.405.469.491.307, C06.405.469.860.180
hsa-mir-18b	Colorectal Neoplasms	C04.588.274.476.411.307, C06.301.371.411.307, C06.405.249.411.307, C06.405.469.158.356, C06.405.469.491.307, C06.405.469.860.180
hsa-mir-190a	Colorectal Neoplasms	C04.588.274.476.411.307, C06.301.371.411.307, C06.405.249.411.307, C06.405.469.158.356, C06.405.469.491.307, C06.405.469.860.180
hsa-mir-1915	Colorectal Neoplasms	C04.588.274.476.411.307, C06.301.371.411.307, C06.405.249.411.307, C06.405.469.158.356, C06.405.469.491.307, C06.405.469.860.180
hsa-mir-193a	Colorectal Neoplasms	C04.588.274.476.411.307, C06.301.371.411.307, C06.405.249.411.307, C06.405.469.158.356, C06.405.469.491.307, C06.405.469.860.180
hsa-mir-194	Colorectal Neoplasms	C04.588.274.476.411.307, C06.301.371.411.307, C06.405.249.411.307, C06.405.469.158.356, C06.405.469.491.307, C06.405.469.860.180
hsa-mir-195	Colorectal Neoplasms	C04.588.274.476.411.307, C06.301.371.411.307, C06.405.249.411.307, C06.405.469.158.356, C06.405.469.491.307, C06.405.469.860.180
hsa-mir-196a	Colorectal Neoplasms	C04.588.274.476.411.307, C06.301.371.411.307, C06.405.249.411.307, C06.405.469.158.356, C06.405.469.491.307, C06.405.469.860.180
hsa-mir-199a	Colorectal Neoplasms	C04.588.274.476.411.307, C06.301.371.411.307, C06.405.249.411.307, C06.405.469.158.356, C06.405.469.491.307, C06.405.469.860.180
hsa-mir-199b	Colorectal Neoplasms	C04.588.274.476.411.307, C06.301.371.411.307, C06.405.249.411.307, C06.405.469.158.356, C06.405.469.491.307, C06.405.469.860.180
hsa-mir-19a	Colorectal Neoplasms	C04.588.274.476.411.307, C06.301.371.411.307, C06.405.249.411.307, C06.405.469.158.356, C06.405.469.491.307, C06.405.469.860.180
hsa-mir-19b	Colorectal Neoplasms	C04.588.274.476.411.307, C06.301.371.411.307, C06.405.249.411.307, C06.405.469.158.356, C06.405.469.491.307, C06.405.469.860.180
hsa-mir-200a	Colorectal Neoplasms	C04.588.274.476.411.307, C06.301.371.411.307, C06.405.249.411.307, C06.405.469.158.356, C06.405.469.491.307, C06.405.469.860.180
hsa-mir-200b	Colorectal Neoplasms	C04.588.274.476.411.307, C06.301.371.411.307, C06.405.249.411.307, C06.405.469.158.356, C06.405.469.491.307, C06.405.469.860.180
hsa-mir-200c	Colorectal Neoplasms	C04.588.274.476.411.307, C06.301.371.411.307, C06.405.249.411.307, C06.405.469.158.356, C06.405.469.491.307, C06.405.469.860.180
hsa-mir-203	Colorectal Neoplasms	C04.588.274.476.411.307, C06.301.371.411.307, C06.405.249.411.307, C06.405.469.158.356, C06.405.469.491.307, C06.405.469.860.180
hsa-mir-206	Colorectal Neoplasms	C04.588.274.476.411.307, C06.301.371.411.307, C06.405.249.411.307, C06.405.469.158.356, C06.405.469.491.307, C06.405.469.860.180
hsa-mir-208a	Colorectal Neoplasms	C04.588.274.476.411.307, C06.301.371.411.307, C06.405.249.411.307, C06.405.469.158.356, C06.405.469.491.307, C06.405.469.860.180
hsa-mir-20a	Colorectal Neoplasms	C04.588.274.476.411.307, C06.301.371.411.307, C06.405.249.411.307, C06.405.469.158.356, C06.405.469.491.307, C06.405.469.860.180
hsa-mir-21	Colorectal Neoplasms	C04.588.274.476.411.307, C06.301.371.411.307, C06.405.249.411.307, C06.405.469.158.356, C06.405.469.491.307, C06.405.469.860.180
hsa-mir-210	Colorectal Neoplasms	C04.588.274.476.411.307, C06.301.371.411.307, C06.405.249.411.307, C06.405.469.158.356, C06.405.469.491.307, C06.405.469.860.180
hsa-mir-211	Colorectal Neoplasms	C04.588.274.476.411.307, C06.301.371.411.307, C06.405.249.411.307, C06.405.469.158.356, C06.405.469.491.307, C06.405.469.860.180
hsa-mir-2110	Colorectal Neoplasms	C04.588.274.476.411.307, C06.301.371.411.307, C06.405.249.411.307, C06.405.469.158.356, C06.405.469.491.307, C06.405.469.860.180
hsa-mir-215	Colorectal Neoplasms	C04.588.274.476.411.307, C06.301.371.411.307, C06.405.249.411.307, C06.405.469.158.356, C06.405.469.491.307, C06.405.469.860.180
hsa-mir-216b	Colorectal Neoplasms	C04.588.274.476.411.307, C06.301.371.411.307, C06.405.249.411.307, C06.405.469.158.356, C06.405.469.491.307, C06.405.469.860.180
hsa-mir-218	Colorectal Neoplasms	C04.588.274.476.411.307, C06.301.371.411.307, C06.405.249.411.307, C06.405.469.158.356, C06.405.469.491.307, C06.405.469.860.180
hsa-mir-219	Colorectal Neoplasms	C04.588.274.476.411.307, C06.301.371.411.307, C06.405.249.411.307, C06.405.469.158.356, C06.405.469.491.307, C06.405.469.860.180
hsa-mir-22	Colorectal Neoplasms	C04.588.274.476.411.307, C06.301.371.411.307, C06.405.249.411.307, C06.405.469.158.356, C06.405.469.491.307, C06.405.469.860.180
hsa-mir-221	Colorectal Neoplasms	C04.588.274.476.411.307, C06.301.371.411.307, C06.405.249.411.307, C06.405.469.158.356, C06.405.469.491.307, C06.405.469.860.180
hsa-mir-222	Colorectal Neoplasms	C04.588.274.476.411.307, C06.301.371.411.307, C06.405.249.411.307, C06.405.469.158.356, C06.405.469.491.307, C06.405.469.860.180
hsa-mir-224	Colorectal Neoplasms	C04.588.274.476.411.307, C06.301.371.411.307, C06.405.249.411.307, C06.405.469.158.356, C06.405.469.491.307, C06.405.469.860.180
hsa-mir-23a	Colorectal Neoplasms	C04.588.274.476.411.307, C06.301.371.411.307, C06.405.249.411.307, C06.405.469.158.356, C06.405.469.491.307, C06.405.469.860.180
hsa-mir-25	Colorectal Neoplasms	C04.588.274.476.411.307, C06.301.371.411.307, C06.405.249.411.307, C06.405.469.158.356, C06.405.469.491.307, C06.405.469.860.180
hsa-mir-26a	Colorectal Neoplasms	C04.588.274.476.411.307, C06.301.371.411.307, C06.405.249.411.307, C06.405.469.158.356, C06.405.469.491.307, C06.405.469.860.180
hsa-mir-26b	Colorectal Neoplasms	C04.588.274.476.411.307, C06.301.371.411.307, C06.405.249.411.307, C06.405.469.158.356, C06.405.469.491.307, C06.405.469.860.180
hsa-mir-27a	Colorectal Neoplasms	C04.588.274.476.411.307, C06.301.371.411.307, C06.405.249.411.307, C06.405.469.158.356, C06.405.469.491.307, C06.405.469.860.180
hsa-mir-27b	Colorectal Neoplasms	C04.588.274.476.411.307, C06.301.371.411.307, C06.405.249.411.307, C06.405.469.158.356, C06.405.469.491.307, C06.405.469.860.180
hsa-mir-28	Colorectal Neoplasms	C04.588.274.476.411.307, C06.301.371.411.307, C06.405.249.411.307, C06.405.469.158.356, C06.405.469.491.307, C06.405.469.860.180
hsa-mir-297	Colorectal Neoplasms	C04.588.274.476.411.307, C06.301.371.411.307, C06.405.249.411.307, C06.405.469.158.356, C06.405.469.491.307, C06.405.469.860.180
hsa-mir-29a	Colorectal Neoplasms	C04.588.274.476.411.307, C06.301.371.411.307, C06.405.249.411.307, C06.405.469.158.356, C06.405.469.491.307, C06.405.469.860.180
hsa-mir-301a	Colorectal Neoplasms	C04.588.274.476.411.307, C06.301.371.411.307, C06.405.249.411.307, C06.405.469.158.356, C06.405.469.491.307, C06.405.469.860.180
hsa-mir-30a	Colorectal Neoplasms	C04.588.274.476.411.307, C06.301.371.411.307, C06.405.249.411.307, C06.405.469.158.356, C06.405.469.491.307, C06.405.469.860.180
hsa-mir-31	Colorectal Neoplasms	C04.588.274.476.411.307, C06.301.371.411.307, C06.405.249.411.307, C06.405.469.158.356, C06.405.469.491.307, C06.405.469.860.180
hsa-mir-320a	Colorectal Neoplasms	C04.588.274.476.411.307, C06.301.371.411.307, C06.405.249.411.307, C06.405.469.158.356, C06.405.469.491.307, C06.405.469.860.180
hsa-mir-324	Colorectal Neoplasms	C04.588.274.476.411.307, C06.301.371.411.307, C06.405.249.411.307, C06.405.469.158.356, C06.405.469.491.307, C06.405.469.860.180
hsa-mir-328	Colorectal Neoplasms	C04.588.274.476.411.307, C06.301.371.411.307, C06.405.249.411.307, C06.405.469.158.356, C06.405.469.491.307, C06.405.469.860.180
hsa-mir-330	Colorectal Neoplasms	C04.588.274.476.411.307, C06.301.371.411.307, C06.405.249.411.307, C06.405.469.158.356, C06.405.469.491.307, C06.405.469.860.180
hsa-mir-335	Colorectal Neoplasms	C04.588.274.476.411.307, C06.301.371.411.307, C06.405.249.411.307, C06.405.469.158.356, C06.405.469.491.307, C06.405.469.860.180
hsa-mir-337	Colorectal Neoplasms	C04.588.274.476.411.307, C06.301.371.411.307, C06.405.249.411.307, C06.405.469.158.356, C06.405.469.491.307, C06.405.469.860.180
hsa-mir-338	Colorectal Neoplasms	C04.588.274.476.411.307, C06.301.371.411.307, C06.405.249.411.307, C06.405.469.158.356, C06.405.469.491.307, C06.405.469.860.180
hsa-mir-339	Colorectal Neoplasms	C04.588.274.476.411.307, C06.301.371.411.307, C06.405.249.411.307, C06.405.469.158.356, C06.405.469.491.307, C06.405.469.860.180
hsa-mir-33a	Colorectal Neoplasms	C04.588.274.476.411.307, C06.301.371.411.307, C06.405.249.411.307, C06.405.469.158.356, C06.405.469.491.307, C06.405.469.860.180
hsa-mir-340	Colorectal Neoplasms	C04.588.274.476.411.307, C06.301.371.411.307, C06.405.249.411.307, C06.405.469.158.356, C06.405.469.491.307, C06.405.469.860.180
hsa-mir-342	Colorectal Neoplasms	C04.588.274.476.411.307, C06.301.371.411.307, C06.405.249.411.307, C06.405.469.158.356, C06.405.469.491.307, C06.405.469.860.180
hsa-mir-345	Colorectal Neoplasms	C04.588.274.476.411.307, C06.301.371.411.307, C06.405.249.411.307, C06.405.469.158.356, C06.405.469.491.307, C06.405.469.860.180
hsa-mir-34a	Colorectal Neoplasms	C04.588.274.476.411.307, C06.301.371.411.307, C06.405.249.411.307, C06.405.469.158.356, C06.405.469.491.307, C06.405.469.860.180
hsa-mir-34b	Colorectal Neoplasms	C04.588.274.476.411.307, C06.301.371.411.307, C06.405.249.411.307, C06.405.469.158.356, C06.405.469.491.307, C06.405.469.860.180
hsa-mir-34c	Colorectal Neoplasms	C04.588.274.476.411.307, C06.301.371.411.307, C06.405.249.411.307, C06.405.469.158.356, C06.405.469.491.307, C06.405.469.860.180
hsa-mir-362	Colorectal Neoplasms	C04.588.274.476.411.307, C06.301.371.411.307, C06.405.249.411.307, C06.405.469.158.356, C06.405.469.491.307, C06.405.469.860.180
hsa-mir-367	Colorectal Neoplasms	C04.588.274.476.411.307, C06.301.371.411.307, C06.405.249.411.307, C06.405.469.158.356, C06.405.469.491.307, C06.405.469.860.180
hsa-mir-372	Colorectal Neoplasms	C04.588.274.476.411.307, C06.301.371.411.307, C06.405.249.411.307, C06.405.469.158.356, C06.405.469.491.307, C06.405.469.860.180
hsa-mir-373	Colorectal Neoplasms	C04.588.274.476.411.307, C06.301.371.411.307, C06.405.249.411.307, C06.405.469.158.356, C06.405.469.491.307, C06.405.469.860.180
hsa-mir-375	Colorectal Neoplasms	C04.588.274.476.411.307, C06.301.371.411.307, C06.405.249.411.307, C06.405.469.158.356, C06.405.469.491.307, C06.405.469.860.180
hsa-mir-378a	Colorectal Neoplasms	C04.588.274.476.411.307, C06.301.371.411.307, C06.405.249.411.307, C06.405.469.158.356, C06.405.469.491.307, C06.405.469.860.180
hsa-mir-422a	Colorectal Neoplasms	C04.588.274.476.411.307, C06.301.371.411.307, C06.405.249.411.307, C06.405.469.158.356, C06.405.469.491.307, C06.405.469.860.180
hsa-mir-423	Colorectal Neoplasms	C04.588.274.476.411.307, C06.301.371.411.307, C06.405.249.411.307, C06.405.469.158.356, C06.405.469.491.307, C06.405.469.860.180
hsa-mir-429	Colorectal Neoplasms	C04.588.274.476.411.307, C06.301.371.411.307, C06.405.249.411.307, C06.405.469.158.356, C06.405.469.491.307, C06.405.469.860.180
hsa-mir-451a	Colorectal Neoplasms	C04.588.274.476.411.307, C06.301.371.411.307, C06.405.249.411.307, C06.405.469.158.356, C06.405.469.491.307, C06.405.469.860.180
hsa-mir-454	Colorectal Neoplasms	C04.588.274.476.411.307, C06.301.371.411.307, C06.405.249.411.307, C06.405.469.158.356, C06.405.469.491.307, C06.405.469.860.180
hsa-mir-483	Colorectal Neoplasms	C04.588.274.476.411.307, C06.301.371.411.307, C06.405.249.411.307, C06.405.469.158.356, C06.405.469.491.307, C06.405.469.860.180
hsa-mir-486	Colorectal Neoplasms	C04.588.274.476.411.307, C06.301.371.411.307, C06.405.249.411.307, C06.405.469.158.356, C06.405.469.491.307, C06.405.469.860.180
hsa-mir-491	Colorectal Neoplasms	C04.588.274.476.411.307, C06.301.371.411.307, C06.405.249.411.307, C06.405.469.158.356, C06.405.469.491.307, C06.405.469.860.180
hsa-mir-492	Colorectal Neoplasms	C04.588.274.476.411.307, C06.301.371.411.307, C06.405.249.411.307, C06.405.469.158.356, C06.405.469.491.307, C06.405.469.860.180
hsa-mir-497	Colorectal Neoplasms	C04.588.274.476.411.307, C06.301.371.411.307, C06.405.249.411.307, C06.405.469.158.356, C06.405.469.491.307, C06.405.469.860.180
hsa-mir-499a	Colorectal Neoplasms	C04.588.274.476.411.307, C06.301.371.411.307, C06.405.249.411.307, C06.405.469.158.356, C06.405.469.491.307, C06.405.469.860.180
hsa-mir-520a	Colorectal Neoplasms	C04.588.274.476.411.307, C06.301.371.411.307, C06.405.249.411.307, C06.405.469.158.356, C06.405.469.491.307, C06.405.469.860.180
hsa-mir-542	Colorectal Neoplasms	C04.588.274.476.411.307, C06.301.371.411.307, C06.405.249.411.307, C06.405.469.158.356, C06.405.469.491.307, C06.405.469.860.180
hsa-mir-567	Colorectal Neoplasms	C04.588.274.476.411.307, C06.301.371.411.307, C06.405.249.411.307, C06.405.469.158.356, C06.405.469.491.307, C06.405.469.860.180
hsa-mir-574	Colorectal Neoplasms	C04.588.274.476.411.307, C06.301.371.411.307, C06.405.249.411.307, C06.405.469.158.356, C06.405.469.491.307, C06.405.469.860.180
hsa-mir-584	Colorectal Neoplasms	C04.588.274.476.411.307, C06.301.371.411.307, C06.405.249.411.307, C06.405.469.158.356, C06.405.469.491.307, C06.405.469.860.180
hsa-mir-608	Colorectal Neoplasms	C04.588.274.476.411.307, C06.301.371.411.307, C06.405.249.411.307, C06.405.469.158.356, C06.405.469.491.307, C06.405.469.860.180
hsa-mir-625	Colorectal Neoplasms	C04.588.274.476.411.307, C06.301.371.411.307, C06.405.249.411.307, C06.405.469.158.356, C06.405.469.491.307, C06.405.469.860.180
hsa-mir-638	Colorectal Neoplasms	C04.588.274.476.411.307, C06.301.371.411.307, C06.405.249.411.307, C06.405.469.158.356, C06.405.469.491.307, C06.405.469.860.180
hsa-mir-646	Colorectal Neoplasms	C04.588.274.476.411.307, C06.301.371.411.307, C06.405.249.411.307, C06.405.469.158.356, C06.405.469.491.307, C06.405.469.860.180
hsa-mir-652	Colorectal Neoplasms	C04.588.274.476.411.307, C06.301.371.411.307, C06.405.249.411.307, C06.405.469.158.356, C06.405.469.491.307, C06.405.469.860.180
hsa-mir-708	Colorectal Neoplasms	C04.588.274.476.411.307, C06.301.371.411.307, C06.405.249.411.307, C06.405.469.158.356, C06.405.469.491.307, C06.405.469.860.180
hsa-mir-7	Colorectal Neoplasms	C04.588.274.476.411.307, C06.301.371.411.307, C06.405.249.411.307, C06.405.469.158.356, C06.405.469.491.307, C06.405.469.860.180
hsa-mir-760	Colorectal Neoplasms	C04.588.274.476.411.307, C06.301.371.411.307, C06.405.249.411.307, C06.405.469.158.356, C06.405.469.491.307, C06.405.469.860.180
hsa-mir-9	Colorectal Neoplasms	C04.588.274.476.411.307, C06.301.371.411.307, C06.405.249.411.307, C06.405.469.158.356, C06.405.469.491.307, C06.405.469.860.180
hsa-mir-92a	Colorectal Neoplasms	C04.588.274.476.411.307, C06.301.371.411.307, C06.405.249.411.307, C06.405.469.158.356, C06.405.469.491.307, C06.405.469.860.180
hsa-mir-92b	Colorectal Neoplasms	C04.588.274.476.411.307, C06.301.371.411.307, C06.405.249.411.307, C06.405.469.158.356, C06.405.469.491.307, C06.405.469.860.180
hsa-mir-93	Colorectal Neoplasms	C04.588.274.476.411.307, C06.301.371.411.307, C06.405.249.411.307, C06.405.469.158.356, C06.405.469.491.307, C06.405.469.860.180
hsa-mir-95	Colorectal Neoplasms	C04.588.274.476.411.307, C06.301.371.411.307, C06.405.249.411.307, C06.405.469.158.356, C06.405.469.491.307, C06.405.469.860.180
hsa-mir-96	Colorectal Neoplasms	C04.588.274.476.411.307, C06.301.371.411.307, C06.405.249.411.307, C06.405.469.158.356, C06.405.469.491.307, C06.405.469.860.180
hsa-mir-99a	Colorectal Neoplasms	C04.588.274.476.411.307, C06.301.371.411.307, C06.405.249.411.307, C06.405.469.158.356, C06.405.469.491.307, C06.405.469.860.180
hsa-mir-155	Colorectal Neoplasms, Hereditary Nonpolyposis	C04.588.274.476.411.307.190, C04.700.250, C06.301.371.411.307.190, C06.405.249.411.307.190, C06.405.469.158.356.190, C06.405.469.491.307.190, C16.320.700.250, C18.452.284.255
hsa-mir-1	Coronary Artery Disease	C14.280.647.250.260, C14.907.137.126.339, C14.907.585.250.260
hsa-mir-122	Coronary Artery Disease	C14.280.647.250.260, C14.907.137.126.339, C14.907.585.250.260
hsa-mir-126	Coronary Artery Disease	C14.280.647.250.260, C14.907.137.126.339, C14.907.585.250.260
hsa-mir-130a	Coronary Artery Disease	C14.280.647.250.260, C14.907.137.126.339, C14.907.585.250.260
hsa-mir-134	Coronary Artery Disease	C14.280.647.250.260, C14.907.137.126.339, C14.907.585.250.260
hsa-mir-181a	Coronary Artery Disease	C14.280.647.250.260, C14.907.137.126.339, C14.907.585.250.260
hsa-mir-196a	Coronary Artery Disease	C14.280.647.250.260, C14.907.137.126.339, C14.907.585.250.260
hsa-mir-198	Coronary Artery Disease	C14.280.647.250.260, C14.907.137.126.339, C14.907.585.250.260
hsa-mir-21	Coronary Artery Disease	C14.280.647.250.260, C14.907.137.126.339, C14.907.585.250.260
hsa-mir-221	Coronary Artery Disease	C14.280.647.250.260, C14.907.137.126.339, C14.907.585.250.260
hsa-mir-222	Coronary Artery Disease	C14.280.647.250.260, C14.907.137.126.339, C14.907.585.250.260
hsa-mir-340	Coronary Artery Disease	C14.280.647.250.260, C14.907.137.126.339, C14.907.585.250.260
hsa-mir-34a	Coronary Artery Disease	C14.280.647.250.260, C14.907.137.126.339, C14.907.585.250.260
hsa-mir-370	Coronary Artery Disease	C14.280.647.250.260, C14.907.137.126.339, C14.907.585.250.260
hsa-mir-499a	Coronary Artery Disease	C14.280.647.250.260, C14.907.137.126.339, C14.907.585.250.260
hsa-mir-624	Coronary Artery Disease	C14.280.647.250.260, C14.907.137.126.339, C14.907.585.250.260
hsa-mir-92a	Coronary Artery Disease	C14.280.647.250.260, C14.907.137.126.339, C14.907.585.250.260
hsa-mir-146a	Creutzfeldt-Jakob Syndrome	C10.228.140.380.165, C10.228.228.800.230, F03.087.400.300
hsa-let-7e	Crohn Disease	C06.405.205.731.500, C06.405.469.432.500
hsa-let-7f	Crohn Disease	C06.405.205.731.500, C06.405.469.432.500
hsa-mir-106a	Crohn Disease	C06.405.205.731.500, C06.405.469.432.500
hsa-mir-107	Crohn Disease	C06.405.205.731.500, C06.405.469.432.500
hsa-mir-126	Crohn Disease	C06.405.205.731.500, C06.405.469.432.500
hsa-mir-16	Crohn Disease	C06.405.205.731.500, C06.405.469.432.500
hsa-mir-191	Crohn Disease	C06.405.205.731.500, C06.405.469.432.500
hsa-mir-196a	Crohn Disease	C06.405.205.731.500, C06.405.469.432.500
hsa-mir-196b	Crohn Disease	C06.405.205.731.500, C06.405.469.432.500
hsa-mir-199a	Crohn Disease	C06.405.205.731.500, C06.405.469.432.500
hsa-mir-200b	Crohn Disease	C06.405.205.731.500, C06.405.469.432.500
hsa-mir-200c	Crohn Disease	C06.405.205.731.500, C06.405.469.432.500
hsa-mir-23a	Crohn Disease	C06.405.205.731.500, C06.405.469.432.500
hsa-mir-29a	Crohn Disease	C06.405.205.731.500, C06.405.469.432.500
hsa-mir-362	Crohn Disease	C06.405.205.731.500, C06.405.469.432.500
hsa-mir-532	Crohn Disease	C06.405.205.731.500, C06.405.469.432.500
hsa-mir-155	Cystic Fibrosis	C06.689.202, C08.381.187, C16.320.190, C16.614.213
hsa-mir-199a	Cystitis, Interstitial	C12.777.829.495.500, C13.351.968.829.495.500
hsa-mir-320a	Cystitis, Interstitial	C12.777.829.495.500, C13.351.968.829.495.500
hsa-mir-320b	Cystitis, Interstitial	C12.777.829.495.500, C13.351.968.829.495.500
hsa-mir-320c	Cystitis, Interstitial	C12.777.829.495.500, C13.351.968.829.495.500
hsa-mir-320d	Cystitis, Interstitial	C12.777.829.495.500, C13.351.968.829.495.500
hsa-mir-328	Cystitis, Interstitial	C12.777.829.495.500, C13.351.968.829.495.500
hsa-mir-449b	Cystitis, Interstitial	C12.777.829.495.500, C13.351.968.829.495.500
hsa-mir-500a	Cystitis, Interstitial	C12.777.829.495.500, C13.351.968.829.495.500
hsa-mir-132	Dementia	C10.228.140.380, F03.087.400
hsa-mir-212	Dementia	C10.228.140.380, F03.087.400
hsa-mir-659	Dementia	C10.228.140.380, F03.087.400
hsa-mir-155	Demyelinating Diseases	C10.314
hsa-mir-21	Demyelinating Diseases	C10.314
hsa-mir-301a	Demyelinating Diseases	C10.314
hsa-mir-125b	Dermatitis, Atopic	C16.320.850.210, C17.800.174.193, C17.800.815.193, C17.800.827.210, C20.543.480.343
hsa-mir-21	Dermatitis, Atopic	C16.320.850.210, C17.800.174.193, C17.800.815.193, C17.800.827.210, C20.543.480.343
hsa-mir-155	Diabetes Complications	C19.246.099
hsa-mir-155	Diabetes Mellitus	C18.452.394.750, C19.246
hsa-mir-29c	Diabetes Mellitus	C18.452.394.750, C19.246
hsa-mir-301a	Diabetes Mellitus	C18.452.394.750, C19.246
hsa-mir-375	Diabetes Mellitus	C18.452.394.750, C19.246
hsa-mir-503	Diabetes Mellitus	C18.452.394.750, C19.246
hsa-mir-326	Diabetes Mellitus, Type 1	C18.452.394.750.124, C19.246.267, C20.111.327
hsa-mir-103a	Diabetes Mellitus, Type 2	C18.452.394.750.149, C19.246.300
hsa-mir-107	Diabetes Mellitus, Type 2	C18.452.394.750.149, C19.246.300
hsa-mir-126	Diabetes Mellitus, Type 2	C18.452.394.750.149, C19.246.300
hsa-mir-143	Diabetes Mellitus, Type 2	C18.452.394.750.149, C19.246.300
hsa-mir-144	Diabetes Mellitus, Type 2	C18.452.394.750.149, C19.246.300
hsa-mir-146a	Diabetes Mellitus, Type 2	C18.452.394.750.149, C19.246.300
hsa-mir-15a	Diabetes Mellitus, Type 2	C18.452.394.750.149, C19.246.300
hsa-mir-191	Diabetes Mellitus, Type 2	C18.452.394.750.149, C19.246.300
hsa-mir-197	Diabetes Mellitus, Type 2	C18.452.394.750.149, C19.246.300
hsa-mir-20b	Diabetes Mellitus, Type 2	C18.452.394.750.149, C19.246.300
hsa-mir-21	Diabetes Mellitus, Type 2	C18.452.394.750.149, C19.246.300
hsa-mir-223	Diabetes Mellitus, Type 2	C18.452.394.750.149, C19.246.300
hsa-mir-24	Diabetes Mellitus, Type 2	C18.452.394.750.149, C19.246.300
hsa-mir-320a	Diabetes Mellitus, Type 2	C18.452.394.750.149, C19.246.300
hsa-mir-483	Diabetes Mellitus, Type 2	C18.452.394.750.149, C19.246.300
hsa-mir-486	Diabetes Mellitus, Type 2	C18.452.394.750.149, C19.246.300
hsa-mir-99a	Diabetes Mellitus, Type 2	C18.452.394.750.149, C19.246.300
hsa-mir-192	Diabetic Nephropathies	C12.777.419.192, C13.351.968.419.192, C19.246.099.875
hsa-mir-200a	Diabetic Nephropathies	C12.777.419.192, C13.351.968.419.192, C19.246.099.875
hsa-mir-200b	Diabetic Nephropathies	C12.777.419.192, C13.351.968.419.192, C19.246.099.875
hsa-mir-200c	Diabetic Nephropathies	C12.777.419.192, C13.351.968.419.192, C19.246.099.875
hsa-mir-21	Diabetic Nephropathies	C12.777.419.192, C13.351.968.419.192, C19.246.099.875
hsa-mir-29a	Diabetic Nephropathies	C12.777.419.192, C13.351.968.419.192, C19.246.099.875
hsa-mir-29b	Diabetic Nephropathies	C12.777.419.192, C13.351.968.419.192, C19.246.099.875
hsa-mir-29c	Diabetic Nephropathies	C12.777.419.192, C13.351.968.419.192, C19.246.099.875
hsa-mir-377	Diabetic Nephropathies	C12.777.419.192, C13.351.968.419.192, C19.246.099.875
hsa-mir-451a	Diabetic Nephropathies	C12.777.419.192, C13.351.968.419.192, C19.246.099.875
hsa-mir-200b	Diabetic Retinopathy	C11.768.257, C14.907.320.382, C19.246.099.500.382
hsa-let-7a	Digestive System Neoplasms	C04.588.274, C06.301
hsa-let-7b	Digestive System Neoplasms	C04.588.274, C06.301
hsa-let-7c	Digestive System Neoplasms	C04.588.274, C06.301
hsa-let-7d	Digestive System Neoplasms	C04.588.274, C06.301
hsa-let-7e	Digestive System Neoplasms	C04.588.274, C06.301
hsa-let-7f	Digestive System Neoplasms	C04.588.274, C06.301
hsa-let-7g	Digestive System Neoplasms	C04.588.274, C06.301
hsa-let-7i	Digestive System Neoplasms	C04.588.274, C06.301
hsa-mir-1	Distal Myopathies	C05.651.534.500.074, C10.668.491.175.500.074, C16.320.577.074
hsa-mir-133a	Distal Myopathies	C05.651.534.500.074, C10.668.491.175.500.074, C16.320.577.074
hsa-mir-206	Distal Myopathies	C05.651.534.500.074, C10.668.491.175.500.074, C16.320.577.074
hsa-mir-1246	Down Syndrome	C10.597.606.643.220, C16.131.077.327, C16.131.260.260, C16.320.180.260
hsa-mir-155	Down Syndrome	C10.597.606.643.220, C16.131.077.327, C16.131.260.260, C16.320.180.260
hsa-mir-122	Drug-Induced Liver Injury	C06.552.195, C25.100.562, C25.723.260
hsa-mir-192	Drug-Induced Liver Injury	C06.552.195, C25.100.562, C25.723.260
hsa-mir-27b	Dyslipidemias	C18.452.584.500
hsa-mir-325	Dyspepsia	C23.888.821.236
hsa-mir-195	Eclampsia	C13.703.395.124
hsa-mir-21	Eclampsia	C13.703.395.124
hsa-mir-222	Eclampsia	C13.703.395.124
hsa-mir-26b	Eclampsia	C13.703.395.124
hsa-mir-335	Eclampsia	C13.703.395.124
hsa-mir-146a	Eczema	C17.800.174.620, C17.800.815.620
hsa-mir-155	Encephalomyelitis, Autoimmune, Experimental	C10.114.703.300, C10.228.140.695.562.250, C10.314.350.250, C20.111.258.625.300, E05.598.500.500.500
hsa-let-7a	Endometrial Neoplasms	C04.588.945.418.948.585, C13.351.500.852.762.200, C13.351.937.418.875.200
hsa-let-7b	Endometrial Neoplasms	C04.588.945.418.948.585, C13.351.500.852.762.200, C13.351.937.418.875.200
hsa-let-7c	Endometrial Neoplasms	C04.588.945.418.948.585, C13.351.500.852.762.200, C13.351.937.418.875.200
hsa-let-7d	Endometrial Neoplasms	C04.588.945.418.948.585, C13.351.500.852.762.200, C13.351.937.418.875.200
hsa-let-7e	Endometrial Neoplasms	C04.588.945.418.948.585, C13.351.500.852.762.200, C13.351.937.418.875.200
hsa-let-7f	Endometrial Neoplasms	C04.588.945.418.948.585, C13.351.500.852.762.200, C13.351.937.418.875.200
hsa-let-7g	Endometrial Neoplasms	C04.588.945.418.948.585, C13.351.500.852.762.200, C13.351.937.418.875.200
hsa-let-7i	Endometrial Neoplasms	C04.588.945.418.948.585, C13.351.500.852.762.200, C13.351.937.418.875.200
hsa-mir-100	Endometrial Neoplasms	C04.588.945.418.948.585, C13.351.500.852.762.200, C13.351.937.418.875.200
hsa-mir-103a	Endometrial Neoplasms	C04.588.945.418.948.585, C13.351.500.852.762.200, C13.351.937.418.875.200
hsa-mir-103b	Endometrial Neoplasms	C04.588.945.418.948.585, C13.351.500.852.762.200, C13.351.937.418.875.200
hsa-mir-1	Endometrial Neoplasms	C04.588.945.418.948.585, C13.351.500.852.762.200, C13.351.937.418.875.200
hsa-mir-124	Endometrial Neoplasms	C04.588.945.418.948.585, C13.351.500.852.762.200, C13.351.937.418.875.200
hsa-mir-125b	Endometrial Neoplasms	C04.588.945.418.948.585, C13.351.500.852.762.200, C13.351.937.418.875.200
hsa-mir-130b	Endometrial Neoplasms	C04.588.945.418.948.585, C13.351.500.852.762.200, C13.351.937.418.875.200
hsa-mir-141	Endometrial Neoplasms	C04.588.945.418.948.585, C13.351.500.852.762.200, C13.351.937.418.875.200
hsa-mir-142	Endometrial Neoplasms	C04.588.945.418.948.585, C13.351.500.852.762.200, C13.351.937.418.875.200
hsa-mir-146b	Endometrial Neoplasms	C04.588.945.418.948.585, C13.351.500.852.762.200, C13.351.937.418.875.200
hsa-mir-148a	Endometrial Neoplasms	C04.588.945.418.948.585, C13.351.500.852.762.200, C13.351.937.418.875.200
hsa-mir-152	Endometrial Neoplasms	C04.588.945.418.948.585, C13.351.500.852.762.200, C13.351.937.418.875.200
hsa-mir-153	Endometrial Neoplasms	C04.588.945.418.948.585, C13.351.500.852.762.200, C13.351.937.418.875.200
hsa-mir-155	Endometrial Neoplasms	C04.588.945.418.948.585, C13.351.500.852.762.200, C13.351.937.418.875.200
hsa-mir-182	Endometrial Neoplasms	C04.588.945.418.948.585, C13.351.500.852.762.200, C13.351.937.418.875.200
hsa-mir-183	Endometrial Neoplasms	C04.588.945.418.948.585, C13.351.500.852.762.200, C13.351.937.418.875.200
hsa-mir-186	Endometrial Neoplasms	C04.588.945.418.948.585, C13.351.500.852.762.200, C13.351.937.418.875.200
hsa-mir-18b	Endometrial Neoplasms	C04.588.945.418.948.585, C13.351.500.852.762.200, C13.351.937.418.875.200
hsa-mir-193a	Endometrial Neoplasms	C04.588.945.418.948.585, C13.351.500.852.762.200, C13.351.937.418.875.200
hsa-mir-193b	Endometrial Neoplasms	C04.588.945.418.948.585, C13.351.500.852.762.200, C13.351.937.418.875.200
hsa-mir-194	Endometrial Neoplasms	C04.588.945.418.948.585, C13.351.500.852.762.200, C13.351.937.418.875.200
hsa-mir-199b	Endometrial Neoplasms	C04.588.945.418.948.585, C13.351.500.852.762.200, C13.351.937.418.875.200
hsa-mir-200a	Endometrial Neoplasms	C04.588.945.418.948.585, C13.351.500.852.762.200, C13.351.937.418.875.200
hsa-mir-200b	Endometrial Neoplasms	C04.588.945.418.948.585, C13.351.500.852.762.200, C13.351.937.418.875.200
hsa-mir-200c	Endometrial Neoplasms	C04.588.945.418.948.585, C13.351.500.852.762.200, C13.351.937.418.875.200
hsa-mir-204	Endometrial Neoplasms	C04.588.945.418.948.585, C13.351.500.852.762.200, C13.351.937.418.875.200
hsa-mir-205	Endometrial Neoplasms	C04.588.945.418.948.585, C13.351.500.852.762.200, C13.351.937.418.875.200
hsa-mir-208a	Endometrial Neoplasms	C04.588.945.418.948.585, C13.351.500.852.762.200, C13.351.937.418.875.200
hsa-mir-21	Endometrial Neoplasms	C04.588.945.418.948.585, C13.351.500.852.762.200, C13.351.937.418.875.200
hsa-mir-210	Endometrial Neoplasms	C04.588.945.418.948.585, C13.351.500.852.762.200, C13.351.937.418.875.200
hsa-mir-27a	Endometrial Neoplasms	C04.588.945.418.948.585, C13.351.500.852.762.200, C13.351.937.418.875.200
hsa-mir-27b	Endometrial Neoplasms	C04.588.945.418.948.585, C13.351.500.852.762.200, C13.351.937.418.875.200
hsa-mir-29c	Endometrial Neoplasms	C04.588.945.418.948.585, C13.351.500.852.762.200, C13.351.937.418.875.200
hsa-mir-30c	Endometrial Neoplasms	C04.588.945.418.948.585, C13.351.500.852.762.200, C13.351.937.418.875.200
hsa-mir-378a	Endometrial Neoplasms	C04.588.945.418.948.585, C13.351.500.852.762.200, C13.351.937.418.875.200
hsa-mir-429	Endometrial Neoplasms	C04.588.945.418.948.585, C13.351.500.852.762.200, C13.351.937.418.875.200
hsa-mir-625	Endometrial Neoplasms	C04.588.945.418.948.585, C13.351.500.852.762.200, C13.351.937.418.875.200
hsa-mir-633	Endometrial Neoplasms	C04.588.945.418.948.585, C13.351.500.852.762.200, C13.351.937.418.875.200
hsa-mir-9	Endometrial Neoplasms	C04.588.945.418.948.585, C13.351.500.852.762.200, C13.351.937.418.875.200
hsa-mir-96	Endometrial Neoplasms	C04.588.945.418.948.585, C13.351.500.852.762.200, C13.351.937.418.875.200
hsa-mir-99a	Endometrial Neoplasms	C04.588.945.418.948.585, C13.351.500.852.762.200, C13.351.937.418.875.200
hsa-let-7a	Endometriosis	C13.351.500.163
hsa-let-7b	Endometriosis	C13.351.500.163
hsa-let-7c	Endometriosis	C13.351.500.163
hsa-let-7d	Endometriosis	C13.351.500.163
hsa-let-7e	Endometriosis	C13.351.500.163
hsa-let-7f	Endometriosis	C13.351.500.163
hsa-let-7g	Endometriosis	C13.351.500.163
hsa-let-7i	Endometriosis	C13.351.500.163
hsa-mir-100	Endometriosis	C13.351.500.163
hsa-mir-10a	Endometriosis	C13.351.500.163
hsa-mir-10b	Endometriosis	C13.351.500.163
hsa-mir-1	Endometriosis	C13.351.500.163
hsa-mir-125a	Endometriosis	C13.351.500.163
hsa-mir-125b	Endometriosis	C13.351.500.163
hsa-mir-126	Endometriosis	C13.351.500.163
hsa-mir-135a	Endometriosis	C13.351.500.163
hsa-mir-135b	Endometriosis	C13.351.500.163
hsa-mir-141	Endometriosis	C13.351.500.163
hsa-mir-142	Endometriosis	C13.351.500.163
hsa-mir-143	Endometriosis	C13.351.500.163
hsa-mir-145	Endometriosis	C13.351.500.163
hsa-mir-150	Endometriosis	C13.351.500.163
hsa-mir-17	Endometriosis	C13.351.500.163
hsa-mir-193a	Endometriosis	C13.351.500.163
hsa-mir-194	Endometriosis	C13.351.500.163
hsa-mir-196b	Endometriosis	C13.351.500.163
hsa-mir-199a	Endometriosis	C13.351.500.163
hsa-mir-200a	Endometriosis	C13.351.500.163
hsa-mir-200b	Endometriosis	C13.351.500.163
hsa-mir-200c	Endometriosis	C13.351.500.163
hsa-mir-202	Endometriosis	C13.351.500.163
hsa-mir-203	Endometriosis	C13.351.500.163
hsa-mir-20a	Endometriosis	C13.351.500.163
hsa-mir-22	Endometriosis	C13.351.500.163
hsa-mir-223	Endometriosis	C13.351.500.163
hsa-mir-23a	Endometriosis	C13.351.500.163
hsa-mir-23b	Endometriosis	C13.351.500.163
hsa-mir-29c	Endometriosis	C13.351.500.163
hsa-mir-34c	Endometriosis	C13.351.500.163
hsa-mir-365a	Endometriosis	C13.351.500.163
hsa-mir-365b	Endometriosis	C13.351.500.163
hsa-mir-375	Endometriosis	C13.351.500.163
hsa-mir-424	Endometriosis	C13.351.500.163
hsa-mir-429	Endometriosis	C13.351.500.163
hsa-mir-449b	Endometriosis	C13.351.500.163
hsa-mir-485	Endometriosis	C13.351.500.163
hsa-mir-504	Endometriosis	C13.351.500.163
hsa-mir-509	Endometriosis	C13.351.500.163
hsa-mir-520a	Endometriosis	C13.351.500.163
hsa-mir-520b	Endometriosis	C13.351.500.163
hsa-mir-520c	Endometriosis	C13.351.500.163
hsa-mir-520d	Endometriosis	C13.351.500.163
hsa-mir-520e	Endometriosis	C13.351.500.163
hsa-mir-520f	Endometriosis	C13.351.500.163
hsa-mir-520g	Endometriosis	C13.351.500.163
hsa-mir-520h	Endometriosis	C13.351.500.163
hsa-mir-574	Endometriosis	C13.351.500.163
hsa-mir-708	Endometriosis	C13.351.500.163
hsa-mir-7	Endometriosis	C13.351.500.163
hsa-mir-873	Endometriosis	C13.351.500.163
hsa-mir-99a	Endometriosis	C13.351.500.163
hsa-mir-99b	Endometriosis	C13.351.500.163
hsa-mir-101	Endomyocardial Fibrosis	C14.280.238.406
hsa-mir-208a	Endomyocardial Fibrosis	C14.280.238.406
hsa-mir-25	Endomyocardial Fibrosis	C14.280.238.406
hsa-mir-29a	Endomyocardial Fibrosis	C14.280.238.406
hsa-let-7c	Eosinophilic Esophagitis	C06.405.117.620.209, C06.405.205.663.209, C15.378.553.231.341, C20.543.480.356
hsa-mir-106b	Eosinophilic Esophagitis	C06.405.117.620.209, C06.405.205.663.209, C15.378.553.231.341, C20.543.480.356
hsa-mir-132	Eosinophilic Esophagitis	C06.405.117.620.209, C06.405.205.663.209, C15.378.553.231.341, C20.543.480.356
hsa-mir-142	Eosinophilic Esophagitis	C06.405.117.620.209, C06.405.205.663.209, C15.378.553.231.341, C20.543.480.356
hsa-mir-144	Eosinophilic Esophagitis	C06.405.117.620.209, C06.405.205.663.209, C15.378.553.231.341, C20.543.480.356
hsa-mir-145	Eosinophilic Esophagitis	C06.405.117.620.209, C06.405.205.663.209, C15.378.553.231.341, C20.543.480.356
hsa-mir-146a	Eosinophilic Esophagitis	C06.405.117.620.209, C06.405.205.663.209, C15.378.553.231.341, C20.543.480.356
hsa-mir-146b	Eosinophilic Esophagitis	C06.405.117.620.209, C06.405.205.663.209, C15.378.553.231.341, C20.543.480.356
hsa-mir-193a	Eosinophilic Esophagitis	C06.405.117.620.209, C06.405.205.663.209, C15.378.553.231.341, C20.543.480.356
hsa-mir-193b	Eosinophilic Esophagitis	C06.405.117.620.209, C06.405.205.663.209, C15.378.553.231.341, C20.543.480.356
hsa-mir-203	Eosinophilic Esophagitis	C06.405.117.620.209, C06.405.205.663.209, C15.378.553.231.341, C20.543.480.356
hsa-mir-21	Eosinophilic Esophagitis	C06.405.117.620.209, C06.405.205.663.209, C15.378.553.231.341, C20.543.480.356
hsa-mir-210	Eosinophilic Esophagitis	C06.405.117.620.209, C06.405.205.663.209, C15.378.553.231.341, C20.543.480.356
hsa-mir-211	Eosinophilic Esophagitis	C06.405.117.620.209, C06.405.205.663.209, C15.378.553.231.341, C20.543.480.356
hsa-mir-212	Eosinophilic Esophagitis	C06.405.117.620.209, C06.405.205.663.209, C15.378.553.231.341, C20.543.480.356
hsa-mir-222	Eosinophilic Esophagitis	C06.405.117.620.209, C06.405.205.663.209, C15.378.553.231.341, C20.543.480.356
hsa-mir-223	Eosinophilic Esophagitis	C06.405.117.620.209, C06.405.205.663.209, C15.378.553.231.341, C20.543.480.356
hsa-mir-29b	Eosinophilic Esophagitis	C06.405.117.620.209, C06.405.205.663.209, C15.378.553.231.341, C20.543.480.356
hsa-mir-30a	Eosinophilic Esophagitis	C06.405.117.620.209, C06.405.205.663.209, C15.378.553.231.341, C20.543.480.356
hsa-mir-339	Eosinophilic Esophagitis	C06.405.117.620.209, C06.405.205.663.209, C15.378.553.231.341, C20.543.480.356
hsa-mir-365a	Eosinophilic Esophagitis	C06.405.117.620.209, C06.405.205.663.209, C15.378.553.231.341, C20.543.480.356
hsa-mir-375	Eosinophilic Esophagitis	C06.405.117.620.209, C06.405.205.663.209, C15.378.553.231.341, C20.543.480.356
hsa-mir-592	Eosinophilic Esophagitis	C06.405.117.620.209, C06.405.205.663.209, C15.378.553.231.341, C20.543.480.356
hsa-mir-675	Eosinophilic Esophagitis	C06.405.117.620.209, C06.405.205.663.209, C15.378.553.231.341, C20.543.480.356
hsa-mir-7	Eosinophilic Esophagitis	C06.405.117.620.209, C06.405.205.663.209, C15.378.553.231.341, C20.543.480.356
hsa-mir-92a	Eosinophilic Esophagitis	C06.405.117.620.209, C06.405.205.663.209, C15.378.553.231.341, C20.543.480.356
hsa-let-7d	Ependymoma	C04.557.465.625.600.380.290, C04.557.470.670.380.290, C04.557.580.625.600.380.290
hsa-mir-135a	Ependymoma	C04.557.465.625.600.380.290, C04.557.470.670.380.290, C04.557.580.625.600.380.290
hsa-mir-17	Ependymoma	C04.557.465.625.600.380.290, C04.557.470.670.380.290, C04.557.580.625.600.380.290
hsa-mir-203	Ependymoma	C04.557.465.625.600.380.290, C04.557.470.670.380.290, C04.557.580.625.600.380.290
hsa-mir-367	Ependymoma	C04.557.465.625.600.380.290, C04.557.470.670.380.290, C04.557.580.625.600.380.290
hsa-mir-383	Ependymoma	C04.557.465.625.600.380.290, C04.557.470.670.380.290, C04.557.580.625.600.380.290
hsa-mir-485	Ependymoma	C04.557.465.625.600.380.290, C04.557.470.670.380.290, C04.557.580.625.600.380.290
hsa-mir-596	Ependymoma	C04.557.465.625.600.380.290, C04.557.470.670.380.290, C04.557.580.625.600.380.290
hsa-let-7a	Esophageal Neoplasms	C04.588.274.476.205, C04.588.443.353, C06.301.371.205, C06.405.117.430, C06.405.249.205
hsa-let-7b	Esophageal Neoplasms	C04.588.274.476.205, C04.588.443.353, C06.301.371.205, C06.405.117.430, C06.405.249.205
hsa-let-7c	Esophageal Neoplasms	C04.588.274.476.205, C04.588.443.353, C06.301.371.205, C06.405.117.430, C06.405.249.205
hsa-mir-100	Esophageal Neoplasms	C04.588.274.476.205, C04.588.443.353, C06.301.371.205, C06.405.117.430, C06.405.249.205
hsa-mir-101	Esophageal Neoplasms	C04.588.274.476.205, C04.588.443.353, C06.301.371.205, C06.405.117.430, C06.405.249.205
hsa-mir-1246	Esophageal Neoplasms	C04.588.274.476.205, C04.588.443.353, C06.301.371.205, C06.405.117.430, C06.405.249.205
hsa-mir-126	Esophageal Neoplasms	C04.588.274.476.205, C04.588.443.353, C06.301.371.205, C06.405.117.430, C06.405.249.205
hsa-mir-1286	Esophageal Neoplasms	C04.588.274.476.205, C04.588.443.353, C06.301.371.205, C06.405.117.430, C06.405.249.205
hsa-mir-129	Esophageal Neoplasms	C04.588.274.476.205, C04.588.443.353, C06.301.371.205, C06.405.117.430, C06.405.249.205
hsa-mir-130a	Esophageal Neoplasms	C04.588.274.476.205, C04.588.443.353, C06.301.371.205, C06.405.117.430, C06.405.249.205
hsa-mir-130b	Esophageal Neoplasms	C04.588.274.476.205, C04.588.443.353, C06.301.371.205, C06.405.117.430, C06.405.249.205
hsa-mir-1322	Esophageal Neoplasms	C04.588.274.476.205, C04.588.443.353, C06.301.371.205, C06.405.117.430, C06.405.249.205
hsa-mir-133a	Esophageal Neoplasms	C04.588.274.476.205, C04.588.443.353, C06.301.371.205, C06.405.117.430, C06.405.249.205
hsa-mir-135b	Esophageal Neoplasms	C04.588.274.476.205, C04.588.443.353, C06.301.371.205, C06.405.117.430, C06.405.249.205
hsa-mir-141	Esophageal Neoplasms	C04.588.274.476.205, C04.588.443.353, C06.301.371.205, C06.405.117.430, C06.405.249.205
hsa-mir-143	Esophageal Neoplasms	C04.588.274.476.205, C04.588.443.353, C06.301.371.205, C06.405.117.430, C06.405.249.205
hsa-mir-145	Esophageal Neoplasms	C04.588.274.476.205, C04.588.443.353, C06.301.371.205, C06.405.117.430, C06.405.249.205
hsa-mir-146a	Esophageal Neoplasms	C04.588.274.476.205, C04.588.443.353, C06.301.371.205, C06.405.117.430, C06.405.249.205
hsa-mir-148a	Esophageal Neoplasms	C04.588.274.476.205, C04.588.443.353, C06.301.371.205, C06.405.117.430, C06.405.249.205
hsa-mir-150	Esophageal Neoplasms	C04.588.274.476.205, C04.588.443.353, C06.301.371.205, C06.405.117.430, C06.405.249.205
hsa-mir-155	Esophageal Neoplasms	C04.588.274.476.205, C04.588.443.353, C06.301.371.205, C06.405.117.430, C06.405.249.205
hsa-mir-15a	Esophageal Neoplasms	C04.588.274.476.205, C04.588.443.353, C06.301.371.205, C06.405.117.430, C06.405.249.205
hsa-mir-183	Esophageal Neoplasms	C04.588.274.476.205, C04.588.443.353, C06.301.371.205, C06.405.117.430, C06.405.249.205
hsa-mir-192	Esophageal Neoplasms	C04.588.274.476.205, C04.588.443.353, C06.301.371.205, C06.405.117.430, C06.405.249.205
hsa-mir-193a	Esophageal Neoplasms	C04.588.274.476.205, C04.588.443.353, C06.301.371.205, C06.405.117.430, C06.405.249.205
hsa-mir-196a	Esophageal Neoplasms	C04.588.274.476.205, C04.588.443.353, C06.301.371.205, C06.405.117.430, C06.405.249.205
hsa-mir-196b	Esophageal Neoplasms	C04.588.274.476.205, C04.588.443.353, C06.301.371.205, C06.405.117.430, C06.405.249.205
hsa-mir-199a	Esophageal Neoplasms	C04.588.274.476.205, C04.588.443.353, C06.301.371.205, C06.405.117.430, C06.405.249.205
hsa-mir-19a	Esophageal Neoplasms	C04.588.274.476.205, C04.588.443.353, C06.301.371.205, C06.405.117.430, C06.405.249.205
hsa-mir-200a	Esophageal Neoplasms	C04.588.274.476.205, C04.588.443.353, C06.301.371.205, C06.405.117.430, C06.405.249.205
hsa-mir-200c	Esophageal Neoplasms	C04.588.274.476.205, C04.588.443.353, C06.301.371.205, C06.405.117.430, C06.405.249.205
hsa-mir-203	Esophageal Neoplasms	C04.588.274.476.205, C04.588.443.353, C06.301.371.205, C06.405.117.430, C06.405.249.205
hsa-mir-205	Esophageal Neoplasms	C04.588.274.476.205, C04.588.443.353, C06.301.371.205, C06.405.117.430, C06.405.249.205
hsa-mir-20a	Esophageal Neoplasms	C04.588.274.476.205, C04.588.443.353, C06.301.371.205, C06.405.117.430, C06.405.249.205
hsa-mir-21	Esophageal Neoplasms	C04.588.274.476.205, C04.588.443.353, C06.301.371.205, C06.405.117.430, C06.405.249.205
hsa-mir-210	Esophageal Neoplasms	C04.588.274.476.205, C04.588.443.353, C06.301.371.205, C06.405.117.430, C06.405.249.205
hsa-mir-214	Esophageal Neoplasms	C04.588.274.476.205, C04.588.443.353, C06.301.371.205, C06.405.117.430, C06.405.249.205
hsa-mir-22	Esophageal Neoplasms	C04.588.274.476.205, C04.588.443.353, C06.301.371.205, C06.405.117.430, C06.405.249.205
hsa-mir-223	Esophageal Neoplasms	C04.588.274.476.205, C04.588.443.353, C06.301.371.205, C06.405.117.430, C06.405.249.205
hsa-mir-25	Esophageal Neoplasms	C04.588.274.476.205, C04.588.443.353, C06.301.371.205, C06.405.117.430, C06.405.249.205
hsa-mir-26a	Esophageal Neoplasms	C04.588.274.476.205, C04.588.443.353, C06.301.371.205, C06.405.117.430, C06.405.249.205
hsa-mir-27a	Esophageal Neoplasms	C04.588.274.476.205, C04.588.443.353, C06.301.371.205, C06.405.117.430, C06.405.249.205
hsa-mir-28	Esophageal Neoplasms	C04.588.274.476.205, C04.588.443.353, C06.301.371.205, C06.405.117.430, C06.405.249.205
hsa-mir-296	Esophageal Neoplasms	C04.588.274.476.205, C04.588.443.353, C06.301.371.205, C06.405.117.430, C06.405.249.205
hsa-mir-29c	Esophageal Neoplasms	C04.588.274.476.205, C04.588.443.353, C06.301.371.205, C06.405.117.430, C06.405.249.205
hsa-mir-302a	Esophageal Neoplasms	C04.588.274.476.205, C04.588.443.353, C06.301.371.205, C06.405.117.430, C06.405.249.205
hsa-mir-302f	Esophageal Neoplasms	C04.588.274.476.205, C04.588.443.353, C06.301.371.205, C06.405.117.430, C06.405.249.205
hsa-mir-30b	Esophageal Neoplasms	C04.588.274.476.205, C04.588.443.353, C06.301.371.205, C06.405.117.430, C06.405.249.205
hsa-mir-31	Esophageal Neoplasms	C04.588.274.476.205, C04.588.443.353, C06.301.371.205, C06.405.117.430, C06.405.249.205
hsa-mir-342	Esophageal Neoplasms	C04.588.274.476.205, C04.588.443.353, C06.301.371.205, C06.405.117.430, C06.405.249.205
hsa-mir-34a	Esophageal Neoplasms	C04.588.274.476.205, C04.588.443.353, C06.301.371.205, C06.405.117.430, C06.405.249.205
hsa-mir-34b	Esophageal Neoplasms	C04.588.274.476.205, C04.588.443.353, C06.301.371.205, C06.405.117.430, C06.405.249.205
hsa-mir-34c	Esophageal Neoplasms	C04.588.274.476.205, C04.588.443.353, C06.301.371.205, C06.405.117.430, C06.405.249.205
hsa-mir-375	Esophageal Neoplasms	C04.588.274.476.205, C04.588.443.353, C06.301.371.205, C06.405.117.430, C06.405.249.205
hsa-mir-425	Esophageal Neoplasms	C04.588.274.476.205, C04.588.443.353, C06.301.371.205, C06.405.117.430, C06.405.249.205
hsa-mir-451a	Esophageal Neoplasms	C04.588.274.476.205, C04.588.443.353, C06.301.371.205, C06.405.117.430, C06.405.249.205
hsa-mir-452	Esophageal Neoplasms	C04.588.274.476.205, C04.588.443.353, C06.301.371.205, C06.405.117.430, C06.405.249.205
hsa-mir-454	Esophageal Neoplasms	C04.588.274.476.205, C04.588.443.353, C06.301.371.205, C06.405.117.430, C06.405.249.205
hsa-mir-455	Esophageal Neoplasms	C04.588.274.476.205, C04.588.443.353, C06.301.371.205, C06.405.117.430, C06.405.249.205
hsa-mir-486	Esophageal Neoplasms	C04.588.274.476.205, C04.588.443.353, C06.301.371.205, C06.405.117.430, C06.405.249.205
hsa-mir-499a	Esophageal Neoplasms	C04.588.274.476.205, C04.588.443.353, C06.301.371.205, C06.405.117.430, C06.405.249.205
hsa-mir-518b	Esophageal Neoplasms	C04.588.274.476.205, C04.588.443.353, C06.301.371.205, C06.405.117.430, C06.405.249.205
hsa-mir-519c	Esophageal Neoplasms	C04.588.274.476.205, C04.588.443.353, C06.301.371.205, C06.405.117.430, C06.405.249.205
hsa-mir-548d	Esophageal Neoplasms	C04.588.274.476.205, C04.588.443.353, C06.301.371.205, C06.405.117.430, C06.405.249.205
hsa-mir-574	Esophageal Neoplasms	C04.588.274.476.205, C04.588.443.353, C06.301.371.205, C06.405.117.430, C06.405.249.205
hsa-mir-593	Esophageal Neoplasms	C04.588.274.476.205, C04.588.443.353, C06.301.371.205, C06.405.117.430, C06.405.249.205
hsa-mir-617	Esophageal Neoplasms	C04.588.274.476.205, C04.588.443.353, C06.301.371.205, C06.405.117.430, C06.405.249.205
hsa-mir-7	Esophageal Neoplasms	C04.588.274.476.205, C04.588.443.353, C06.301.371.205, C06.405.117.430, C06.405.249.205
hsa-mir-758	Esophageal Neoplasms	C04.588.274.476.205, C04.588.443.353, C06.301.371.205, C06.405.117.430, C06.405.249.205
hsa-mir-766	Esophageal Neoplasms	C04.588.274.476.205, C04.588.443.353, C06.301.371.205, C06.405.117.430, C06.405.249.205
hsa-mir-92a	Esophageal Neoplasms	C04.588.274.476.205, C04.588.443.353, C06.301.371.205, C06.405.117.430, C06.405.249.205
hsa-mir-98	Esophageal Neoplasms	C04.588.274.476.205, C04.588.443.353, C06.301.371.205, C06.405.117.430, C06.405.249.205
hsa-mir-99a	Esophageal Neoplasms	C04.588.274.476.205, C04.588.443.353, C06.301.371.205, C06.405.117.430, C06.405.249.205
hsa-mir-99b	Esophageal Neoplasms	C04.588.274.476.205, C04.588.443.353, C06.301.371.205, C06.405.117.430, C06.405.249.205
hsa-mir-184	Eye Abnormalities	C11.250, C16.131.384
hsa-mir-181c	Fanconi Anemia	C15.378.071.085.080.280, C15.378.190.196.080.280, C16.320.077.280, C18.452.284.280
hsa-mir-1224	Fatty Liver	C06.552.241
hsa-mir-15b	Fatty Liver	C06.552.241
hsa-mir-182	Fatty Liver	C06.552.241
hsa-mir-183	Fatty Liver	C06.552.241
hsa-mir-216a	Fatty Liver	C06.552.241
hsa-mir-216b	Fatty Liver	C06.552.241
hsa-mir-302a	Fatty Liver	C06.552.241
hsa-mir-122	Fatty Liver, Alcoholic	C06.552.241.390, C06.552.645.390, C25.775.100.087.645.390
hsa-mir-16	Fatty Liver, Alcoholic	C06.552.241.390, C06.552.645.390, C25.775.100.087.645.390
hsa-mir-34a	Fatty Liver, Alcoholic	C06.552.241.390, C06.552.645.390, C25.775.100.087.645.390
hsa-mir-373	Fibrosarcoma	C04.557.450.565.590.350, C04.557.450.795.350
hsa-mir-520c	Fibrosarcoma	C04.557.450.565.590.350, C04.557.450.795.350
hsa-mir-192	Fibrosis	C23.550.355
hsa-mir-21	Fibrosis	C23.550.355
hsa-mir-29a	Fibrosis	C23.550.355
hsa-mir-29b	Fibrosis	C23.550.355
hsa-mir-29c	Fibrosis	C23.550.355
hsa-mir-21	Focal Epithelial Hyperplasia	C07.465.342
hsa-mir-134	Fragile X Syndrome	C10.597.606.643.455.500, C16.131.260.830.300, C16.320.180.830.300, C16.320.322.500.500, C16.320.400.525.500
hsa-mir-516a	Frontotemporal Lobar Degeneration	C10.228.140.380.266, C10.574.950.300, C18.452.845.800.300, F03.087.400.380
hsa-mir-548b	Frontotemporal Lobar Degeneration	C10.228.140.380.266, C10.574.950.300, C18.452.845.800.300, F03.087.400.380
hsa-mir-548c	Frontotemporal Lobar Degeneration	C10.228.140.380.266, C10.574.950.300, C18.452.845.800.300, F03.087.400.380
hsa-mir-571	Frontotemporal Lobar Degeneration	C10.228.140.380.266, C10.574.950.300, C18.452.845.800.300, F03.087.400.380
hsa-mir-922	Frontotemporal Lobar Degeneration	C10.228.140.380.266, C10.574.950.300, C18.452.845.800.300, F03.087.400.380
hsa-mir-148a	Gastric Neoplasms	C04.588.274.476.767, C06.301.371.767, C06.405.249.767, C06.405.748.789
hsa-mir-23a	Gastric Neoplasms	C04.588.274.476.767, C06.301.371.767, C06.405.249.767, C06.405.748.789
hsa-mir-370	Gastric Neoplasms	C04.588.274.476.767, C06.301.371.767, C06.405.249.767, C06.405.748.789
hsa-mir-429	Gastric Neoplasms	C04.588.274.476.767, C06.301.371.767, C06.405.249.767, C06.405.748.789
hsa-mir-155	Gastritis, Atrophic	C06.405.205.697.394, C06.405.748.398.394
hsa-let-7a	Gastrointestinal Neoplasms	C04.588.274.476, C06.301.371, C06.405.249
hsa-let-7g	Gastrointestinal Neoplasms	C04.588.274.476, C06.301.371, C06.405.249
hsa-mir-107	Gastrointestinal Neoplasms	C04.588.274.476, C06.301.371, C06.405.249
hsa-mir-1	Gastrointestinal Neoplasms	C04.588.274.476, C06.301.371, C06.405.249
hsa-mir-124	Gastrointestinal Neoplasms	C04.588.274.476, C06.301.371, C06.405.249
hsa-mir-126	Gastrointestinal Neoplasms	C04.588.274.476, C06.301.371, C06.405.249
hsa-mir-133b	Gastrointestinal Neoplasms	C04.588.274.476, C06.301.371, C06.405.249
hsa-mir-142	Gastrointestinal Neoplasms	C04.588.274.476, C06.301.371, C06.405.249
hsa-mir-146a	Gastrointestinal Neoplasms	C04.588.274.476, C06.301.371, C06.405.249
hsa-mir-148a	Gastrointestinal Neoplasms	C04.588.274.476, C06.301.371, C06.405.249
hsa-mir-152	Gastrointestinal Neoplasms	C04.588.274.476, C06.301.371, C06.405.249
hsa-mir-18b	Gastrointestinal Neoplasms	C04.588.274.476, C06.301.371, C06.405.249
hsa-mir-196a	Gastrointestinal Neoplasms	C04.588.274.476, C06.301.371, C06.405.249
hsa-mir-200a	Gastrointestinal Neoplasms	C04.588.274.476, C06.301.371, C06.405.249
hsa-mir-200b	Gastrointestinal Neoplasms	C04.588.274.476, C06.301.371, C06.405.249
hsa-mir-200c	Gastrointestinal Neoplasms	C04.588.274.476, C06.301.371, C06.405.249
hsa-mir-208a	Gastrointestinal Neoplasms	C04.588.274.476, C06.301.371, C06.405.249
hsa-mir-221	Gastrointestinal Neoplasms	C04.588.274.476, C06.301.371, C06.405.249
hsa-mir-222	Gastrointestinal Neoplasms	C04.588.274.476, C06.301.371, C06.405.249
hsa-mir-31	Gastrointestinal Neoplasms	C04.588.274.476, C06.301.371, C06.405.249
hsa-mir-338	Gastrointestinal Neoplasms	C04.588.274.476, C06.301.371, C06.405.249
hsa-mir-375	Gastrointestinal Neoplasms	C04.588.274.476, C06.301.371, C06.405.249
hsa-mir-451a	Gastrointestinal Neoplasms	C04.588.274.476, C06.301.371, C06.405.249
hsa-mir-494	Gastrointestinal Neoplasms	C04.588.274.476, C06.301.371, C06.405.249
hsa-mir-497	Gastrointestinal Neoplasms	C04.588.274.476, C06.301.371, C06.405.249
hsa-mir-7	Gastrointestinal Neoplasms	C04.588.274.476, C06.301.371, C06.405.249
hsa-mir-98	Gastrointestinal Neoplasms	C04.588.274.476, C06.301.371, C06.405.249
hsa-mir-146a	Gerstmann-Straussler-Scheinker Disease	C10.228.228.800.350, C10.574.500.425, C10.574.843.400, C16.320.400.350
hsa-mir-224	Giant Cell Tumors	C04.557.450.565.380
hsa-let-7a	Glioblastoma	C04.557.465.625.600.380.080.335, C04.557.470.670.380.080.335, C04.557.580.625.600.380.080.335
hsa-let-7d	Glioblastoma	C04.557.465.625.600.380.080.335, C04.557.470.670.380.080.335, C04.557.580.625.600.380.080.335
hsa-mir-101	Glioblastoma	C04.557.465.625.600.380.080.335, C04.557.470.670.380.080.335, C04.557.580.625.600.380.080.335
hsa-mir-106a	Glioblastoma	C04.557.465.625.600.380.080.335, C04.557.470.670.380.080.335, C04.557.580.625.600.380.080.335
hsa-mir-10a	Glioblastoma	C04.557.465.625.600.380.080.335, C04.557.470.670.380.080.335, C04.557.580.625.600.380.080.335
hsa-mir-10b	Glioblastoma	C04.557.465.625.600.380.080.335, C04.557.470.670.380.080.335, C04.557.580.625.600.380.080.335
hsa-mir-124	Glioblastoma	C04.557.465.625.600.380.080.335, C04.557.470.670.380.080.335, C04.557.580.625.600.380.080.335
hsa-mir-125b	Glioblastoma	C04.557.465.625.600.380.080.335, C04.557.470.670.380.080.335, C04.557.580.625.600.380.080.335
hsa-mir-1260a	Glioblastoma	C04.557.465.625.600.380.080.335, C04.557.470.670.380.080.335, C04.557.580.625.600.380.080.335
hsa-mir-128	Glioblastoma	C04.557.465.625.600.380.080.335, C04.557.470.670.380.080.335, C04.557.580.625.600.380.080.335
hsa-mir-1305	Glioblastoma	C04.557.465.625.600.380.080.335, C04.557.470.670.380.080.335, C04.557.580.625.600.380.080.335
hsa-mir-130a	Glioblastoma	C04.557.465.625.600.380.080.335, C04.557.470.670.380.080.335, C04.557.580.625.600.380.080.335
hsa-mir-134	Glioblastoma	C04.557.465.625.600.380.080.335, C04.557.470.670.380.080.335, C04.557.580.625.600.380.080.335
hsa-mir-137	Glioblastoma	C04.557.465.625.600.380.080.335, C04.557.470.670.380.080.335, C04.557.580.625.600.380.080.335
hsa-mir-139	Glioblastoma	C04.557.465.625.600.380.080.335, C04.557.470.670.380.080.335, C04.557.580.625.600.380.080.335
hsa-mir-142	Glioblastoma	C04.557.465.625.600.380.080.335, C04.557.470.670.380.080.335, C04.557.580.625.600.380.080.335
hsa-mir-143	Glioblastoma	C04.557.465.625.600.380.080.335, C04.557.470.670.380.080.335, C04.557.580.625.600.380.080.335
hsa-mir-145	Glioblastoma	C04.557.465.625.600.380.080.335, C04.557.470.670.380.080.335, C04.557.580.625.600.380.080.335
hsa-mir-146a	Glioblastoma	C04.557.465.625.600.380.080.335, C04.557.470.670.380.080.335, C04.557.580.625.600.380.080.335
hsa-mir-146b	Glioblastoma	C04.557.465.625.600.380.080.335, C04.557.470.670.380.080.335, C04.557.580.625.600.380.080.335
hsa-mir-148a	Glioblastoma	C04.557.465.625.600.380.080.335, C04.557.470.670.380.080.335, C04.557.580.625.600.380.080.335
hsa-mir-149	Glioblastoma	C04.557.465.625.600.380.080.335, C04.557.470.670.380.080.335, C04.557.580.625.600.380.080.335
hsa-mir-151a	Glioblastoma	C04.557.465.625.600.380.080.335, C04.557.470.670.380.080.335, C04.557.580.625.600.380.080.335
hsa-mir-153	Glioblastoma	C04.557.465.625.600.380.080.335, C04.557.470.670.380.080.335, C04.557.580.625.600.380.080.335
hsa-mir-155	Glioblastoma	C04.557.465.625.600.380.080.335, C04.557.470.670.380.080.335, C04.557.580.625.600.380.080.335
hsa-mir-15a	Glioblastoma	C04.557.465.625.600.380.080.335, C04.557.470.670.380.080.335, C04.557.580.625.600.380.080.335
hsa-mir-16	Glioblastoma	C04.557.465.625.600.380.080.335, C04.557.470.670.380.080.335, C04.557.580.625.600.380.080.335
hsa-mir-17	Glioblastoma	C04.557.465.625.600.380.080.335, C04.557.470.670.380.080.335, C04.557.580.625.600.380.080.335
hsa-mir-181a	Glioblastoma	C04.557.465.625.600.380.080.335, C04.557.470.670.380.080.335, C04.557.580.625.600.380.080.335
hsa-mir-181b	Glioblastoma	C04.557.465.625.600.380.080.335, C04.557.470.670.380.080.335, C04.557.580.625.600.380.080.335
hsa-mir-181c	Glioblastoma	C04.557.465.625.600.380.080.335, C04.557.470.670.380.080.335, C04.557.580.625.600.380.080.335
hsa-mir-181d	Glioblastoma	C04.557.465.625.600.380.080.335, C04.557.470.670.380.080.335, C04.557.580.625.600.380.080.335
hsa-mir-183	Glioblastoma	C04.557.465.625.600.380.080.335, C04.557.470.670.380.080.335, C04.557.580.625.600.380.080.335
hsa-mir-184	Glioblastoma	C04.557.465.625.600.380.080.335, C04.557.470.670.380.080.335, C04.557.580.625.600.380.080.335
hsa-mir-18a	Glioblastoma	C04.557.465.625.600.380.080.335, C04.557.470.670.380.080.335, C04.557.580.625.600.380.080.335
hsa-mir-193a	Glioblastoma	C04.557.465.625.600.380.080.335, C04.557.470.670.380.080.335, C04.557.580.625.600.380.080.335
hsa-mir-195	Glioblastoma	C04.557.465.625.600.380.080.335, C04.557.470.670.380.080.335, C04.557.580.625.600.380.080.335
hsa-mir-196b	Glioblastoma	C04.557.465.625.600.380.080.335, C04.557.470.670.380.080.335, C04.557.580.625.600.380.080.335
hsa-mir-19a	Glioblastoma	C04.557.465.625.600.380.080.335, C04.557.470.670.380.080.335, C04.557.580.625.600.380.080.335
hsa-mir-19b	Glioblastoma	C04.557.465.625.600.380.080.335, C04.557.470.670.380.080.335, C04.557.580.625.600.380.080.335
[truncated: 3,308 more rows]
