# Supplementary material for: Enrichment Analysis Identifies Functional MicroRNA-Disease Associations in Humans
Source: PLoS One. 2015 Aug 21;10(8):e0136285. doi: 10.1371/journal.pone.0136285 (PMC4546424; doi:10.1371/journal.pone.0136285)
Supplement: S2 Table — (XLSX) [file pone.0136285.s007.xlsx]

## Sheet: sheet1
Table S2. Experimentally-validated MTIs used in this study.
miRNA	Target gene	Target gene (Entrez ID)	Experiments for validation
hsa-let-7a-5p	AGO4	192670	Luciferase reporter assay
hsa-let-7a-5p	AMMECR1	9949	qRT-PCR
hsa-let-7a-5p	BCL2	596	Microarray//qRT-PCR
hsa-let-7a-5p	CASP3	836	Luciferase reporter assay//Western blot
hsa-let-7a-5p	CCND2	894	Luciferase reporter assay//qRT-PCR//Western blot
hsa-let-7a-5p	CDKN1A	1026	Western blot
hsa-let-7a-5p	DICER1	23405	Luciferase reporter assay//Western blot//Northern blot
hsa-let-7a-5p	E2F2	1870	Luciferase reporter assay//qRT-PCR//Western blot
hsa-let-7a-5p	EGFR	1956	Luciferase reporter assay
hsa-let-7a-5p	EGR3	1960	qRT-PCR
hsa-let-7a-5p	HAS2	3037	Luciferase reporter assay
hsa-let-7a-5p	HMGA1	3159	Luciferase reporter assay//qRT-PCR
hsa-let-7a-5p	HMGA2	8091	qRT-PCR//Western blot//Luciferase reporter assay
hsa-let-7a-5p	HNRNPDL	9987	qRT-PCR
hsa-let-7a-5p	HRAS	3265	Luciferase reporter assay
hsa-let-7a-5p	IGF2	3481	Luciferase reporter assay
hsa-let-7a-5p	IL6	3569	Luciferase reporter assay//qRT-PCR//Western blot
hsa-let-7a-5p	ITGB3	3690	qRT-PCR//Luciferase reporter assay//Western blot
hsa-let-7a-5p	KRAS	3845	Luciferase reporter assay//Microarray
hsa-let-7a-5p	LIN28A	79727	B-globin reporter assay//Luciferase reporter assay//Microarray
hsa-let-7a-5p	MEIS1	4211	qRT-PCR
hsa-let-7a-5p	MYC	4609	Western blot
hsa-let-7a-5p	NEFM	4741	qRT-PCR
hsa-let-7a-5p	NF2	4771	Luciferase reporter assay//Microarray//qRT-PCR//Western blot//Reporter assay;Other
hsa-let-7a-5p	NFKB1	4790	Microarray//qRT-PCR
hsa-let-7a-5p	NKIRAS2	28511	ELISA//qRT-PCR//Luciferase reporter assay//Western blot
hsa-let-7a-5p	NRAS	4893	Western blot
hsa-let-7a-5p	PRDM1	639	Luciferase reporter assay
hsa-let-7a-5p	RAVER2	55225	Immunoprecipitaion//Luciferase reporter assay//Western blot
hsa-let-7a-5p	SLC20A1	6574	qRT-PCR
hsa-let-7a-5p	THBS1	7057	qRT-PCR
hsa-let-7a-5p	TRIM71	131405	Luciferase reporter assay//Reporter assay
hsa-let-7a-5p	TUSC2	11334	qRT-PCR
hsa-let-7a-5p	UHRF2	115426	qRT-PCR//Western blot//Luciferase reporter assay
hsa-let-7a-5p	ZFP36L1	677	qRT-PCR
hsa-let-7b-5p	AARSD1	80755	pSILAC//Proteomics;Other
hsa-let-7b-5p	AKAP8	10270	pSILAC//Proteomics;Other
hsa-let-7b-5p	ALG3	10195	pSILAC//Proteomics;Other
hsa-let-7b-5p	ANAPC1	64682	pSILAC//Proteomics;Other
hsa-let-7b-5p	ARL15	54622	pSILAC//Proteomics;Other
hsa-let-7b-5p	ATAD3B	83858	pSILAC//Proteomics;Other
hsa-let-7b-5p	ATP6V0A1	535	pSILAC//Proteomics;Other
hsa-let-7b-5p	ATP6V1F	9296	pSILAC//Proteomics;Other
hsa-let-7b-5p	AURKB	9212	pSILAC//Proteomics;Other
hsa-let-7b-5p	BCL7A	605	Microarray//qRT-PCR
hsa-let-7b-5p	BIRC6	57448	qRT-PCR
hsa-let-7b-5p	C1orf27	54953	pSILAC//Proteomics;Other
hsa-let-7b-5p	CALCOCO2	10241	pSILAC//Proteomics;Other
hsa-let-7b-5p	CAPG	822	pSILAC//Proteomics;Other
hsa-let-7b-5p	CARHSP1	23589	pSILAC//Proteomics;Other
hsa-let-7b-5p	CCBL2	56267	pSILAC//Proteomics;Other
hsa-let-7b-5p	CCDC115	84317	pSILAC//Proteomics;Other
hsa-let-7b-5p	CCNA2	890	Immunoblot//Immunofluorescence//Luciferase reporter assay//qRT-PCR
hsa-let-7b-5p	CCND1	595	Immunoblot//Immunofluorescence//Luciferase reporter assay//qRT-PCR//Reporter assay;Other
hsa-let-7b-5p	CCND2	894	Luciferase reporter assay
hsa-let-7b-5p	CDC25A	993	Luciferase reporter assay//Microarray//Western blot
hsa-let-7b-5p	CDC34	997	Luciferase reporter assay//Western blot
hsa-let-7b-5p	CDIPT	10423	pSILAC//Proteomics;Other
hsa-let-7b-5p	CDK6	1021	Luciferase reporter assay//Microarray//Western blot
hsa-let-7b-5p	CDKAL1	54901	pSILAC//Proteomics;Other
hsa-let-7b-5p	CHMP2A	27243	pSILAC//Proteomics;Other
hsa-let-7b-5p	CHPF2	54480	pSILAC//Proteomics
hsa-let-7b-5p	CIAO1	9391	pSILAC//Proteomics;Other
hsa-let-7b-5p	COMMD9	29099	pSILAC//Proteomics;Other
hsa-let-7b-5p	CSNK1D	1453	pSILAC//Proteomics;Other
hsa-let-7b-5p	CYP2J2	1573	Luciferase reporter assay//qRT-PCR//Western blot
hsa-let-7b-5p	DCTPP1	79077	pSILAC//Proteomics;Other
hsa-let-7b-5p	DHX57	90957	pSILAC//Proteomics;Other
hsa-let-7b-5p	DOCK5	80005	pSILAC//Proteomics;Other
hsa-let-7b-5p	DSP	1832	pSILAC//Proteomics;Other
hsa-let-7b-5p	DUSP12	11266	pSILAC//Proteomics;Other
hsa-let-7b-5p	DUSP23	54935	pSILAC//Proteomics;Other
hsa-let-7b-5p	EDEM3	80267	pSILAC//Proteomics;Other
hsa-let-7b-5p	ERC1	23085	pSILAC//Proteomics;Other
hsa-let-7b-5p	FADS2	9415	pSILAC//Proteomics;Other
hsa-let-7b-5p	FAM105A	54491	pSILAC//Proteomics;Other
hsa-let-7b-5p	FAM96A	84191	pSILAC//Proteomics;Other
hsa-let-7b-5p	FNDC3A	22862	pSILAC//Proteomics;Other
hsa-let-7b-5p	GDE1	51573	pSILAC//Proteomics;Other
hsa-let-7b-5p	GEMIN7	79760	pSILAC//Proteomics;Other
hsa-let-7b-5p	GGCT	79017	pSILAC//Proteomics;Other
hsa-let-7b-5p	GPR56	9289	pSILAC//Proteomics;Other
hsa-let-7b-5p	GRPEL2	134266	pSILAC//Proteomics;Other
hsa-let-7b-5p	GTPBP3	84705	pSILAC//Proteomics;Other
hsa-let-7b-5p	GYS1	2997	pSILAC//Proteomics;Other
hsa-let-7b-5p	HMGA1	3159	pSILAC//Proteomics;Other
hsa-let-7b-5p	HMGA2	8091	Luciferase reporter assay//qRT-PCR
hsa-let-7b-5p	HNRNPDL	9987	qRT-PCR
hsa-let-7b-5p	IFIT5	24138	pSILAC//Proteomics;Other
hsa-let-7b-5p	IFNB1	3456	ELISA//Luciferase reporter assay//qRT-PCR
hsa-let-7b-5p	IFRD1	3475	pSILAC//Proteomics;Other
hsa-let-7b-5p	IGF2BP1	10642	pSILAC//Proteomics;Other
hsa-let-7b-5p	IGF2BP2	10644	pSILAC//Proteomics;Other
hsa-let-7b-5p	IPO4	79711	pSILAC//Proteomics;Other
hsa-let-7b-5p	LIN28A	79727	Luciferase reporter assay//Reporter assay
hsa-let-7b-5p	LIN28B	389421	Luciferase reporter assay
hsa-let-7b-5p	MAP7D1	55700	pSILAC//Proteomics;Other
hsa-let-7b-5p	MGME1	92667	pSILAC//Proteomics;Other
hsa-let-7b-5p	MLLT1	4298	pSILAC//Proteomics;Other
hsa-let-7b-5p	MMS22L	253714	pSILAC//Proteomics
hsa-let-7b-5p	MRM1	79922	pSILAC//Proteomics;Other
hsa-let-7b-5p	MRPS24	64951	pSILAC//Proteomics;Other
hsa-let-7b-5p	MRPS33	51650	pSILAC//Proteomics;Other
hsa-let-7b-5p	MTPN	136319	Reporter assay
hsa-let-7b-5p	MTRR	4552	pSILAC//Proteomics;Other
hsa-let-7b-5p	NAA25	80018	pSILAC//Proteomics
hsa-let-7b-5p	NAA40	79829	pSILAC//Proteomics
hsa-let-7b-5p	NCAPG2	54892	pSILAC//Proteomics;Other
hsa-let-7b-5p	NEDD4	4734	pSILAC//Proteomics;Other
hsa-let-7b-5p	NR2E1	7101	immunoblot//Luciferase reporter assay//Northern blot//Western blot
hsa-let-7b-5p	NRAS	4893	Luciferase reporter assay
hsa-let-7b-5p	NUDT19	390916	pSILAC//Proteomics;Other
hsa-let-7b-5p	NXN	64359	pSILAC//Proteomics;Other
hsa-let-7b-5p	PDGFRA	5156	qRT-PCR
hsa-let-7b-5p	PGRMC1	10857	pSILAC//Proteomics;Other
hsa-let-7b-5p	POLD2	5425	pSILAC//Proteomics;Other
hsa-let-7b-5p	POLR2C	5432	pSILAC//Proteomics;Other
hsa-let-7b-5p	POM121	9883	pSILAC//Proteomics;Other
hsa-let-7b-5p	PPP1R7	5510	pSILAC//Proteomics;Other
hsa-let-7b-5p	PRDM1	639	Immunohistochemistry//Luciferase reporter assay//qRT-PCR//Western blot
hsa-let-7b-5p	PRIM1	5557	pSILAC//Proteomics;Other
hsa-let-7b-5p	PRRC2A	7916	pSILAC//Proteomics
hsa-let-7b-5p	PTGS2	5743	pSILAC//Proteomics;Other
hsa-let-7b-5p	PXDN	7837	pSILAC//Proteomics;Other
hsa-let-7b-5p	RBM19	9904	pSILAC//Proteomics;Other
hsa-let-7b-5p	RDH10	157506	pSILAC//Luciferase reporter assay//Proteomics;Other
hsa-let-7b-5p	RHOB	388	pSILAC//Proteomics;Other
hsa-let-7b-5p	RHOG	391	pSILAC//Proteomics;Other
hsa-let-7b-5p	RPP38	10557	pSILAC//Proteomics;Other
hsa-let-7b-5p	RRP1B	23076	pSILAC//Proteomics
hsa-let-7b-5p	RRP8	23378	pSILAC//Proteomics;Other
hsa-let-7b-5p	SCAMP3	10067	qRT-PCR
hsa-let-7b-5p	SCYL1	57410	pSILAC//Proteomics;Other
hsa-let-7b-5p	SLC1A4	6509	pSILAC//Proteomics;Other
hsa-let-7b-5p	SLC25A13	10165	pSILAC//Proteomics;Other
hsa-let-7b-5p	SLC25A24	29957	pSILAC//Proteomics;Other
hsa-let-7b-5p	SLC25A32	81034	pSILAC//Proteomics;Other
hsa-let-7b-5p	SLC35F6	54978	pSILAC//Proteomics;Other
hsa-let-7b-5p	SNAP23	8773	pSILAC//Proteomics;Other
hsa-let-7b-5p	SPCS3	60559	pSILAC//Proteomics;Other
hsa-let-7b-5p	SPRYD4	283377	pSILAC//Proteomics;Other
hsa-let-7b-5p	TAF9B	51616	pSILAC//Proteomics;Other
hsa-let-7b-5p	THBS1	7057	pSILAC//Proteomics;Other
hsa-let-7b-5p	TMEM2	23670	pSILAC//Proteomics;Other
hsa-let-7b-5p	TRABD	80305	pSILAC//Proteomics;Other
hsa-let-7b-5p	TRMT1	55621	pSILAC//Proteomics;Other
hsa-let-7b-5p	TTC9C	283237	pSILAC//Proteomics;Other
hsa-let-7b-5p	TYMS	7298	pSILAC//Proteomics;Other
hsa-let-7b-5p	UGT8	7368	pSILAC//Proteomics;Other
hsa-let-7b-5p	UHRF1	29128	pSILAC//Proteomics;Other
hsa-let-7b-5p	VPS39	23339	pSILAC//Proteomics;Other
hsa-let-7c-5p	BCL2L1	598	Luciferase reporter assay//qRT-PCR//Western blot
hsa-let-7c-5p	COPS6	10980	Western blot
hsa-let-7c-5p	COPS8	10920	Western blot
hsa-let-7c-5p	GPS1	2873	Western blot
hsa-let-7c-5p	HMGA2	8091	qRT-PCR//Western blot//Luciferase reporter assay
hsa-let-7c-5p	MYC	4609	Luciferase reporter assay//Northern blot//Western blot
hsa-let-7c-5p	NRAS	4893	Microarray//Northern blot//qRT-PCR//Western blot
hsa-let-7c-5p	TGFBR1	7046	qRT-PCR//Luciferase reporter assay//Western blot
hsa-let-7c-5p	TRIM71	131405	Luciferase reporter assay//Reporter assay;Other
hsa-let-7d-5p	DICER1	23405	Luciferase reporter assay//Western blot//Northern blot
hsa-let-7d-5p	HMGA2	8091	qRT-PCR//ChIP//Luciferase reporter assay
hsa-let-7d-5p	IL13	3596	Luciferase reporter assay//Reporter assay;Other
hsa-let-7d-5p	PDGFA	5154	ELISA//Immunoblot//Microarray//qRT-PCR
hsa-let-7d-5p	SLC11A2	4891	qRT-PCR//Luciferase reporter assay//Western blot
hsa-let-7e-3p	COPS6	10980	Western blot
hsa-let-7e-3p	COPS8	10920	Western blot
hsa-let-7e-3p	GPS1	2873	Western blot
hsa-let-7e-5p	HMGA2	8091	Luciferase reporter assay//qRT-PCR
hsa-let-7e-5p	MYCN	4613	Reporter assay
hsa-let-7e-5p	SMC1A	8243	Luciferase reporter assay//Reporter assay;Other
hsa-let-7e-5p	WNT1	7471	Flow//Immunoblot//Luciferase reporter assay//Microarray//qRT-PCR
hsa-let-7f-5p	CCND1	595	qRT-PCR
hsa-let-7f-5p	CDKN1A	1026	qRT-PCR
hsa-let-7f-5p	COPS6	10980	Western blot
hsa-let-7f-5p	COPS8	10920	Western blot
hsa-let-7f-5p	CYP19A1	1588	Luciferase reporter assay
hsa-let-7f-5p	GPS1	2873	Western blot
hsa-let-7f-5p	IL13	3596	Luciferase reporter assay//Reporter assay;Other
hsa-let-7f-5p	KLK10	5655	qRT-PCR//Luciferase reporter assay
hsa-let-7f-5p	KLK6	5653	ELISA//Luciferase reporter assay//qRT-PCR
hsa-let-7f-5p	MYC	4609	qRT-PCR
hsa-let-7f-5p	NKX2-1	7080	qRT-PCR
hsa-let-7f-5p	PRDM1	639	Immunohistochemistry//Luciferase reporter assay//qRT-PCR//Western blot
hsa-let-7f-5p	TG	7038	qRT-PCR
hsa-let-7g-5p	BCL2L1	598	Luciferase reporter assay//qRT-PCR//Western blot
hsa-let-7g-5p	BMI1	648	Western blot;qRT-PCR
hsa-let-7g-5p	CDKN2A	1029	qRT-PCR//Luciferase reporter assay//Western blot//Western blot;qRT-PCR;Proteomics;Other
hsa-let-7g-5p	COL1A2	1278	qRT-PCR//Luciferase reporter assay//Western blot
hsa-let-7g-5p	HMGA2	8091	Western blot//Reporter assay
hsa-let-7g-5p	IGF2BP1	10642	Western blot//Reporter assay;Other
hsa-let-7g-5p	IL13	3596	Luciferase reporter assay//Reporter assay;Other
hsa-let-7g-5p	KRAS	3845	Luciferase reporter assay
hsa-let-7g-5p	MYC	4609	qRT-PCR//Luciferase reporter assay//Western blot//Western blot;qRT-PCR;Other
hsa-let-7g-5p	TBC1D9	23158	qRT-PCR;Other
hsa-let-7i-5p	COPS6	10980	Western blot
hsa-let-7i-5p	COPS8	10920	Western blot
hsa-let-7i-5p	GPS1	2873	Western blot
hsa-let-7i-5p	IL13	3596	Luciferase reporter assay//Reporter assay;Other
hsa-let-7i-5p	SOCS1	8651	Luciferase reporter assay
hsa-let-7i-5p	TLR4	7099	Luciferase reporter assay//qRT-PCR//Western blot
hsa-miR-1	ABHD11	83451	pSILAC//Proteomics;Other
hsa-miR-1	ADAR	103	Luciferase reporter assay//Microarray
hsa-miR-1	ADPGK	83440	pSILAC//Proteomics;Other
hsa-miR-1	AGMAT	79814	pSILAC//Proteomics;Other
hsa-miR-1	AGRN	375790	pSILAC//Proteomics;Other
hsa-miR-1	ANKRD29	147463	Microarray//Microarray;Other
hsa-miR-1	ANP32B	10541	pSILAC//Proteomics;Other
hsa-miR-1	ANPEP	290	pSILAC//Proteomics;Other
hsa-miR-1	ANXA2	302	pSILAC//Proteomics
hsa-miR-1	AP3B1	8546	pSILAC//Proteomics;Other
hsa-miR-1	AP3D1	8943	pSILAC//Proteomics;Other
hsa-miR-1	ARF3	377	Microarray//Microarray;Other
hsa-miR-1	ARID1A	8289	pSILAC//Proteomics;Other
hsa-miR-1	ARID2	196528	pSILAC//Proteomics;Other
hsa-miR-1	ARMC10	83787	pSILAC//Proteomics;Other
hsa-miR-1	ASH2L	9070	pSILAC//Proteomics;Other
hsa-miR-1	ATP6V0A1	535	pSILAC//Proteomics;Other
hsa-miR-1	ATP6V1B2	526	Luciferase reporter assay
hsa-miR-1	AXL	558	Microarray//Microarray;Other
hsa-miR-1	BCKDHB	594	pSILAC//Proteomics;Other
hsa-miR-1	BDNF	627	Luciferase reporter assay
hsa-miR-1	BRI3BP	140707	pSILAC//Proteomics
hsa-miR-1	CALM2	805	qRT-PCR
hsa-miR-1	CAND1	55832	Luciferase reporter assay//Microarray
hsa-miR-1	CDCP1	64866	pSILAC//Proteomics
hsa-miR-1	CEBPA	1050	Luciferase reporter assay
hsa-miR-1	CERS2	29956	Microarray//Microarray;Other
hsa-miR-1	CHST11	50515	Microarray//Microarray;Other
hsa-miR-1	CHSY1	22856	Microarray//Microarray;Other
hsa-miR-1	CLCN3	1182	Microarray//Microarray;Other
hsa-miR-1	CNN3	1266	Luciferase reporter assay
hsa-miR-1	COIL	8161	pSILAC//Proteomics;Other
hsa-miR-1	CORO1C	23603	pSILAC//Proteomics;Other
hsa-miR-1	CPOX	1371	pSILAC//Proteomics;Other
hsa-miR-1	CSRP1	1465	pSILAC//Proteomics
hsa-miR-1	CTSC	1075	pSILAC//Proteomics;Other
hsa-miR-1	DDX5	1655	Microarray//Microarray;Other
hsa-miR-1	DHX15	1665	Microarray//Microarray;Other
hsa-miR-1	DNAJB1	3337	pSILAC//Proteomics;Other
hsa-miR-1	EDN1	1906	Luciferase reporter assay
hsa-miR-1	EGFR	1956	pSILAC//Proteomics;Other
hsa-miR-1	EHMT1	79813	pSILAC//Proteomics;Other
hsa-miR-1	EHMT2	10919	pSILAC//Proteomics;Other//Proteomics
hsa-miR-1	EML4	27436	Microarray//Microarray;Other
hsa-miR-1	FABP3	2170	ELISA//Immunoprecipitaion//Luciferase reporter assay//qRT-PCR//Western blot
hsa-miR-1	FBLN2	2199	Microarray//Microarray;Other
hsa-miR-1	FERMT2	10979	pSILAC//Proteomics
hsa-miR-1	FN1	2335	Immunoblot//Immunofluorescence//Immunoprecipitaion//Luciferase reporter assay//Microarray//qRT-PCR//Western blot
hsa-miR-1	FOXP1	27086	qRT-PCR//Western blot//Luciferase reporter assay
hsa-miR-1	G6PD	2539	Luciferase reporter assay
hsa-miR-1	GAK	2580	pSILAC//Proteomics;Other
hsa-miR-1	GATA4	2626	Luciferase reporter assay
hsa-miR-1	GATA6	2627	qRT-PCR
hsa-miR-1	GCH1	2643	Microarray//Microarray;Other
hsa-miR-1	GJA1	2697	Luciferase reporter assay//Reporter assay;Other
hsa-miR-1	GNPNAT1	64841	pSILAC//Proteomics;Other
hsa-miR-1	GOLGA7	51125	pSILAC//Proteomics;Other
hsa-miR-1	GPD2	2820	pSILAC//Proteomics
hsa-miR-1	HAND2	9464	Reporter assay;Other
hsa-miR-1	HCN2	610	Luciferase reporter assay//Western blot
hsa-miR-1	HCN4	10021	qRT-PCR//Luciferase reporter assay//Western blot//Reporter assay
hsa-miR-1	HDAC4	9759	Western blot//Luciferase reporter assay
hsa-miR-1	HNRNPU	3192	pSILAC//Proteomics;Other
hsa-miR-1	HSPA4	3308	Luciferase reporter assay
hsa-miR-1	HSPD1	3329	Luciferase reporter assay
hsa-miR-1	IP6K2	51447	Microarray//Microarray;Other
hsa-miR-1	IQGAP3	128239	pSILAC//Proteomics;Other
hsa-miR-1	IRF2BPL	64207	pSILAC//Proteomics
hsa-miR-1	ITGB4	3691	pSILAC//Proteomics;Other
hsa-miR-1	KCNE1	3753	Luciferase reporter assay//Western blot//5\'RACE//Real time RT-PCR
hsa-miR-1	KCNJ2	3759	Luciferase reporter assay//Reporter assay;Other
hsa-miR-1	KIAA1598	57698	Microarray//Microarray;Other
hsa-miR-1	KIF2A	3796	Luciferase reporter assay//Microarray
hsa-miR-1	LARP4	113251	Luciferase reporter assay
hsa-miR-1	LASP1	3927	Luciferase reporter assay//qRT-PCR//Western blot//Reporter assay
hsa-miR-1	LIN7C	55327	Microarray//Microarray;Other
hsa-miR-1	LRP1	4035	pSILAC//Proteomics;Other
hsa-miR-1	LZTFL1	54585	Microarray//Microarray;Other
hsa-miR-1	MEF2A	4205	Luciferase reporter assay
hsa-miR-1	MET	4233	Luciferase reporter assay//Western blot
hsa-miR-1	MON2	23041	pSILAC//Proteomics;Other
hsa-miR-1	MOV10	4343	pSILAC//Proteomics
hsa-miR-1	MRC2	9902	pSILAC//Proteomics;Other
hsa-miR-1	MTHFD2	10797	pSILAC//Proteomics;Other
hsa-miR-1	MXD4	10608	Microarray//Microarray;Other
hsa-miR-1	NETO2	81831	Luciferase reporter assay//Microarray
hsa-miR-1	NOTCH2	4853	pSILAC//Proteomics
hsa-miR-1	NOTCH3	4854	Immunoblot//Immunofluorescence//Immunoprecipitaion//Luciferase reporter assay//Microarray//qRT-PCR//Western blot
hsa-miR-1	NRP1	8829	pSILAC//Proteomics;Other
hsa-miR-1	NSUN4	387338	pSILAC//Proteomics;Other
hsa-miR-1	OSBPL7	114881	Microarray//Microarray;Other
hsa-miR-1	PAX3	5077	ChIP-seq//Immunoblot//Luciferase reporter assay//qRT-PCR//Western blot
hsa-miR-1	PDLIM7	9260	pSILAC//Proteomics
hsa-miR-1	PGM2	55276	Luciferase reporter assay//Microarray//Microarray;Other
hsa-miR-1	PICALM	8301	pSILAC//Proteomics
hsa-miR-1	PIM1	5292	qRT-PCR//Luciferase reporter assay//Western blot
hsa-miR-1	PNP	4860	Luciferase reporter assay//Western blot
hsa-miR-1	POGK	57645	Luciferase reporter assay//Microarray//Microarray;Other
hsa-miR-1	POLA2	23649	pSILAC//Proteomics;Other
hsa-miR-1	POLR2K	5440	Microarray//Microarray;Other
hsa-miR-1	PPIB	5479	pSILAC//Proteomics;Other
hsa-miR-1	PPP2R5A	5525	Luciferase reporter assay//Western blot
hsa-miR-1	PREX1	57580	Microarray//Microarray;Other
hsa-miR-1	PRKCE	5581	Luciferase reporter assay
hsa-miR-1	PRSS21	10942	pSILAC//Proteomics;Other
hsa-miR-1	PSMG1	8624	pSILAC//Proteomics;Other
hsa-miR-1	PTBP1	5725	pSILAC//Proteomics;Other
hsa-miR-1	PTBP2	58155	pSILAC//Proteomics;Other
hsa-miR-1	PTMA	5757	Immunoblot//Immunofluorescence//Immunoprecipitaion//Luciferase reporter assay//Microarray//qRT-PCR//Western blot
hsa-miR-1	PTPLAD1	51495	pSILAC//Proteomics;Other
hsa-miR-1	PTPLB	201562	pSILAC//Proteomics;Other
hsa-miR-1	PTPRF	5792	pSILAC//Proteomics;Other
hsa-miR-1	PWP1	11137	pSILAC//Proteomics;Other
hsa-miR-1	RAB11FIP2	22841	Microarray//Microarray;Other
hsa-miR-1	RABGAP1L	9910	Microarray//Microarray;Other
hsa-miR-1	RABL2A	11159	Microarray//Microarray;Other
hsa-miR-1	RABL2B	11158	Microarray//Microarray;Other
hsa-miR-1	RFT1	91869	pSILAC//Proteomics;Other
hsa-miR-1	RRBP1	6238	pSILAC//Proteomics;Other
hsa-miR-1	SAC3D1	29901	pSILAC//Proteomics;Other
hsa-miR-1	SEC23IP	11196	pSILAC//Proteomics;Other
hsa-miR-1	SERP1	27230	Luciferase reporter assay//Microarray
hsa-miR-1	SERPINB5	5268	Microarray//Microarray;Other
hsa-miR-1	SFXN1	94081	pSILAC//Proteomics
hsa-miR-1	SH3BGRL3	83442	pSILAC//Proteomics;Other
hsa-miR-1	SLC25A1	6576	pSILAC//Proteomics
hsa-miR-1	SLC25A22	79751	pSILAC//Proteomics;Other
hsa-miR-1	SNAI2	6591	Flow//Immunoblot//Immunofluorescence//Luciferase reporter assay//qRT-PCR
hsa-miR-1	SNAPIN	23557	pSILAC//Proteomics;Other
hsa-miR-1	SNX6	58533	pSILAC//Proteomics;Other
hsa-miR-1	SOX6	55553	Luciferase reporter assay
hsa-miR-1	SOX9	6662	Luciferase reporter assay
hsa-miR-1	SP1	6667	Luciferase reporter assay
hsa-miR-1	SRXN1	140809	Luciferase reporter assay//Microarray
hsa-miR-1	SSNA1	8636	pSILAC//Proteomics;Other
hsa-miR-1	SYNE1	23345	pSILAC//Proteomics;Other
hsa-miR-1	TAGLN2	8407	Luciferase reporter assay
hsa-miR-1	TDP1	55775	Microarray//Microarray;Other
hsa-miR-1	THBS1	7057	pSILAC//Proteomics;Other
hsa-miR-1	TMSB4X	7114	Reporter assay;Other
hsa-miR-1	TMX1	81542	pSILAC//Proteomics;Other
hsa-miR-1	TPM1	7168	pSILAC//Proteomics
hsa-miR-1	TPM2	7169	pSILAC//Proteomics
hsa-miR-1	TPM3	7170	pSILAC//Proteomics
hsa-miR-1	TRAPPC3	27095	Microarray//Microarray;Other
hsa-miR-1	TRIM2	23321	Microarray//Microarray;Other
hsa-miR-1	TWF1	5756	Luciferase reporter assay//Microarray//Northern blot//qRT-PCR//Western blot
hsa-miR-1	UHRF1	29128	pSILAC//Proteomics;Other
hsa-miR-1	UNC93B1	81622	pSILAC//Proteomics;Other
hsa-miR-1	WDFY1	57590	pSILAC//Proteomics
hsa-miR-1	WDR11	55717	pSILAC//Proteomics;Other
hsa-miR-1	XPO6	23214	Immunoblot//Immunofluorescence//Immunoprecipitaion//Luciferase reporter assay//Microarray//qRT-PCR//Western blot
hsa-miR-1	YWHAQ	10971	pSILAC//Proteomics;Other
hsa-miR-100-5p	ATM	472	Luciferase reporter assay//qRT-PCR//Western blot
hsa-miR-100-5p	BMPR2	659	Luciferase reporter assay//qRT-PCR//Western blot
hsa-miR-100-5p	EGR2	1959	Microarray//qRT-PCR
hsa-miR-100-5p	FGFR3	2261	Luciferase reporter assay//qRT-PCR//Western blot
hsa-miR-100-5p	FLT1	2321	Luciferase reporter assay
hsa-miR-100-5p	ID1	3397	Microarray//qRT-PCR
hsa-miR-100-5p	IGF1R	3480	Luciferase reporter assay
hsa-miR-100-5p	MMP13	4322	Microarray//qRT-PCR//Western blot
hsa-miR-100-5p	MTOR	2475	Luciferase reporter assay//qRT-PCR//Western blot
hsa-miR-100-5p	PLK1	5347	Luciferase reporter assay//qRT-PCR
hsa-miR-101-3p	APP	351	qRT-PCR//Luciferase reporter assay//Western blot
hsa-miR-101-3p	ATM	472	Luciferase reporter assay//qRT-PCR
hsa-miR-101-3p	ATP5B	506	qRT-PCR//Western blot//Reporter assay;Western blot;qRT-PCR;Other
hsa-miR-101-3p	ATXN1	6310	Luciferase reporter assay//qRT-PCR//Western blot
hsa-miR-101-3p	DNMT3A	1788	Immunohistochemistry//Luciferase reporter assay//qRT-PCR//Western blot
hsa-miR-101-3p	DUSP1	1843	Luciferase reporter assay//qRT-PCR//Western blot
hsa-miR-101-3p	EED	8726	Western blot
hsa-miR-101-3p	EZH2	2146	Luciferase reporter assay//Western blot
hsa-miR-101-3p	FMR1	2332	Luciferase reporter assay
hsa-miR-101-3p	FOS	2353	qRT-PCR//Luciferase reporter assay//Western blot
hsa-miR-101-3p	MCL1	4170	Luciferase reporter assay//qRT-PCR//Western blot//Reporter assay
hsa-miR-101-3p	MEIS1	4211	Western blot
hsa-miR-101-3p	MYCN	4613	Luciferase reporter assay//Reporter assay
hsa-miR-101-3p	PTGS2	5743	qRT-PCR//Luciferase reporter assay//Western blot
hsa-miR-101-3p	SOX9	6662	Luciferase reporter assay//qRT-PCR//Western blot
hsa-miR-101-3p	STMN1	3925	Luciferase reporter assay
hsa-miR-101-5p	PRKDC	5591	Luciferase reporter assay//qRT-PCR
hsa-miR-103a-3p	CAV1	857	Luciferase reporter assay//Microarray
hsa-miR-103a-3p	CCNE1	898	Luciferase reporter assay//qRT-PCR//Western blot
hsa-miR-103a-3p	CDK2	1017	Luciferase reporter assay//qRT-PCR//Western blot
hsa-miR-103a-3p	CREB1	1385	Luciferase reporter assay//qRT-PCR//Western blot
hsa-miR-103a-3p	CYP2C8	1558	qRT-PCR//Western blot
hsa-miR-103a-3p	DAPK1	1612	Luciferase reporter assay//Western blot
hsa-miR-103a-3p	DICER1	23405	Luciferase reporter assay//qRT-PCR
hsa-miR-103a-3p	ID2	3398	Immunoblot//Immunohistochemistry//Luciferase reporter assay//Northern blot//qRT-PCR
hsa-miR-103a-3p	KLF4	9314	Luciferase reporter assay//Western blot
hsa-miR-103a-3p	TIMP3	7078	Luciferase reporter assay
hsa-miR-105-5p	TLR2	7097	Luciferase reporter assay//qRT-PCR//Western blot
hsa-miR-106a-5p	APP	351	Luciferase reporter assay//Western blot
hsa-miR-106a-5p	ARID4B	51742	Luciferase reporter assay//Western blot;Other
hsa-miR-106a-5p	CDKN1A	1026	qRT-PCR//Luciferase reporter assay//Western blot//Reporter assay;Other
hsa-miR-106a-5p	CYP19A1	1588	Luciferase reporter assay
hsa-miR-106a-5p	E2F1	1869	Immunohistochemistry//Microarray//Western blot
hsa-miR-106a-5p	FAS	355	Luciferase reporter assay
hsa-miR-106a-5p	HIPK3	10114	Luciferase reporter assay
hsa-miR-106a-5p	IL10	3586	Luciferase reporter assay//qRT-PCR
hsa-miR-106a-5p	MYLIP	29116	Luciferase reporter assay//Western blot;Other
hsa-miR-106a-5p	RB1	5925	Immunohistochemistry//Microarray//Western blot
hsa-miR-106a-5p	RUNX1	861	Luciferase reporter assay//qRT-PCR//Western blot
hsa-miR-106a-5p	SIRPA	140885	Luciferase reporter assay
hsa-miR-106a-5p	VEGFA	7422	ELISA//Luciferase reporter assay
hsa-miR-106b-5p	APC	324	Flow//Immunofluorescence//Luciferase reporter assay//qRT-PCR//Western blot
hsa-miR-106b-5p	APP	351	Luciferase reporter assay//Western blot
hsa-miR-106b-5p	CCND1	595	Luciferase reporter assay
hsa-miR-106b-5p	CCND2	894	Luciferase reporter assay
hsa-miR-106b-5p	CDKN1A	1026	Luciferase reporter assay//qRT-PCR
hsa-miR-106b-5p	E2F1	1869	Luciferase reporter assay//qRT-PCR
hsa-miR-106b-5p	EOMES	8320	Luciferase reporter assay
hsa-miR-106b-5p	ITCH	83737	Luciferase reporter assay
hsa-miR-106b-5p	KAT2B	8850	Western blot//Luciferase reporter assay
hsa-miR-106b-5p	PKD2	5311	Western blot
hsa-miR-106b-5p	PTEN	5728	Luciferase reporter assay
hsa-miR-106b-5p	PURA	5813	Luciferase reporter assay
hsa-miR-106b-5p	RB1	5925	Luciferase reporter assay
hsa-miR-106b-5p	RBL1	5933	Luciferase reporter assay
hsa-miR-106b-5p	RBL2	5934	Luciferase reporter assay
hsa-miR-106b-5p	TCEAL1	9338	Luciferase reporter assay//qRT-PCR//Western blot
hsa-miR-106b-5p	VEGFA	7422	ELISA//Luciferase reporter assay
hsa-miR-106b-5p	WEE1	7465	Luciferase reporter assay
hsa-miR-107	ARNT	405	qRT-PCR//Luciferase reporter assay//Western blot//Northern blot//Reporter assay;Western blot
hsa-miR-107	BACE1	23621	Western blot//Northern blot//Luciferase reporter assay//Reporter assay
hsa-miR-107	CCNE1	898	Flow//Immunoblot//Microarray//qRT-PCR
hsa-miR-107	CDCA4	55038	Flow//Immunoblot//Microarray//qRT-PCR
hsa-miR-107	CDK6	1021	Western blot
hsa-miR-107	CHRM1	1128	Luciferase reporter assay
hsa-miR-107	CRKL	1399	Flow//Immunoblot//Microarray//qRT-PCR
hsa-miR-107	CYP2C8	1558	qRT-PCR//Western blot
hsa-miR-107	DAPK1	1612	Luciferase reporter assay//Western blot
hsa-miR-107	DICER1	23405	Luciferase reporter assay//qRT-PCR
hsa-miR-107	FBXW7	55294	Luciferase reporter assay//Microarray//Northern blot//Western blot
hsa-miR-107	GRN	2896	Microarray//Western blot
hsa-miR-107	HIF1A	3091	qRT-PCR//Luciferase reporter assay//Western blot//Northern blot
hsa-miR-107	KLF4	9314	Luciferase reporter assay//Western blot
hsa-miR-107	MYB	4602	Luciferase reporter assay//Western blot
hsa-miR-107	NFIA	4774	Luciferase reporter assay//Microarray//qRT-PCR//Reporter assay;Other
hsa-miR-107	NOTCH2	4853	Luciferase reporter assay//qRT-PCR//Western blot
hsa-miR-107	PLAG1	5324	Luciferase reporter assay
hsa-miR-107	RAB1B	81876	Flow//Immunoblot//Microarray//qRT-PCR
hsa-miR-107	VEGFA	7422	ELISA//Luciferase reporter assay
hsa-miR-10a-5p	BTRC	8945	Luciferase reporter assay//Microarray//qRT-PCR//Western blot
hsa-miR-10a-5p	CHL1	10752	Luciferase reporter assay
hsa-miR-10a-5p	EPHA4	2043	GFP reporter assay//Immunohistochemistry//qRT-PCR//Western blot
hsa-miR-10a-5p	HOXA1	3198	Luciferase reporter assay//qRT-PCR//Western blot//Reporter assay;Other
hsa-miR-10a-5p	MAP3K7	6885	Luciferase reporter assay//Microarray//qRT-PCR//Western blot//Reporter assay;Other
hsa-miR-10a-5p	NCOR2	9612	qRT-PCR//Western blot
hsa-miR-10a-5p	SRSF1	6426	Luciferase reporter assay
hsa-miR-10a-5p	TRA2B	6434	Luciferase reporter assay
hsa-miR-10a-5p	USF2	7392	Luciferase reporter assay//qRT-PCR//Western blot
hsa-miR-10b-5p	BCL2L11	10018	Luciferase reporter assay//Western blot
hsa-miR-10b-5p	CDKN1A	1026	Luciferase reporter assay//Western blot
hsa-miR-10b-5p	CDKN2A	1029	Luciferase reporter assay//Western blot
hsa-miR-10b-5p	HOXD10	3236	Luciferase reporter assay//Reporter assay
hsa-miR-10b-5p	KLF4	9314	Luciferase reporter assay//Western blot
hsa-miR-10b-5p	MAPRE1	22919	Luciferase reporter assay
hsa-miR-10b-5p	NCOR2	9612	qRT-PCR//Western blot
hsa-miR-10b-5p	NF1	4763	GFP reporter assay//Luciferase reporter assay//Microarray//qRT-PCR
hsa-miR-10b-5p	NOTCH1	4851	Luciferase reporter assay
hsa-miR-10b-5p	PAX6	5080	Luciferase reporter assay
hsa-miR-10b-5p	PIEZO1	9780	Luciferase reporter assay
hsa-miR-10b-5p	PPARA	5465	Luciferase reporter assay//qRT-PCR//Western blot
hsa-miR-10b-5p	SDC1	6382	Luciferase reporter assay
hsa-miR-10b-5p	SRSF1	6426	Luciferase reporter assay
hsa-miR-10b-5p	TFAP2C	7022	Luciferase reporter assay//Western blot
hsa-miR-10b-5p	TP53	7157	Luciferase reporter assay
hsa-miR-10b-5p	TRA2B	6434	Luciferase reporter assay
hsa-miR-122-5p	AACS	65985	Luciferase reporter assay//qRT-PCR
hsa-miR-122-5p	ADAM10	102	Luciferase reporter assay//qRT-PCR//Western blot
hsa-miR-122-5p	ADAM17	6868	Luciferase reporter assay//qRT-PCR
hsa-miR-122-5p	AKT3	10000	Luciferase reporter assay//qRT-PCR
hsa-miR-122-5p	ALDOA	226	Luciferase reporter assay//qRT-PCR
hsa-miR-122-5p	ANK2	287	Luciferase reporter assay//qRT-PCR
hsa-miR-122-5p	ANXA11	311	Luciferase reporter assay//qRT-PCR//Microarray
hsa-miR-122-5p	AP3M2	10947	Luciferase reporter assay//qRT-PCR
hsa-miR-122-5p	ATP1A2	477	Luciferase reporter assay//qRT-PCR
hsa-miR-122-5p	BAX	581	Western blot
hsa-miR-122-5p	BCL2L2	599	Luciferase reporter assay//qRT-PCR//Western blot//Reporter assay;Western blot;Other
hsa-miR-122-5p	CCNG1	900	Reporter assay
hsa-miR-122-5p	CDK4	1019	Reporter assay
hsa-miR-122-5p	CYP7A1	1581	qRT-PCR//Luciferase reporter assay
hsa-miR-122-5p	DSTYK	25778	Luciferase reporter assay//qRT-PCR
hsa-miR-122-5p	DUSP2	1844	Luciferase reporter assay//qRT-PCR
hsa-miR-122-5p	EGLN3	112399	Luciferase reporter assay//qRT-PCR
hsa-miR-122-5p	ENTPD4	9583	Luciferase reporter assay//qRT-PCR
hsa-miR-122-5p	FAM117B	150864	Luciferase reporter assay//qRT-PCR
hsa-miR-122-5p	FOXJ3	22887	Luciferase reporter assay//qRT-PCR
hsa-miR-122-5p	FOXP1	27086	Luciferase reporter assay//qRT-PCR
hsa-miR-122-5p	FUNDC2	65991	Luciferase reporter assay//qRT-PCR
hsa-miR-122-5p	G6PC3	92579	Luciferase reporter assay//qRT-PCR
hsa-miR-122-5p	GALNT10	55568	Luciferase reporter assay//qRT-PCR
hsa-miR-122-5p	GTF2B	2959	qRT-PCR
hsa-miR-122-5p	GYS1	2997	qRT-PCR//Western blot//Northern blot
hsa-miR-122-5p	HMOX1	3162	Western blot;qRT-PCR
hsa-miR-122-5p	IGF1R	3480	Luciferase reporter assay//qRT-PCR//Western blot
hsa-miR-122-5p	MAPK11	5600	Luciferase reporter assay//qRT-PCR
hsa-miR-122-5p	MECP2	4204	Luciferase reporter assay//qRT-PCR
hsa-miR-122-5p	NCAM1	4684	Luciferase reporter assay//qRT-PCR
hsa-miR-122-5p	NFATC2IP	84901	Luciferase reporter assay//qRT-PCR
hsa-miR-122-5p	NT5C3A	51251	Luciferase reporter assay
hsa-miR-122-5p	NUMBL	9253	Luciferase reporter assay//qRT-PCR
hsa-miR-122-5p	P4HA1	5033	Luciferase reporter assay
hsa-miR-122-5p	PRKAB1	5564	Luciferase reporter assay
hsa-miR-122-5p	PTPN1	5770	Luciferase reporter assay
hsa-miR-122-5p	RAB11FIP1	80223	Luciferase reporter assay//qRT-PCR
hsa-miR-122-5p	RAB6B	51560	Luciferase reporter assay//qRT-PCR
hsa-miR-122-5p	RAC1	5879	Luciferase reporter assay//
hsa-miR-122-5p	RHOA	387	Luciferase reporter assay
hsa-miR-122-5p	SLC7A1	6541	Luciferase reporter assay//Western blot//Reporter assay;Other
hsa-miR-122-5p	SLC7A11	23657	Luciferase reporter assay//qRT-PCR
hsa-miR-122-5p	SOCS1	8651	GFP reporter assay
hsa-miR-122-5p	SRF	6722	Luciferase reporter assay//qRT-PCR//Western blot
hsa-miR-122-5p	TBX19	9095	Luciferase reporter assay//qRT-PCR
hsa-miR-122-5p	TPD52L2	7165	Luciferase reporter assay//qRT-PCR
hsa-miR-122-5p	TRIB1	10221	Luciferase reporter assay//qRT-PCR
hsa-miR-122-5p	UBAP2	55833	Luciferase reporter assay//qRT-PCR
hsa-miR-122-5p	WNT1	7471	Luciferase reporter assay//qRT-PCR//Western blot
hsa-miR-122-5p	XPO6	23214	Luciferase reporter assay//qRT-PCR
hsa-miR-122-5p	ZNF395	55893	GFP reporter assay
hsa-miR-1226-3p	MUC1	4582	Immunoblot//Luciferase reporter assay//qRT-PCR
hsa-miR-1228-3p	MOAP1	64112	qRT-PCR//Western blot
hsa-miR-124-3p	ACAA2	10449	Microarray//qRT-PCR
hsa-miR-124-3p	ACTR8	93973	Microarray//Microarray;Other
hsa-miR-124-3p	AHR	196	Luciferase reporter assay//Western blot
hsa-miR-124-3p	AK2	204	Microarray//Microarray;Other
hsa-miR-124-3p	AR	367	Luciferase reporter assay//qRT-PCR//Western blot
hsa-miR-124-3p	ATP6V0E1	8992	Microarray//qRT-PCR
hsa-miR-124-3p	CCL2	6347	Luciferase reporter assay
hsa-miR-124-3p	CD164	8763	Microarray//qRT-PCR
hsa-miR-124-3p	CDK2	1017	Luciferase reporter assay//Western blot
hsa-miR-124-3p	CDK4	1019	Luciferase reporter assay//Western blot
hsa-miR-124-3p	CDK6	1021	ChIP-seq//Western blot
hsa-miR-124-3p	CEBPA	1050	Luciferase reporter assay//Western blot//Reporter assay
hsa-miR-124-3p	CPNE3	8895	Microarray//Microarray;Other
hsa-miR-124-3p	CREB3L2	64764	Microarray//Microarray;Other
hsa-miR-124-3p	CTDSP1	58190	Reporter assay
hsa-miR-124-3p	DHCR24	1718	Microarray//Microarray;Other
hsa-miR-124-3p	E2F6	1876	Luciferase reporter assay//qRT-PCR//Western blot
hsa-miR-124-3p	EFNB1	1947	qRT-PCR//Luciferase reporter assay//Western blot
hsa-miR-124-3p	ELK3	2004	Luciferase reporter assay
hsa-miR-124-3p	ELOVL5	60481	Microarray//qRT-PCR//qRT-PCR;Other
hsa-miR-124-3p	EYA4	2070	Microarray//Microarray;Other
hsa-miR-124-3p	EZH2	2146	Immunohistochemistry//Luciferase reporter assay//qRT-PCR//Western blot//Reporter assay;qRT-PCR
hsa-miR-124-3p	FXN	2395	Luciferase reporter assay
hsa-miR-124-3p	GAS2L1	10634	Microarray//qRT-PCR//qRT-PCR;Other
hsa-miR-124-3p	GNAI3	2773	Microarray//Microarray;Other
hsa-miR-124-3p	HEBP2	23593	Microarray//Microarray;Other
hsa-miR-124-3p	HMGA1	3159	Flow//Immunohistochemistry//Immunoprecipitaion//Luciferase reporter assay//Microarray//qRT-PCR//Western blot
hsa-miR-124-3p	IL6R	3570	ELISA//Flow//Immunohistochemistry//Immunoprecipitaion//In situ hybridization//Luciferase reporter assay//Microarray//qRT-PCR//Western blot
hsa-miR-124-3p	IQGAP1	8826	Luciferase reporter assay//qRT-PCR//Western blot
hsa-miR-124-3p	ITGB1	3688	Immunoblot//Immunohistochemistry//qRT-PCR//Western blot
hsa-miR-124-3p	LAMC1	3915	Immunoblot//Immunohistochemistry//qRT-PCR//Western blot
hsa-miR-124-3p	MAGT1	84061	Microarray//qRT-PCR//qRT-PCR;Other
hsa-miR-124-3p	MECP2	4204	Luciferase reporter assay
hsa-miR-124-3p	MPHOSPH9	10198	Microarray//Microarray;Other
hsa-miR-124-3p	MTPN	136319	Reporter assay
hsa-miR-124-3p	NEK6	10783	Microarray//Microarray;Other
hsa-miR-124-3p	NFKBIZ	64332	Luciferase reporter assay//qRT-PCR//Western blot
hsa-miR-124-3p	NR3C1	2908	Luciferase reporter assay//Western blot//pMIR-REPORT//Northern blot
hsa-miR-124-3p	NR3C2	4306	Luciferase reporter assay//qRT-PCR
hsa-miR-124-3p	RARG	5916	Microarray//Microarray;Other
hsa-miR-124-3p	RAVER2	55225	Microarray//qRT-PCR//qRT-PCR;Other
hsa-miR-124-3p	RDH10	157506	Luciferase reporter assay//Reporter assay
hsa-miR-124-3p	RELA	5970	Luciferase reporter assay//Microarray//Microarray;Other
hsa-miR-124-3p	ROCK2	9475	Immunohistochemistry//Luciferase reporter assay//qRT-PCR//Western blot//Reporter assay;qRT-PCR
hsa-miR-124-3p	RYK	6259	Microarray//Microarray;Other
hsa-miR-124-3p	SERP1	27230	Microarray//qRT-PCR
hsa-miR-124-3p	SLC16A1	6566	Luciferase reporter assay//Western blot//Reporter assay;Western blot;qRT-PCR
hsa-miR-124-3p	SMYD3	64754	Luciferase reporter assay//qRT-PCR//Western blot
hsa-miR-124-3p	SNAI2	6591	Luciferase reporter assay
hsa-miR-124-3p	SUCLG2	8801	Microarray//qRT-PCR//qRT-PCR;Other
hsa-miR-124-3p	SURF4	6836	Microarray//qRT-PCR//qRT-PCR;Other
hsa-miR-124-3p	SWAP70	23075	Microarray//Microarray;Other
hsa-miR-124-3p	TOM1L1	10040	Microarray//Microarray;Other
hsa-miR-124-3p	TRIM29	23650	Microarray//Microarray;Other
hsa-miR-124-3p	TSC22D3	1831	qRT-PCR
hsa-miR-124-3p	TWIST2	117581	Microarray//Microarray;Other
hsa-miR-124-3p	UHRF1	29128	Microarray//Microarray;Other
hsa-miR-124-3p	USP48	84196	Microarray//Microarray;Other
hsa-miR-124-3p	VAMP3	9341	Microarray//qRT-PCR
hsa-miR-124-3p	VIM	7431	Luciferase reporter assay//qRT-PCR//Western blot
hsa-miR-1245a	BRCA2	675	Luciferase reporter assay//Western blot
hsa-miR-1258	HPSE	10855	Immunohistochemistry//In situ hybridization//Luciferase reporter assay//qRT-PCR
hsa-miR-125a-5p	ARID3B	10620	Immunofluorescence//qRT-PCR//Western blot
hsa-miR-125a-5p	BAK1	578	Flow//Luciferase reporter assay//qRT-PCR//Western blot
hsa-miR-125a-5p	CD34	947	Luciferase reporter assay//Microarray//Western blot//Reporter assay;Western blot
hsa-miR-125a-5p	CDKN1A	1026	qRT-PCR//Luciferase reporter assay//Western blot
hsa-miR-125a-5p	ELAVL1	1994	Luciferase reporter assay//Western blot
hsa-miR-125a-5p	ERBB2	2064	Luciferase reporter assay//Northern blot//qRT-PCR//Western blot
hsa-miR-125a-5p	ERBB3	2065	Luciferase reporter assay//Northern blot//qRT-PCR//Western blot
hsa-miR-125a-5p	HK2	3099	Luciferase reporter assay
hsa-miR-125a-5p	KLF13	51621	ELISA//Luciferase reporter assay//qRT-PCR//Western blot
hsa-miR-125a-5p	LIN28A	79727	Luciferase reporter assay
hsa-miR-125a-5p	MMP11	4320	Immunohistochemistry//Luciferase reporter assay//qRT-PCR//Western blot
hsa-miR-125a-5p	MTUS1	57509	Microarray//Northern blot
hsa-miR-125a-5p	NTRK3	4916	Luciferase reporter assay//Western blot
hsa-miR-125a-5p	RARA	5914	Microarray//Northern blot
hsa-miR-125a-5p	TNFAIP3	7128	qRT-PCR//Western blot
hsa-miR-125a-5p	TP53	7157	Luciferase reporter assay//Northern blot//qRT-PCR//Western blot
hsa-miR-125b-5p	ABTB1	80325	Luciferase reporter assay
hsa-miR-125b-5p	AKT1	207	qRT-PCR//Western blot
hsa-miR-125b-5p	ARID3B	10620	Luciferase reporter assay
hsa-miR-125b-5p	BAK1	578	Luciferase reporter assay//qRT-PCR//Western blot
hsa-miR-125b-5p	BBC3	27113	Luciferase reporter assay//qRT-PCR//Western blot
hsa-miR-125b-5p	BCL2	596	Luciferase reporter assay//Western blot
hsa-miR-125b-5p	BCL3	602	Luciferase reporter assay
hsa-miR-125b-5p	BMF	90427	immunoblot//Luciferase reporter assay//qRT-PCR
hsa-miR-125b-5p	BMPR1B	658	Luciferase reporter assay
hsa-miR-125b-5p	CBFB	865	Luciferase reporter assay
hsa-miR-125b-5p	CDKN2A	1029	Western blot
hsa-miR-125b-5p	CYP24A1	1591	qRT-PCR//Luciferase reporter assay//Western blot//Northern blot//Reporter assay
hsa-miR-125b-5p	DGAT1	8694	Luciferase reporter assay
hsa-miR-125b-5p	E2F2	1870	Luciferase reporter assay//qRT-PCR//Western blot
hsa-miR-125b-5p	E2F3	1871	Immunohistochemistry//Luciferase reporter assay//Northern blot//qRT-PCR//Western blot//Reporter assay;Other
hsa-miR-125b-5p	EIF4EBP1	1978	Microarray//qRT-PCR
hsa-miR-125b-5p	ERBB2	2064	Western blot
hsa-miR-125b-5p	ERBB3	2065	Luciferase reporter assay//Northern blot//qRT-PCR//Western blot
hsa-miR-125b-5p	ETS1	2113	Immunoblot//Luciferase reporter assay
hsa-miR-125b-5p	FGFR2	2263	Immunohistochemistry//Luciferase reporter assay//qRT-PCR//Western blot
hsa-miR-125b-5p	GLI1	2735	Luciferase reporter assay
hsa-miR-125b-5p	GRIN2A	2903	Luciferase reporter assay//qRT-PCR
hsa-miR-125b-5p	HK2	3099	Luciferase reporter assay//qRT-PCR
hsa-miR-125b-5p	HMGA1	3159	Luciferase reporter assay
hsa-miR-125b-5p	HMGA2	8091	Luciferase reporter assay
hsa-miR-125b-5p	IGF2	3481	Luciferase reporter assay//Northern blot//Western blot
hsa-miR-125b-5p	IRF4	3662	qRT-PCR//Luciferase reporter assay
hsa-miR-125b-5p	KLF13	51621	Microarray//qRT-PCR//Western blot
hsa-miR-125b-5p	LIN28A	79727	Reporter assay
hsa-miR-125b-5p	LIN28B	389421	Luciferase reporter assay//qRT-PCR//Western blot
hsa-miR-125b-5p	MAPK14	1432	ChIP-seq//EMSA//Immunoblot//Luciferase reporter assay//qRT-PCR//Western blot
hsa-miR-125b-5p	MMP13	4322	Luciferase reporter assay
hsa-miR-125b-5p	MUC1	4582	Reporter assay;Western blot
hsa-miR-125b-5p	NES	10763	Luciferase reporter assay
hsa-miR-125b-5p	NKIRAS2	28511	ELISA//qRT-PCR//Luciferase reporter assay//Western blot
hsa-miR-125b-5p	NTRK3	4916	Luciferase reporter assay//Western blot//Reporter assay
hsa-miR-125b-5p	PIGF	5281	Luciferase reporter assay//qRT-PCR//Western blot
hsa-miR-125b-5p	PRDM1	639	qRT-PCR//Luciferase reporter assay
hsa-miR-125b-5p	RAF1	5894	Western blot//Western blot;Other
hsa-miR-125b-5p	RPS6KA1	6195	Luciferase reporter assay//ELISA//GFP reporter assay//Immunoblot//Immunoprecipitaion//qRT-PCR//Western blot
hsa-miR-125b-5p	SGPL1	8879	Luciferase reporter assay
hsa-miR-125b-5p	SMO	6608	Luciferase reporter assay//Western blot
hsa-miR-125b-5p	TBC1D1	23216	Luciferase reporter assay
hsa-miR-125b-5p	TNFAIP3	7128	qRT-PCR//Western blot
hsa-miR-125b-5p	TP53	7157	Luciferase reporter assay//Western blot
hsa-miR-125b-5p	VDR	7421	Luciferase reporter assay//Western blot
hsa-miR-126-3p	ADAM9	8754	Luciferase reporter assay
hsa-miR-126-3p	CRK	1398	Luciferase reporter assay//Western blot//qRT-PCR
hsa-miR-126-3p	CXCL12	6387	Luciferase reporter assay
hsa-miR-126-3p	DNMT1	1786	Flow//Luciferase reporter assay//Microarray//qRT-PCR//Western blot
hsa-miR-126-3p	EGFL7	51162	Flow//Immunoblot//Immunohistochemistry//Luciferase reporter assay//qRT-PCR//Western blot//Western blot;qRT-PCR;Other
hsa-miR-126-3p	HOXA9	3205	GFP reporter assay//qRT-PCR//Western blot//Luciferase reporter assay
hsa-miR-126-3p	IGFBP2	3485	ELISA//Flow//Immunohistochemistry//Luciferase reporter assay//Microarray//qRT-PCR//Western blot
hsa-miR-126-3p	IRS1	3667	qRT-PCR//Luciferase reporter assay//Western blot
hsa-miR-126-3p	KRAS	3845	Immunohistochemistry//Luciferase reporter assay//Microarray//qRT-PCR//Western blot
hsa-miR-126-3p	MERTK	10461	ELISA//Flow//Immunohistochemistry//Luciferase reporter assay//Microarray//qRT-PCR//Western blot
hsa-miR-126-3p	MMP7	4316	Luciferase reporter assay
hsa-miR-126-3p	PGR	5241	Reporter assay;Western blot
hsa-miR-126-3p	PIK3R2	5296	Luciferase reporter assay//Western blot
hsa-miR-126-3p	PITPNC1	26207	ELISA//Flow//Immunohistochemistry//Luciferase reporter assay//Microarray//qRT-PCR//Western blot
hsa-miR-126-3p	PLK2	10769	Luciferase reporter assay//qRT-PCR
hsa-miR-126-3p	PTPN7	5778	Flow//Immunoprecipitaion//Luciferase reporter assay//qRT-PCR//Western blot
hsa-miR-126-3p	SLC7A5	8140	Immunohistochemistry//Luciferase reporter assay//qRT-PCR//Western blot
hsa-miR-126-3p	SOX2	6657	Immunohistochemistry//Luciferase reporter assay//Microarray//qRT-PCR//Western blot
hsa-miR-126-3p	SPRED1	161742	Luciferase reporter assay//Western blot
hsa-miR-126-3p	TEK	7010	Luciferase reporter assay//qRT-PCR//Western blot
hsa-miR-126-3p	TOM1	10043	Luciferase reporter assay//qRT-PCR//Western blot//Reporter assay;Western blot
hsa-miR-126-3p	VCAM1	7412	Luciferase reporter assay//Western blot//Reporter assay;Other
hsa-miR-126-3p	VEGFA	7422	Luciferase reporter assay//Reporter assay
hsa-miR-126-5p	ADAM9	8754	Luciferase reporter assay
hsa-miR-126-5p	CXCL12	6387	Luciferase reporter assay
hsa-miR-126-5p	MMP7	4316	Luciferase reporter assay
hsa-miR-126-5p	PTPN7	5778	Flow//Immunoprecipitaion//Luciferase reporter assay//qRT-PCR//Western blot
hsa-miR-126-5p	SLC45A3	85414	Western blot//Luciferase reporter assay//Reporter assay;Other
hsa-miR-1270	FXN	2395	Luciferase reporter assay
hsa-miR-127-3p	BCL6	604	Luciferase reporter assay
hsa-miR-127-3p	PRDM1	639	qRT-PCR//Luciferase reporter assay//Western blot
hsa-miR-127-3p	SETD8	387893	Luciferase reporter assay
hsa-miR-127-3p	XBP1	7494	Luciferase reporter assay
hsa-miR-1280	ROCK1	6093	Immunoblot//In situ hybridization//Luciferase reporter assay//qRT-PCR
hsa-miR-128-3p	BMI1	648	Immunohistochemistry//In situ hybridization//Microarray//qRT-PCR//Western blot
hsa-miR-128-3p	DCX	1641	Luciferase reporter assay//qRT-PCR//Western blot
hsa-miR-128-3p	E2F3	1871	Luciferase reporter assay
hsa-miR-128-3p	EGFR	1956	Western blot
hsa-miR-128-3p	FBXW7	55294	Luciferase reporter assay//Microarray//Northern blot//Western blot
hsa-miR-128-3p	NTRK3	4916	Luciferase reporter assay
hsa-miR-128-3p	RELN	5649	qRT-PCR//Western blot//Luciferase reporter assay
hsa-miR-128-3p	SIRT1	23411	Luciferase reporter assay
hsa-miR-128-3p	TGFBR1	7046	Luciferase reporter assay//Western blot
hsa-miR-1285-3p	TP53	7157	Luciferase reporter assay//qRT-PCR//Western blot
hsa-miR-128b	AFF1	4299	qRT-PCR//Luciferase reporter assay//Western blot
hsa-miR-128b	CDKN1B	1027	qRT-PCR//Luciferase reporter assay//Western blot
hsa-miR-128b	EGFR	1956	qRT-PCR//Western blot//GFP reporter assay//Luciferase reporter assay
hsa-miR-128b	KMT2A	4297	qRT-PCR//Luciferase reporter assay//Western blot
hsa-miR-129-2-3p	CCP110	9738	Luciferase reporter assay//qRT-PCR//Western blot
hsa-miR-129-2-3p	SOX4	6659	Luciferase reporter assay//qRT-PCR//Western blot
hsa-miR-129-5p	FMR1	2332	Luciferase reporter assay
hsa-miR-129-5p	GALNT1	2589	In situ hybridization//Microarray//qRT-PCR
hsa-miR-129-5p	NOTCH1	4851	Luciferase reporter assay//Microarray
hsa-miR-129-5p	SOX4	6659	Luciferase reporter assay//qRT-PCR//Western blot
hsa-miR-1296-5p	MCM2	4171	qRT-PCR//Western blot
hsa-miR-1297	TRIB2	28951	GFP reporter assay
hsa-miR-130a-3p	ACVR1	90	qRT-PCR
hsa-miR-130a-3p	ATG2B	55102	Luciferase reporter assay
hsa-miR-130a-3p	ATXN1	6310	Luciferase reporter assay//qRT-PCR//Western blot
hsa-miR-130a-3p	BMPR2	659	qRT-PCR
hsa-miR-130a-3p	CSF1	1435	Luciferase reporter assay//Reporter assay
hsa-miR-130a-3p	DICER1	23405	Luciferase reporter assay
hsa-miR-130a-3p	DNM2	1785	qRT-PCR
hsa-miR-130a-3p	ESR1	2099	GFP reporter assay
hsa-miR-130a-3p	HOXA10	3206	Luciferase reporter assay//Microarray//qRT-PCR
hsa-miR-130a-3p	HOXA5	3202	Luciferase reporter assay//qRT-PCR//Western blot//Northern blot//Reporter assay;Other
hsa-miR-130a-3p	IFITM1	8519	Luciferase reporter assay
hsa-miR-130a-3p	KLF4	9314	Luciferase reporter assay//Microarray//qRT-PCR
hsa-miR-130a-3p	LDLR	3949	qRT-PCR
hsa-miR-130a-3p	MAFB	9935	Luciferase reporter assay//Reporter assay
hsa-miR-130a-3p	MEOX2	4223	Luciferase reporter assay//qRT-PCR//Western blot//Northern blot//Reporter assay;Other
hsa-miR-130a-3p	MET	4233	qRT-PCR
hsa-miR-130a-3p	PPARG	5468	GFP reporter assay//qRT-PCR//Western blot
hsa-miR-130a-3p	RAB5A	5868	qRT-PCR
hsa-miR-130a-3p	RUNX3	864	Luciferase reporter assay//Western blot
hsa-miR-130a-3p	SMAD4	4089	Luciferase reporter assay
hsa-miR-130a-3p	SMAD5	4090	qRT-PCR
hsa-miR-130a-3p	TAC1	6863	Luciferase reporter assay//Reporter assay;Other
hsa-miR-130b-3p	CSF1	1435	ELISA//Luciferase reporter assay//qRT-PCR
hsa-miR-130b-3p	DICER1	23405	Luciferase reporter assay
hsa-miR-130b-3p	PPARG	5468	GFP reporter assay//qRT-PCR//Western blot
hsa-miR-130b-3p	RUNX3	864	qRT-PCR//Western blot
hsa-miR-130b-3p	TP53INP1	94241	Luciferase reporter assay//Western blot
hsa-miR-130b-3p	UVRAG	7405	Luciferase reporter assay
hsa-miR-130b-3p	ZEB1	6935	ChIP-seq//Luciferase reporter assay//qRT-PCR//Western blot
hsa-miR-132-3p	ARHGAP32	9743	Luciferase reporter assay//Western blot
hsa-miR-132-3p	CCNA2	890	Western blot;qRT-PCR
hsa-miR-132-3p	CCNB1	891	Western blot;qRT-PCR
hsa-miR-132-3p	CDKN1A	1026	qRT-PCR//Luciferase reporter assay//Western blot
hsa-miR-132-3p	CRK	1398	Luciferase reporter assay
hsa-miR-132-3p	HBEGF	1839	Luciferase reporter assay//Microarray//qRT-PCR//Western blot
hsa-miR-132-3p	RASA1	5921	Immunoblot//Western blot
hsa-miR-132-3p	RB1	5925	Luciferase reporter assay//Western blot//Reporter assay;Western blot;qRT-PCR
hsa-miR-132-3p	SIRT1	23411	Luciferase reporter assay//Western blot
hsa-miR-132-3p	TJAP1	93643	Luciferase reporter assay
hsa-miR-132-3p	TLN2	83660	Luciferase reporter assay
hsa-miR-133a-3p	BCL2L1	598	Luciferase reporter assay//Western blot
hsa-miR-133a-3p	CACNA1C	775	Luciferase reporter assay//Western blot
hsa-miR-133a-3p	CASP9	842	Luciferase reporter assay
hsa-miR-133a-3p	COL1A1	1277	Reporter assay
hsa-miR-133a-3p	EGFR	1956	Luciferase reporter assay
hsa-miR-133a-3p	FSCN1	6624	Luciferase reporter assay//qRT-PCR//Western blot
hsa-miR-133a-3p	GSTP1	2950	Reporter assay;Microarray
hsa-miR-133a-3p	HCN2	610	Luciferase reporter assay//Western blot
hsa-miR-133a-3p	HCN4	10021	Luciferase reporter assay
hsa-miR-133a-3p	KCNH2	3757	Luciferase reporter assay//qRT-PCR//Western blot
hsa-miR-133a-3p	KCNQ1	3784	Luciferase reporter assay//Western blot//5\'RACE//Real time RT-PCR
hsa-miR-133a-3p	KRT7	3855	Immunoblot//qRT-PCR
hsa-miR-133a-3p	LASP1	3927	Luciferase reporter assay//qRT-PCR//Western blot//Reporter assay
hsa-miR-133a-3p	MCL1	4170	Luciferase reporter assay//Western blot
hsa-miR-133a-3p	MSN	4478	qRT-PCR//Western blot
hsa-miR-133a-3p	PNP	4860	Luciferase reporter assay//Western blot
hsa-miR-133a-3p	PRDM16	63976	Luciferase reporter assay
hsa-miR-133a-3p	SP1	6667	Luciferase reporter assay
hsa-miR-133a-3p	TAGLN2	8407	Immunohistochemistry//Luciferase reporter assay//qRT-PCR//Western blot
hsa-miR-133a-3p	VKORC1	79001	Luciferase reporter assay
hsa-miR-133b	BCL2L2	599	Western blot//Luciferase reporter assay
hsa-miR-133b	CDK13	8621	Luciferase reporter assay
hsa-miR-133b	CPNE3	8895	Luciferase reporter assay
hsa-miR-133b	EGFR	1956	Flow//In situ hybridization//Luciferase reporter assay//qRT-PCR//Western blot
hsa-miR-133b	ERG	2078	Reporter assay
hsa-miR-133b	FAIM	55179	Luciferase reporter assay//Microarray//qRT-PCR//Western blot
hsa-miR-133b	FGFR1	2260	Luciferase reporter assay//Western blot//Immunohistochemistry//qRT-PCR
hsa-miR-133b	FSCN1	6624	Luciferase reporter assay//qRT-PCR//Western blot//Reporter assay
hsa-miR-133b	HCN2	610	Reporter assay
hsa-miR-133b	HCN4	10021	Reporter assay;Western blot;qRT-PCR;Other
hsa-miR-133b	IGF1R	3480	Luciferase reporter assay
hsa-miR-133b	KCNH2	3757	Luciferase reporter assay//qRT-PCR//Western blot
hsa-miR-133b	MCL1	4170	Western blot//Luciferase reporter assay
hsa-miR-133b	MET	4233	Reporter assay
hsa-miR-133b	PITX3	5309	FACS//Luciferase reporter assay
hsa-miR-133b	PRDM16	63976	Luciferase reporter assay
hsa-miR-133b	PTBP2	58155	Reporter assay
hsa-miR-133b	PTPRK	5796	Luciferase reporter assay
hsa-miR-133b	RB1CC1	9821	Luciferase reporter assay
hsa-miR-134-5p	ABCC1	4363	qRT-PCR//Western blot//Northern blot
hsa-miR-134-5p	FOXM1	2305	Luciferase reporter assay//Western blot
hsa-miR-134-5p	VEGFA	7422	ELISA//Luciferase reporter assay
hsa-miR-135a-5p	JAK2	3717	Luciferase reporter assay//Western blot
hsa-miR-135a-5p	MYC	4609	Luciferase reporter assay//Western blot
hsa-miR-135a-5p	NR3C2	4306	Luciferase reporter assay//qRT-PCR
hsa-miR-135b-5p	CASR	846	Western blot
hsa-miR-135b-5p	IBSP	3381	qRT-PCR
hsa-miR-135b-5p	KLF4	9314	Luciferase reporter assay//Microarray//qRT-PCR
hsa-miR-135b-5p	MAFB	9935	Luciferase reporter assay//Microarray//qRT-PCR
hsa-miR-135b-5p	SP7	121340	qRT-PCR
hsa-miR-136-5p	BCL2	596	Luciferase reporter assay
hsa-miR-136-5p	MTDH	92140	Luciferase reporter assay
hsa-miR-137	CDC42	998	Luciferase reporter assay//Western blot//Reporter assay;Other
hsa-miR-137	CDK6	1021	Luciferase reporter assay//qRT-PCR//Western blot
hsa-miR-137	CSE1L	1434	Luciferase reporter assay//Western blot
hsa-miR-137	CTBP1	1487	Luciferase reporter assay//qRT-PCR//Western blot//Reporter assay;Other
hsa-miR-137	ESRRA	2101	Luciferase reporter assay
hsa-miR-137	KDM1A	23028	Luciferase reporter assay//Microarray//qRT-PCR//Western blot
hsa-miR-137	MITF	4286	Luciferase reporter assay//qRT-PCR//Western blot
hsa-miR-137	PTGS2	5743	Luciferase reporter assay//Western blot
hsa-miR-137	PXN	5829	Luciferase reporter assay//qRT-PCR//Western blot
hsa-miR-137	YBX1	4904	Luciferase reporter assay
hsa-miR-137	ZNF804A	91752	Luciferase reporter assay
hsa-miR-138-5p	BLCAP	10904	Luciferase reporter assay//Microarray
hsa-miR-138-5p	CASP3	836	Luciferase reporter assay
hsa-miR-138-5p	CCND3	896	Luciferase reporter assay//qRT-PCR//Western blot
hsa-miR-138-5p	CDH1	999	Western blot
hsa-miR-138-5p	CDH2	1000	qRT-PCR
hsa-miR-138-5p	CEBPA	1050	qRT-PCR
hsa-miR-138-5p	EID1	23741	Luciferase reporter assay//qRT-PCR//Western blot//Quantitative proteomic approach
hsa-miR-138-5p	EZH2	2146	Luciferase reporter assay//qRT-PCR//Western blot
hsa-miR-138-5p	FABP4	2167	qRT-PCR
hsa-miR-138-5p	H2AFX	3014	Luciferase reporter assay//Western blot
hsa-miR-138-5p	HIF1A	3091	Luciferase reporter assay
hsa-miR-138-5p	LPL	4023	qRT-PCR
hsa-miR-138-5p	MMP3	4314	qRT-PCR
hsa-miR-138-5p	MXD1	4084	Luciferase reporter assay//Microarray
hsa-miR-138-5p	PLEK2	26499	qRT-PCR
hsa-miR-138-5p	PPARG	5468	qRT-PCR
hsa-miR-138-5p	PTK2	5747	Luciferase reporter assay//Western blot
hsa-miR-138-5p	RELN	5649	Luciferase reporter assay
hsa-miR-138-5p	RHOC	389	qRT-PCR//Luciferase reporter assay//Western blot//Reporter assay
hsa-miR-138-5p	ROCK2	9475	qRT-PCR//Luciferase reporter assay//Western blot//Reporter assay;Other
hsa-miR-138-5p	SERPINE1	5054	qRT-PCR
hsa-miR-138-5p	SIRT1	23411	Luciferase reporter assay
hsa-miR-138-5p	SNAI2	6591	Western blot;qRT-PCR
hsa-miR-138-5p	SOX4	6659	Luciferase reporter assay
hsa-miR-138-5p	SUZ12	23512	Western blot;qRT-PCR
hsa-miR-138-5p	TERT	7015	Luciferase reporter assay//Reporter assay;Other
hsa-miR-138-5p	VIM	7431	Reporter assay;Western blot;qRT-PCR;Other
hsa-miR-138-5p	ZEB2	9839	Reporter assay;qRT-PCR
hsa-miR-139-5p	FOS	2353	qRT-PCR//Western blot
hsa-miR-139-5p	IGF1R	3480	Luciferase reporter assay
hsa-miR-140-5p	DNMT1	1786	Immunohistochemistry//Luciferase reporter assay//Microarray//qRT-PCR//Western blot
hsa-miR-140-5p	DNPEP	23549	Luciferase reporter assay
hsa-miR-140-5p	FGF9	2254	Luciferase reporter assay
hsa-miR-140-5p	HDAC4	9759	qRT-PCR//Western blot//Luciferase reporter assay
hsa-miR-140-5p	IGFBP5	3488	qRT-PCR
hsa-miR-140-5p	OSTM1	28962	Luciferase reporter assay
hsa-miR-140-5p	PDGFRA	5156	Luciferase reporter assay//Western blot
hsa-miR-140-5p	SOX2	6657	Luciferase reporter assay
hsa-miR-140-5p	TGFBR1	7046	Luciferase reporter assay
hsa-miR-140-5p	VEGFA	7422	ELISA//Luciferase reporter assay
hsa-miR-141-3p	ACVR2B	93	Luciferase reporter assay//Western blot
hsa-miR-141-3p	BAP1	8314	Reporter assay
hsa-miR-141-3p	BRD3	8019	Luciferase reporter assay//Western blot//Reporter assay;Western blot;Other
hsa-miR-141-3p	CLOCK	9575	Luciferase reporter assay//Reporter assay
hsa-miR-141-3p	DLX5	1749	Luciferase reporter assay
hsa-miR-141-3p	E2F3	1871	Western blot
hsa-miR-141-3p	EIF4E	1977	Luciferase reporter assay//Northern blot//qRT-PCR//Western blot
hsa-miR-141-3p	ELAVL4	1996	qRT-PCR
hsa-miR-141-3p	ELMO2	63916	Reporter assay
hsa-miR-141-3p	ERBB2IP	55914	Reporter assay
hsa-miR-141-3p	HOXB5	3215	Reporter assay
hsa-miR-141-3p	KLF11	8462	Reporter assay
hsa-miR-141-3p	KLHL20	27252	Reporter assay
hsa-miR-141-3p	MAPK14	1432	Luciferase reporter assay//Microarray//Western blot
hsa-miR-141-3p	MAPK9	5601	Western blot
hsa-miR-141-3p	NR0B2	8431	Luciferase reporter assay
hsa-miR-141-3p	PPARA	5465	Luciferase reporter assay//qRT-PCR//Western blot
hsa-miR-141-3p	PTEN	5728	Luciferase reporter assay//Western blot//Reporter assay;Western blot;Other
hsa-miR-141-3p	PTPRD	5789	Reporter assay
hsa-miR-141-3p	RASSF2	9770	Reporter assay
hsa-miR-141-3p	RIN2	54453	Reporter assay
hsa-miR-141-3p	SEPT7	989	Reporter assay
hsa-miR-141-3p	SFPQ	6421	Immunoprecipitaion//Luciferase reporter assay//Western blot
hsa-miR-141-3p	SHC1	6464	Reporter assay
hsa-miR-141-3p	TCF7L1	83439	Reporter assay
hsa-miR-141-3p	TFDP2	7029	Western blot
hsa-miR-141-3p	TGFB2	7042	Immunoblot//Luciferase reporter assay//qRT-PCR
hsa-miR-141-3p	UBAP1	51271	Luciferase reporter assay//Western blot//Reporter assay;Western blot;Other
hsa-miR-141-3p	VAC14	55697	Reporter assay
hsa-miR-141-3p	WDR37	22884	Reporter assay
hsa-miR-141-3p	YWHAG	7532	Luciferase reporter assay//qRT-PCR//Western blot
hsa-miR-141-3p	ZEB1	6935	Luciferase reporter assay
hsa-miR-141-3p	ZEB2	9839	Luciferase reporter assay//qRT-PCR//Western blot
hsa-miR-141-3p	ZFPM2	23414	Luciferase reporter assay//Western blot//Reporter assay
hsa-miR-142-3p	ARNTL	406	Luciferase reporter assay//qRT-PCR
hsa-miR-142-3p	PROM1	8842	Reporter assay
hsa-miR-142-3p	RAC1	5879	GFP reporter assay
hsa-miR-142-5p	NFE2L2	4780	Luciferase reporter assay
hsa-miR-143-3p	AKT1	207	Luciferase reporter assay//qRT-PCR//Western blot
hsa-miR-143-3p	BCL2	596	Western blot
hsa-miR-143-3p	DNMT3A	1788	qRT-PCR//Luciferase reporter assay//Western blot
hsa-miR-143-3p	FHIT	2272	Luciferase reporter assay
hsa-miR-143-3p	FNDC3B	64778	Luciferase reporter assay//qRT-PCR//Western blot
hsa-miR-143-3p	FSCN1	6624	Luciferase reporter assay//qRT-PCR//Western blot
hsa-miR-143-3p	HK2	3099	Luciferase reporter assay
hsa-miR-143-3p	HRAS	3265	Luciferase reporter assay//Northern blot//qRT-PCR
hsa-miR-143-3p	KRAS	3845	qRT-PCR//Western blot
hsa-miR-143-3p	MACC1	346389	Luciferase reporter assay//qRT-PCR//Western blot
hsa-miR-143-3p	MAPK7	5598	In situ hybridization//qRT-PCR//Western blot
hsa-miR-143-3p	MDM2	4193	Luciferase reporter assay
hsa-miR-143-3p	MMP13	4322	Western blot;Microarray
hsa-miR-143-3p	MYO6	4646	qRT-PCR//Luciferase reporter assay//Western blot
hsa-miR-143-3p	SERPINE1	5054	Immunoblot//Luciferase reporter assay//qRT-PCR//Western blot
hsa-miR-144-3p	FGG	2266	ELISA//Flow//Luciferase reporter assay
hsa-miR-144-3p	MTOR	2475	Luciferase reporter assay
hsa-miR-144-3p	NFE2L2	4780	Luciferase reporter assay
hsa-miR-144-3p	NOTCH1	4851	Luciferase reporter assay
hsa-miR-144-3p	PLAG1	5324	Luciferase reporter assay
hsa-miR-144-3p	PTEN	5728	Immunoprecipitaion//Luciferase reporter assay//qRT-PCR//Western blot
hsa-miR-145-5p	ABHD17C	58489	Reporter assay;Microarray
hsa-miR-145-5p	ABRACL	58527	Reporter assay;Microarray
hsa-miR-145-5p	ADAM17	6868	Luciferase reporter assay
hsa-miR-145-5p	AKR1B10	57016	Reporter assay;Microarray
hsa-miR-145-5p	ALDH3A1	218	Reporter assay;Microarray
hsa-miR-145-5p	ALPPL2	251	Reporter assay;Microarray
hsa-miR-145-5p	AP1G1	164	Reporter assay;Microarray
hsa-miR-145-5p	APH1A	51107	Reporter assay;Microarray
hsa-miR-145-5p	ARL6IP5	10550	Reporter assay;Microarray
hsa-miR-145-5p	BNIP3	664	Luciferase reporter assay//qRT-PCR//Western blot
hsa-miR-145-5p	C11orf65	160140	Reporter assay;Microarray
hsa-miR-145-5p	CBFB	865	qRT-PCR//Luciferase reporter assay//Microarray//Reporter assay;Other
hsa-miR-145-5p	CCDC43	124808	Reporter assay;Microarray
hsa-miR-145-5p	CDH2	1000	Luciferase reporter assay//Western blot
hsa-miR-145-5p	CDK4	1019	Luciferase reporter assay//qRT-PCR//Western blot
hsa-miR-145-5p	CEP19	84984	Reporter assay;Microarray
hsa-miR-145-5p	CLINT1	9685	qRT-PCR//Luciferase reporter assay//Microarray//Reporter assay;Other
hsa-miR-145-5p	CTGF	1490	Luciferase reporter assay
hsa-miR-145-5p	DDX17	10521	Luciferase reporter assay//Northern blot//qRT-PCR//Western blot
hsa-miR-145-5p	DTD1	92675	Reporter assay;Microarray
hsa-miR-145-5p	EIF4E	1977	Luciferase reporter assay//qRT-PCR//Western blot
hsa-miR-145-5p	ERG	2078	Luciferase reporter assay
hsa-miR-145-5p	F11R	50848	Reporter assay
hsa-miR-145-5p	FAM3C	10447	Reporter assay;Microarray
hsa-miR-145-5p	FAM45A	404636	Reporter assay;Microarray
hsa-miR-145-5p	FLI1	2313	qRT-PCR//Luciferase reporter assay//Western blot
hsa-miR-145-5p	FSCN1	6624	Luciferase reporter assay//qRT-PCR//Western blot
hsa-miR-145-5p	GMFB	2764	Reporter assay;Microarray
hsa-miR-145-5p	GOLM1	51280	Reporter assay;Microarray
hsa-miR-145-5p	HDAC2	3066	Luciferase reporter assay
hsa-miR-145-5p	HLTF	6596	Reporter assay;Microarray
hsa-miR-145-5p	IFNB1	3456	ELISA//Luciferase reporter assay//qRT-PCR
hsa-miR-145-5p	IGF1R	3480	qRT-PCR//Western blot
hsa-miR-145-5p	ILK	3611	Luciferase reporter assay//qRT-PCR//Western blot
hsa-miR-145-5p	IRS1	3667	Luciferase reporter assay//Northern blot//qRT-PCR//Western blot//Reporter assay;Other
hsa-miR-145-5p	IRS2	8660	Luciferase reporter assay
hsa-miR-145-5p	ITGB8	3696	Immunofluorescence//Luciferase reporter assay//qRT-PCR//GFP reporter assay//In situ hybridization//Microarray//Western blot
hsa-miR-145-5p	KLF4	9314	FACS//Flow//GFP reporter assay//In situ hybridization//Luciferase reporter assay//qRT-PCR//Reporter assay;Western blot;qRT-PCR
hsa-miR-145-5p	KREMEN1	83999	Reporter assay;Microarray
hsa-miR-145-5p	LYPLA2	11313	Reporter assay;Microarray
hsa-miR-145-5p	MAP2K6	5608	Reporter assay;Microarray
hsa-miR-145-5p	MDM2	4193	Luciferase reporter assay
hsa-miR-145-5p	MEST	4232	Reporter assay;Microarray
hsa-miR-145-5p	MIXL1	83881	Reporter assay;Microarray
hsa-miR-145-5p	MMP1	4312	Reporter assay;Microarray
hsa-miR-145-5p	MMP12	4321	Reporter assay;Microarray
hsa-miR-145-5p	MMP14	4323	Reporter assay;Microarray
hsa-miR-145-5p	MTMR14	64419	Reporter assay;Microarray
hsa-miR-145-5p	MUC1	4582	Luciferase reporter assay//Western blot
hsa-miR-145-5p	MYC	4609	qRT-PCR//Luciferase reporter assay//Western blot
hsa-miR-145-5p	MYO5A	4644	Luciferase reporter assay
hsa-miR-145-5p	MYO6	4646	qRT-PCR//Luciferase reporter assay//Western blot
hsa-miR-145-5p	NANOG	79923	Luciferase reporter assay
hsa-miR-145-5p	NDRG2	57447	Reporter assay;Microarray
hsa-miR-145-5p	NDUFA4	4697	Reporter assay;Microarray
hsa-miR-145-5p	NEDD9	4739	Immunofluorescence//Immunohistochemistry//qRT-PCR//Western blot
hsa-miR-145-5p	NIPSNAP1	8508	Reporter assay;Microarray
hsa-miR-145-5p	NRAS	4893	Luciferase reporter assay//Western blot
hsa-miR-145-5p	PAK4	10298	Luciferase reporter assay//qRT-PCR//Western blot
hsa-miR-145-5p	JADE1	79960	Reporter assay;Microarray
hsa-miR-145-5p	PIGF	5281	Reporter assay;Microarray
hsa-miR-145-5p	PODXL	5420	Reporter assay;Microarray
hsa-miR-145-5p	POU5F1	5460	FACS//Flow//GFP reporter assay//In situ hybridization//Luciferase reporter assay//qRT-PCR//Reporter assay;Western blot;qRT-PCR
hsa-miR-145-5p	PPP3CA	5530	qRT-PCR//Luciferase reporter assay//Microarray//Reporter assay;Other
hsa-miR-145-5p	PTP4A2	8073	Reporter assay;Microarray
hsa-miR-145-5p	ROBO2	6092	In situ hybridization//Luciferase reporter assay//qRT-PCR//western blot//Reporter assay
hsa-miR-145-5p	RTKN	6242	Reporter assay;Western blot;qRT-PCR;Other
hsa-miR-145-5p	SERINC5	256987	Reporter assay;Microarray
hsa-miR-145-5p	SERPINE1	5054	Immunoblot//Luciferase reporter assay//qRT-PCR//Western blot
hsa-miR-145-5p	SOCS7	30837	Luciferase reporter assay
hsa-miR-145-5p	SOX2	6657	FACS//Flow//GFP reporter assay//In situ hybridization//Luciferase reporter assay//qRT-PCR//Reporter assay;Western blot;qRT-PCR;Other
hsa-miR-145-5p	SRGAP1	57522	In situ hybridization//Luciferase reporter assay//qRT-PCR//western blot
hsa-miR-145-5p	STAT1	6772	qRT-PCR//Luciferase reporter assay//Western blot//Microarray
hsa-miR-145-5p	SWAP70	23075	Reporter assay;Microarray
hsa-miR-145-5p	TIRAP	114609	Immunoprecipitaion//Western blot//Communoprecipitaion
hsa-miR-145-5p	TMEM9B	56674	Reporter assay;Microarray
hsa-miR-145-5p	TPM3	7170	Reporter assay;Microarray
hsa-miR-145-5p	TPRG1	285386	Reporter assay;Microarray
hsa-miR-145-5p	TSPAN6	7105	Reporter assay;Microarray
hsa-miR-145-5p	VEGFA	7422	Luciferase reporter assay//qRT-PCR//Western blot
hsa-miR-145-5p	YES1	7525	qRT-PCR//Luciferase reporter assay//Western blot//Microarray
hsa-miR-146a-5p	BGLAP	632	qRT-PCR
hsa-miR-146a-5p	BRCA1	672	Luciferase reporter assay
hsa-miR-146a-5p	BRCA2	675	Luciferase reporter assay
hsa-miR-146a-5p	CCNA2	890	Microarray//qRT-PCR//Western blot
hsa-miR-146a-5p	CD40LG	959	ELISA//Luciferase reporter assay//qRT-PCR//Western blot
hsa-miR-146a-5p	CFH	3075	Western blot
hsa-miR-146a-5p	CXCR4	7852	qRT-PCR//Luciferase reporter assay//Western blot
hsa-miR-146a-5p	EGFR	1956	qRT-PCR//Western blot
hsa-miR-146a-5p	ERBB4	2066	Luciferase reporter assay//Microarray//Western blot
hsa-miR-146a-5p	FADD	8772	Luciferase reporter assay
hsa-miR-146a-5p	FAF1	11124	GFP reporter assay//qRT-PCR
hsa-miR-146a-5p	FAS	355	Luciferase reporter assay//Western blot
hsa-miR-146a-5p	IL8	3576	Western blot//Northern blot
hsa-miR-146a-5p	IRAK1	3654	Western blot//Northern blot
hsa-miR-146a-5p	IRAK2	3656	qRT-PCR//Western blot
hsa-miR-146a-5p	L1CAM	3897	Luciferase reporter assay
hsa-miR-146a-5p	MTA2	9219	qRT-PCR//Western blot
hsa-miR-146a-5p	NFKB1	4790	Luciferase reporter assay
hsa-miR-146a-5p	PA2G4	5036	Microarray//qRT-PCR//Western blot
hsa-miR-146a-5p	ROCK1	6093	flow//Western blot//Northern blot//Luciferase reporter assay
hsa-miR-146a-5p	SLPI	6590	Western blot;qRT-PCR
hsa-miR-146a-5p	SMAD4	4089	Immunohistochemistry//Luciferase reporter assay//Microarray//qRT-PCR//Western blot
hsa-miR-146a-5p	SPP1	6696	qRT-PCR
hsa-miR-146a-5p	TLR2	7097	qRT-PCR//flow//Luciferase reporter assay//Western blot//qRT-PCR;Other
hsa-miR-146a-5p	TLR4	7099	ELISA//Luciferase reporter assay//Microarray//qRT-PCR//Western blot
hsa-miR-146a-5p	TRAF6	7189	Western blot//Northern blot
hsa-miR-146a-5p	WASF2	10163	Luciferase reporter assay
hsa-miR-146b-3p	PDGFB	5155	ELISA//Immunoblot//Microarray//qRT-PCR
hsa-miR-146b-5p	IRAK1	3654	Luciferase reporter assay//Microarray//Northern blot//qRT-PCR
hsa-miR-146b-5p	KIT	3815	Northern blot//qRT-PCR//Western blot
hsa-miR-146b-5p	MMP16	4325	Luciferase reporter assay//qRT-PCR//Western blot
hsa-miR-146b-5p	NFKB1	4790	Luciferase reporter assay
hsa-miR-146b-5p	TRAF6	7189	Luciferase reporter assay//Microarray//Northern blot//qRT-PCR
hsa-miR-147a	VEGFA	7422	ELISA//Luciferase reporter assay
hsa-miR-148a-3p	ACVR1	90	Luciferase reporter assay
hsa-miR-148a-3p	BCL2	596	Luciferase reporter assay
hsa-miR-148a-3p	CCKBR	887	Luciferase reporter assay//Microarray
hsa-miR-148a-3p	CDC25B	994	Reporter assay;Western blot;Other
hsa-miR-148a-3p	DNMT1	1786	Luciferase reporter assay
hsa-miR-148a-3p	DNMT3B	1789	GFP reporter assay//Western blot//qRT-PCR
hsa-miR-148a-3p	HLA-G	3135	Luciferase reporter assay
hsa-miR-148a-3p	IRS1	3667	Luciferase reporter assay//Western blot
hsa-miR-148a-3p	NR1I2	8856	Luciferase reporter assay//qRT-PCR
hsa-miR-148a-3p	RPS6KA5	9252	qRT-PCR//Luciferase reporter assay//Western blot//Reporter assay
hsa-miR-148a-3p	TGIF2	60436	Luciferase reporter assay//Western blot
hsa-miR-148a-3p	TMED7	51014	Luciferase reporter assay
hsa-miR-148b-3p	CCKBR	887	Luciferase reporter assay
hsa-miR-148b-3p	CSF1	1435	Western blot
hsa-miR-148b-3p	HLA-G	3135	Luciferase reporter assay
hsa-miR-148b-3p	ITGA5	3678	Western blot
hsa-miR-148b-3p	NRAS	4893	Western blot
hsa-miR-148b-3p	PIK3CA	5290	Western blot
hsa-miR-148b-3p	ROCK1	6093	Western blot
hsa-miR-148b-5p	MCL1	4170	Luciferase reporter assay//Western blot
hsa-miR-149-3p	AKT1	207	Luciferase reporter assay//qRT-PCR//Western blot//Reporter assay;Western blot;qRT-PCR;Other
hsa-miR-149-3p	E2F1	1869	Luciferase reporter assay//qRT-PCR//Western blot//Reporter assay;Western blot;qRT-PCR;Other
hsa-miR-149-3p	MYBL2	4605	Reporter assay;Western blot;qRT-PCR
hsa-miR-149-5p	FOXM1	2305	Luciferase reporter assay//Western blot
hsa-miR-149-5p	SP1	6667	Luciferase reporter assay
hsa-miR-150-5p	CXCR4	7852	FACS//Western blot
hsa-miR-150-5p	EGR2	1959	Luciferase reporter assay//semi-qRT-PCR//Western blot
hsa-miR-150-5p	EP300	2033	Luciferase reporter assay
hsa-miR-150-5p	FLT3	2322	Luciferase reporter assay
hsa-miR-150-5p	MYB	4602	Western blot//Luciferase reporter assay//Reporter assay;Western blot;Other
hsa-miR-150-5p	NOTCH3	4854	Luciferase reporter assay
hsa-miR-150-5p	P2RX7	5027	qRT-PCR//Luciferase reporter assay
hsa-miR-150-5p	TP53	7157	Luciferase reporter assay//Western blot
hsa-miR-150-5p	VEGFA	7422	ELISA//Luciferase reporter assay
hsa-miR-150-5p	ZEB1	6935	Luciferase reporter assay//qRT-PCR//Western blot
hsa-miR-151a-3p	CCNE1	898	Luciferase reporter assay
hsa-miR-151a-3p	NTRK3	4916	Luciferase reporter assay
hsa-miR-151a-5p	ARHGDIA	396	qRT-PCR//Luciferase reporter assay//Western blot
hsa-miR-151a-5p	E2F6	1876	Luciferase reporter assay
hsa-miR-151a-5p	MPL	4352	Luciferase reporter assay//Western blot
hsa-miR-151a-5p	N4BP1	9683	Luciferase reporter assay
hsa-miR-152-3p	DNMT1	1786	Luciferase reporter assay
hsa-miR-152-3p	HLA-G	3135	Luciferase reporter assay
hsa-miR-152-3p	IGF1R	3480	Luciferase reporter assay//Western blot
hsa-miR-152-3p	IRS1	3667	Luciferase reporter assay//Western blot
hsa-miR-152-3p	TGFA	7039	Luciferase reporter assay
hsa-miR-153-3p	BCL2	596	Luciferase reporter assay//Western blot//Reporter assay
hsa-miR-153-3p	FOXO1	2308	Immunohistochemistry//Northern blot//qRT-PCR//Western blot
hsa-miR-153-3p	MCL1	4170	Luciferase reporter assay//Western blot//Reporter assay;Other
hsa-miR-153-3p	NFE2L2	4780	Luciferase reporter assay
hsa-miR-153-3p	PPM1D	8493	Immunoblot//Luciferase reporter assay
hsa-miR-153-3p	SNAI1	6615	Luciferase reporter assay//qRT-PCR//Western blot
hsa-miR-153-3p	SNCA	6622	Immunocytochemistry//Luciferase reporter assay//qRT-PCR//Western blot
hsa-miR-153-3p	ZEB2	9839	Luciferase reporter assay//qRT-PCR//Western blot
hsa-miR-155-3p	IRAK3	11213	Luciferase reporter assay//Microarray//qRT-PCR//Western blot
hsa-miR-155-5p	AGO4	192670	Reporter assay;Other
hsa-miR-155-5p	AGTR1	185	Luciferase reporter assay//Reporter assay
hsa-miR-155-5p	AMIGO2	347902	pSILAC//Proteomics;Other
hsa-miR-155-5p	ANAPC16	119504	Reporter assay;Other
hsa-miR-155-5p	ANKFY1	51479	pSILAC//Proteomics;Other
hsa-miR-155-5p	APAF1	317	Reporter assay;Other
hsa-miR-155-5p	APC	324	Luciferase reporter assay//Western blot
hsa-miR-155-5p	ARFIP1	27236	pSILAC//Proteomics
hsa-miR-155-5p	ARFIP2	23647	pSILAC//Proteomics;Other
hsa-miR-155-5p	ARID2	196528	Luciferase reporter assay
hsa-miR-155-5p	ARL10	285598	pSILAC//Proteomics;Other
hsa-miR-155-5p	ARL15	54622	Reporter assay;Other
hsa-miR-155-5p	ARL5B	221079	pSILAC//Proteomics;Other
hsa-miR-155-5p	ARMC2	84071	Reporter assay;Other
hsa-miR-155-5p	ATG3	64422	pSILAC//Proteomics;Other
hsa-miR-155-5p	ATP6V1C1	528	pSILAC//Proteomics;Other
hsa-miR-155-5p	BACH1	571	Luciferase reporter assay//Microarray//qRT-PCR
hsa-miR-155-5p	BCL6	604	Luciferase reporter assay
hsa-miR-155-5p	BET1	10282	pSILAC//Proteomics;Other
hsa-miR-155-5p	BRPF3	27154	Proteomics//Western blot
hsa-miR-155-5p	C16orf62	57020	Reporter assay;Other
hsa-miR-155-5p	C3orf18	51161	Reporter assay;Other
hsa-miR-155-5p	C3orf58	205428	pSILAC//Proteomics;Other
hsa-miR-155-5p	CARD11	84433	Reporter assay;Other
hsa-miR-155-5p	CARHSP1	23589	Reporter assay;Other
hsa-miR-155-5p	CBFB	865	pSILAC//Proteomics;Other
hsa-miR-155-5p	CCDC41	51134	Reporter assay;Other
hsa-miR-155-5p	CD68	968	Western blot
hsa-miR-155-5p	CEBPB	1051	Luciferase reporter assay
hsa-miR-155-5p	CEP41	95681	Reporter assay;Other
hsa-miR-155-5p	CHAF1A	10036	pSILAC//Proteomics;Other
hsa-miR-155-5p	CIAPIN1	57019	Reporter assay;Other
hsa-miR-155-5p	CLDN1	9076	pSILAC//Proteomics;Other
hsa-miR-155-5p	CLUAP1	23059	Reporter assay;Other
hsa-miR-155-5p	CSNK1A1	1452	Luciferase reporter assay
hsa-miR-155-5p	CTNNB1	1499	pSILAC//Proteomics;Other
hsa-miR-155-5p	CUL4B	8450	pSILAC//Proteomics;Other
hsa-miR-155-5p	CUX1	1523	Microarray//qRT-PCR
hsa-miR-155-5p	CYP2U1	113612	Reporter assay;Other
hsa-miR-155-5p	CYP51A1	1595	pSILAC//Proteomics;Other
hsa-miR-155-5p	CYR61	3491	Luciferase reporter assay//qRT-PCR//Western blot
hsa-miR-155-5p	DCAF7	10238	pSILAC//Proteomics
hsa-miR-155-5p	DCUN1D2	55208	Reporter assay;Other
hsa-miR-155-5p	DET1	55070	Luciferase reporter assay
hsa-miR-155-5p	DHX40	79665	Reporter assay;Other
hsa-miR-155-5p	DNAJB1	3337	pSILAC//Proteomics;Other
hsa-miR-155-5p	DPP7	29952	pSILAC//Proteomics;Other
hsa-miR-155-5p	DSG2	1829	pSILAC//Proteomics;Other
hsa-miR-155-5p	E2F2	1870	Reporter assay;Other
hsa-miR-155-5p	EDEM3	80267	pSILAC//Proteomics;Other
hsa-miR-155-5p	EDN1	1906	Luciferase reporter assay
hsa-miR-155-5p	ERMP1	79956	pSILAC//Proteomics;Other
hsa-miR-155-5p	ETS1	2113	Luciferase reporter assay//qRT-PCR//Western blot
hsa-miR-155-5p	EXOSC2	23404	Reporter assay;Other
hsa-miR-155-5p	FADS1	3992	pSILAC//Proteomics;Other
hsa-miR-155-5p	FAM135A	57579	Reporter assay;Other
hsa-miR-155-5p	FAM177A1	283635	Reporter assay;Other
hsa-miR-155-5p	FAM199X	139231	Reporter assay;Other
hsa-miR-155-5p	FAM91A1	157769	Reporter assay;Other
hsa-miR-155-5p	FAR1	84188	pSILAC//Proteomics;Other
hsa-miR-155-5p	FGF7	2252	Luciferase reporter assay
hsa-miR-155-5p	FLT1	2321	qRT-PCR
hsa-miR-155-5p	FMNL2	114793	pSILAC//Proteomics;Other
hsa-miR-155-5p	FOXO3	2309	qRT-PCR//Luciferase reporter assay//Western blot
hsa-miR-155-5p	GATM	2628	Reporter assay;Other
hsa-miR-155-5p	GCSAM	257144	Luciferase reporter assay//Western blot
hsa-miR-155-5p	GNA13	10672	pSILAC//Proteomics;Other
hsa-miR-155-5p	GPM6B	2824	Reporter assay
hsa-miR-155-5p	HBP1	26959	Reporter assay;Other
hsa-miR-155-5p	HIVEP2	3097	Luciferase reporter assay
hsa-miR-155-5p	HSD17B12	51144	pSILAC//Proteomics;Other
hsa-miR-155-5p	HSDL1	83693	pSILAC//Proteomics;Other
hsa-miR-155-5p	ICAM1	3383	qRT-PCR
hsa-miR-155-5p	IFNGR1	3459	Flow//Luciferase reporter assay//Northern blot
hsa-miR-155-5p	IKBIP	121457	pSILAC//Proteomics
hsa-miR-155-5p	IKBKE	9641	qRT-PCR//Western blot
hsa-miR-155-5p	IL13RA1	3597	Luciferase reporter assay
hsa-miR-155-5p	IL17RB	55540	Reporter assay;Other
hsa-miR-155-5p	IL8	3576	Western blot
hsa-miR-155-5p	INPP5D	3635	qRT-PCR//Luciferase reporter assay//Western blot
hsa-miR-155-5p	INPP5F	22876	Reporter assay;Other
hsa-miR-155-5p	INTS6	26512	Reporter assay;Other
hsa-miR-155-5p	JARID2	3720	qRT-PCR//Luciferase reporter assay
hsa-miR-155-5p	JUN	3725	Luciferase reporter assay//qRT-PCR//Western blot
hsa-miR-155-5p	KBTBD2	25948	Reporter assay;Other
hsa-miR-155-5p	KDM3A	55818	In situ hybridization//Luciferase reporter assay//qRT-PCR//Western blot//Immunohistochemistry//Microarray
hsa-miR-155-5p	KIAA0430	9665	Reporter assay;Other
hsa-miR-155-5p	KLHL5	51088	Reporter assay;Other
hsa-miR-155-5p	KRT80	144501	pSILAC//Proteomics;Other
hsa-miR-155-5p	LCLAT1	253558	pSILAC//Proteomics;Other
hsa-miR-155-5p	LCORL	254251	Reporter assay;Other
hsa-miR-155-5p	LDOC1	23641	Luciferase reporter assay//Reporter assay;Other
hsa-miR-155-5p	LNX2	222484	Reporter assay;Other
hsa-miR-155-5p	LPL	4023	pSILAC//Proteomics;Other
hsa-miR-155-5p	LRIF1	55791	Reporter assay;Other
hsa-miR-155-5p	LRRC59	55379	Reporter assay;Other
hsa-miR-155-5p	LY6K	54742	pSILAC//Proteomics;Other
hsa-miR-155-5p	MAP3K10	4294	Luciferase reporter assay
hsa-miR-155-5p	MAP3K14	9020	Reporter assay
hsa-miR-155-5p	MARC1	64757	pSILAC//Proteomics
hsa-miR-155-5p	MASTL	84930	Reporter assay;Other
hsa-miR-155-5p	MATR3	9782	Luciferase reporter assay//Reporter assay;Other
hsa-miR-155-5p	MBNL3	55796	Reporter assay;Other
hsa-miR-155-5p	MCM8	84515	Reporter assay;Other
hsa-miR-155-5p	MECP2	4204	Immunohistochemistry//Luciferase reporter assay//qRT-PCR//Western blot
hsa-miR-155-5p	MEF2A	4205	Reporter assay;Other
hsa-miR-155-5p	MEIS1	4211	Luciferase reporter assay//qRT-PCR//Western blot
hsa-miR-155-5p	METTL7A	25840	pSILAC//Proteomics;Other
hsa-miR-155-5p	MITF	4286	Luciferase reporter assay
hsa-miR-155-5p	MLH1	4292	Luciferase reporter assay//Western blot//Northern blot
hsa-miR-155-5p	MORC3	23515	Reporter assay;Other
hsa-miR-155-5p	MOSPD2	158747	pSILAC//Proteomics;Other
hsa-miR-155-5p	MPP5	64398	Reporter assay;Other
hsa-miR-155-5p	MPZL1	9019	pSILAC//Proteomics;Other
hsa-miR-155-5p	MRPL18	29074	Reporter assay;Other
hsa-miR-155-5p	MRPS27	23107	Reporter assay;Other
hsa-miR-155-5p	MSH2	4436	Luciferase reporter assay//Western blot//Northern blot
hsa-miR-155-5p	MSH6	2956	Luciferase reporter assay//Western blot//Northern blot
hsa-miR-155-5p	MYB	4602	Immunohistochemistry//Luciferase reporter assay//Northern blot//qRT-PCR//Western blot
hsa-miR-155-5p	MYBL1	4603	Reporter assay;Other
hsa-miR-155-5p	MYD88	4615	Western blot
hsa-miR-155-5p	MYO10	4651	Luciferase reporter assay//qRT-PCR//Western blot
hsa-miR-155-5p	MYO1E	4643	pSILAC//Proteomics;Other
hsa-miR-155-5p	NARS	4677	Reporter assay;Other
hsa-miR-155-5p	NOS3	4846	Luciferase reporter assay//qRT-PCR//Western blot
hsa-miR-155-5p	NT5E	4907	pSILAC//Proteomics;Other
hsa-miR-155-5p	OLR1	4973	Western blot
hsa-miR-155-5p	PAK2	5062	Reporter assay;Other
hsa-miR-155-5p	PALD1	27143	Reporter assay;Other
hsa-miR-155-5p	PCDH9	5101	Reporter assay;Other
hsa-miR-155-5p	PDE3A	5139	pSILAC//Proteomics;Other
hsa-miR-155-5p	PDLIM5	10611	Western blot
hsa-miR-155-5p	PHC2	1912	Reporter assay;Other
hsa-miR-155-5p	PHF14	9678	Reporter assay;Other
hsa-miR-155-5p	PICALM	8301	Reporter assay;Other
hsa-miR-155-5p	PKIA	5569	ChIP-seq//Immunoblot//Luciferase reporter assay//qRT-PCR
hsa-miR-155-5p	PKN2	5586	Reporter assay;Other
hsa-miR-155-5p	PLXND1	23129	pSILAC//Proteomics;Other
hsa-miR-155-5p	PODXL	5420	pSILAC//Proteomics;Other
hsa-miR-155-5p	POLE3	54107	pSILAC//Proteomics
hsa-miR-155-5p	POLE4	56655	pSILAC//Proteomics;Other
hsa-miR-155-5p	PPL	5493	pSILAC//Proteomics;Other
hsa-miR-155-5p	PRKAR1A	5573	Reporter assay;Other
hsa-miR-155-5p	PRKCI	5584	pSILAC//Proteomics;Other
hsa-miR-155-5p	PSMG1	8624	pSILAC//Proteomics;Other
hsa-miR-155-5p	PTPRJ	5795	pSILAC//Proteomics;Other
hsa-miR-155-5p	RAB11FIP2	22841	Reporter assay;Other
hsa-miR-155-5p	RAB23	51715	pSILAC//Proteomics;Other
hsa-miR-155-5p	RAB27B	5874	pSILAC//Proteomics;Other
hsa-miR-155-5p	RAB34	83871	pSILAC//Proteomics;Other
hsa-miR-155-5p	RAB5C	5878	pSILAC//Proteomics;Other
hsa-miR-155-5p	RAB6A	5870	pSILAC//Proteomics;Other
hsa-miR-155-5p	RAI14	26064	pSILAC//Proteomics;Other
hsa-miR-155-5p	RAPGEF2	9693	Reporter assay;Other
hsa-miR-155-5p	RCN2	5955	pSILAC//Proteomics;Other
hsa-miR-155-5p	RCOR1	23186	pSILAC//Proteomics;Other
hsa-miR-155-5p	RHEB	6009	pSILAC//Proteomics
hsa-miR-155-5p	RHOA	387	Luciferase reporter assay
hsa-miR-155-5p	RUNX2	860	Luciferase reporter assay//qRT-PCR//Western blot
hsa-miR-155-5p	SACM1L	22908	pSILAC//Proteomics;Other
hsa-miR-155-5p	SAP30L	79685	Reporter assay;Other
hsa-miR-155-5p	SCAMP1	9522	pSILAC//Proteomics;Other
hsa-miR-155-5p	SDCBP	6386	pSILAC//Proteomics
hsa-miR-155-5p	SECISBP2	79048	Reporter assay;Other
hsa-miR-155-5p	SH3BP4	23677	pSILAC//Proteomics;Other
hsa-miR-155-5p	SKI	6497	Immunohistochemistry//Luciferase reporter assay//Northern blot//qRT-PCR//Western blot
hsa-miR-155-5p	SLC25A40	55972	pSILAC//Proteomics;Other
hsa-miR-155-5p	SLC30A1	7779	pSILAC//Proteomics;Other
hsa-miR-155-5p	SMAD1	4086	Luciferase reporter assay//qRT-PCR//Western blot
hsa-miR-155-5p	SMAD2	4087	Luciferase reporter assay//qRT-PCR//Western blot//Reporter assay;Western blot
hsa-miR-155-5p	SMAD5	4090	Luciferase reporter assay
hsa-miR-155-5p	SMARCA4	6597	Reporter assay;Other
hsa-miR-155-5p	SNAP29	9342	pSILAC//Proteomics;Other
hsa-miR-155-5p	SOCS1	8651	qRT-PCR//Luciferase reporter assay//Western blot
hsa-miR-155-5p	SPI1	6688	Luciferase reporter assay
hsa-miR-155-5p	SYNE2	23224	pSILAC//Proteomics;Other
hsa-miR-155-5p	SYPL1	6856	pSILAC//Proteomics;Other
hsa-miR-155-5p	TAB2	23118	Luciferase reporter assay//Microarray//qRT-PCR//Western blot
hsa-miR-155-5p	TACSTD2	4070	pSILAC//Proteomics;Other
hsa-miR-155-5p	TAF5L	27097	Reporter assay;Other
hsa-miR-155-5p	TBC1D14	57533	Reporter assay;Other
hsa-miR-155-5p	TBCA	6902	pSILAC//Proteomics
hsa-miR-155-5p	TLE4	7091	Reporter assay;Other
hsa-miR-155-5p	TM6SF1	53346	Luciferase reporter assay//Reporter assay;Other
hsa-miR-155-5p	TNFRSF10A	8797	pSILAC//Proteomics;Other
hsa-miR-155-5p	TP53INP1	94241	Western blot//Luciferase reporter assay//Reporter assay
hsa-miR-155-5p	TRAK1	22906	Reporter assay;Other
hsa-miR-155-5p	TRAM1	23471	pSILAC//Proteomics;Other
hsa-miR-155-5p	TRIM32	22954	pSILAC//Proteomics;Other
hsa-miR-155-5p	TRIP13	9319	Reporter assay;Other
hsa-miR-155-5p	TSHZ3	57616	Luciferase reporter assay
hsa-miR-155-5p	TSPAN14	81619	Reporter assay;Other
hsa-miR-155-5p	TXNDC12	51060	pSILAC//Proteomics;Other
hsa-miR-155-5p	TXNRD1	7296	pSILAC//Proteomics;Other
hsa-miR-155-5p	UBE2J1	51465	pSILAC//Proteomics
hsa-miR-155-5p	UBQLN1	29979	Reporter assay;Other
hsa-miR-155-5p	UFL1	23376	pSILAC//Proteomics;Other
hsa-miR-155-5p	UQCRFS1	7386	Luciferase reporter assay//Western blot
hsa-miR-155-5p	VAMP3	9341	pSILAC//Proteomics;Other
hsa-miR-155-5p	VCAM1	7412	qRT-PCR
hsa-miR-155-5p	VEZF1	7716	pSILAC//Proteomics;Other
hsa-miR-155-5p	VPS18	57617	Reporter assay
hsa-miR-155-5p	WBP1L	54838	Reporter assay;Other
hsa-miR-155-5p	WDFY1	57590	pSILAC//Proteomics;Other
hsa-miR-155-5p	WEE1	7465	Reporter assay;Other
hsa-miR-155-5p	WHSC1L1	54904	Reporter assay;Other
hsa-miR-155-5p	WWC1	23286	Reporter assay;Other
hsa-miR-155-5p	ZIC3	7547	Luciferase reporter assay
hsa-miR-155-5p	ZNF254	9534	Reporter assay;Other
hsa-miR-155-5p	ZNF28	7576	Reporter assay;Other
hsa-miR-155-5p	ZNF611	81856	Western blot
hsa-miR-155-5p	ZNF652	22834	Luciferase reporter assay
hsa-miR-15a-5p	AKT3	10000	Luciferase reporter assay
hsa-miR-15a-5p	BCL2	596	Luciferase reporter assay
hsa-miR-15a-5p	BMI1	648	Luciferase reporter assay//Western blot
hsa-miR-15a-5p	BRCA1	672	Luciferase reporter assay
hsa-miR-15a-5p	CADM1	23705	Reporter assay//qRT-PCR
hsa-miR-15a-5p	CCND1	595	qRT-PCR//Luciferase reporter assay//Western blot
hsa-miR-15a-5p	CCND2	894	Luciferase reporter assay
hsa-miR-15a-5p	CCNE1	898	qRT-PCR//Luciferase reporter assay//Western blot
hsa-miR-15a-5p	CDC25A	993	Luciferase reporter assay
hsa-miR-15a-5p	CHUK	1147	Luciferase reporter assay//qRT-PCR//Western blot
hsa-miR-15a-5p	DLK1	8788	qRT-PCR;Other
hsa-miR-15a-5p	DMTF1	9988	Luciferase reporter assay//Reporter assay
hsa-miR-15a-5p	IFNG	3458	Luciferase reporter assay//qRT-PCR
hsa-miR-15a-5p	MYB	4602	Luciferase reporter assay//Western blot
hsa-miR-15a-5p	NFKB1	4790	Microarray//qRT-PCR
hsa-miR-15a-5p	PDCD4	27250	qRT-PCR
hsa-miR-15a-5p	PURA	5813	Luciferase reporter assay
hsa-miR-15a-5p	RAB21	23011	qRT-PCR
hsa-miR-15a-5p	RECK	8434	GFP reporter assay//qRT-PCR
hsa-miR-15a-5p	SKAP2	8935	Microarray//qRT-PCR
hsa-miR-15a-5p	TP53	7157	Immunoblot//Luciferase reporter assay
hsa-miR-15a-5p	TSPYL2	64061	Luciferase reporter assay
hsa-miR-15a-5p	UCP2	7351	Luciferase reporter assay//qRT-PCR
hsa-miR-15a-5p	VEGFA	7422	ELISA//Luciferase reporter assay
hsa-miR-15a-5p	WNT3A	89780	Luciferase reporter assay
hsa-miR-15a-5p	WT1	7490	qRT-PCR//proteomics analysis
hsa-miR-15b-5p	BCL2	596	Luciferase reporter assay//qRT-PCR//Western blot//Reporter assay//Reporter assay;Other
hsa-miR-15b-5p	CCNE1	898	Luciferase reporter assay//qRT-PCR//Western blot
hsa-miR-15b-5p	EIF4A1	1973	Luciferase reporter assay
hsa-miR-15b-5p	IFNG	3458	Luciferase reporter assay//qRT-PCR
hsa-miR-15b-5p	PURA	5813	Luciferase reporter assay
hsa-miR-15b-5p	RECK	8434	Western blot//qRT-PCR//Luciferase reporter assay
hsa-miR-15b-5p	VEGFA	7422	ELISA//Luciferase reporter assay
hsa-miR-16-1-3p	CCND1	595	qRT-PCR//GFP reporter assay//Western blot
hsa-miR-16-1-3p	ZYX	7791	qRT-PCR
hsa-miR-16-2-3p	RARB	5915	qRT-PCR//Western blot
hsa-miR-16-5p	ABCF2	10061	pSILAC//Proteomics;Other
hsa-miR-16-5p	ABHD10	55347	pSILAC//Proteomics;Other
hsa-miR-16-5p	ACP2	53	pSILAC//Proteomics;Other
hsa-miR-16-5p	ACVR2A	92	Luciferase reporter assay//Western blot
hsa-miR-16-5p	ADSS	159	pSILAC//Proteomics;Other
hsa-miR-16-5p	AKT3	10000	Luciferase reporter assay
hsa-miR-16-5p	ALG3	10195	pSILAC//Proteomics;Other
hsa-miR-16-5p	ARHGDIA	396	pSILAC//Proteomics;Other
hsa-miR-16-5p	ARL2	402	Luciferase reporter assay//qRT-PCR//Western blot//Reporter assay;Microarray;Other
hsa-miR-16-5p	ATG9A	79065	pSILAC//Proteomics;Other
hsa-miR-16-5p	AURKB	9212	Microarray//qRT-PCR
hsa-miR-16-5p	BCL2	596	Luciferase reporter assay
hsa-miR-16-5p	BMI1	648	Luciferase reporter assay//Western blot
hsa-miR-16-5p	BRCA1	672	Luciferase reporter assay
hsa-miR-16-5p	C9orf114	51490	pSILAC//Proteomics;Other
hsa-miR-16-5p	C9orf89	84270	pSILAC//Proteomics;Other
hsa-miR-16-5p	CA12	771	pSILAC//Proteomics;Other
hsa-miR-16-5p	CACNA2D1	781	pSILAC//Proteomics;Other
hsa-miR-16-5p	CADM1	23705	Reporter assay//qRT-PCR
hsa-miR-16-5p	CAPRIN1	4076	Luciferase reporter assay//qRT-PCR//Western blot
hsa-miR-16-5p	CCND1	595	Western blot//Luciferase reporter assay
hsa-miR-16-5p	CCND3	896	qRT-PCR//flow//Luciferase reporter assay//Western blot
hsa-miR-16-5p	CCNE1	898	Luciferase reporter assay//qRT-PCR//Western blot
hsa-miR-16-5p	CDK5RAP1	51654	pSILAC//Proteomics;Other
hsa-miR-16-5p	CDK6	1021	qRT-PCR//flow//Luciferase reporter assay//Western blot
hsa-miR-16-5p	CHORDC1	26973	pSILAC//Proteomics;Other
hsa-miR-16-5p	CHUK	1147	Luciferase reporter assay//qRT-PCR//Western blot
hsa-miR-16-5p	DNAJB4	11080	pSILAC//Proteomics;Other
hsa-miR-16-5p	EGFR	1956	pSILAC//Proteomics;Other
hsa-miR-16-5p	EIF4E	1977	pSILAC//Proteomics;Other
hsa-miR-16-5p	EPT1	85465	pSILAC//Proteomics
hsa-miR-16-5p	F2	2147	pSILAC//Proteomics;Other
hsa-miR-16-5p	FGF2	2247	pSILAC//Proteomics;Other
hsa-miR-16-5p	FNDC3B	64778	pSILAC//Proteomics;Other
hsa-miR-16-5p	GALNT7	51809	pSILAC//Proteomics;Other
hsa-miR-16-5p	GFM1	85476	pSILAC//Proteomics;Other
hsa-miR-16-5p	GFPT1	2673	pSILAC//Proteomics;Other
hsa-miR-16-5p	GNL3L	54552	pSILAC//Proteomics;Other
hsa-miR-16-5p	GPAM	57678	pSILAC//Proteomics;Other
hsa-miR-16-5p	GSTM4	2948	pSILAC//Proteomics;Other
hsa-miR-16-5p	HARS	3035	pSILAC//Proteomics;Other
hsa-miR-16-5p	HARS2	23438	pSILAC//Proteomics;Other
hsa-miR-16-5p	HMGA1	3159	Luciferase reporter assay//qRT-PCR//Western blot
hsa-miR-16-5p	HMOX1	3162	pSILAC//Proteomics;Other
hsa-miR-16-5p	IFNG	3458	Luciferase reporter assay//qRT-PCR
hsa-miR-16-5p	IFRD1	3475	pSILAC//Proteomics;Other
hsa-miR-16-5p	IFRD2	7866	pSILAC//Proteomics;Other
hsa-miR-16-5p	IGF2R	3482	pSILAC//Proteomics;Other
hsa-miR-16-5p	IPO4	79711	pSILAC//Proteomics;Other
hsa-miR-16-5p	ITGA2	3673	pSILAC//Proteomics;Other
hsa-miR-16-5p	KCNN4	3783	pSILAC//Proteomics;Other
hsa-miR-16-5p	KPNA3	3839	pSILAC//Proteomics;Other
hsa-miR-16-5p	LAMC1	3915	pSILAC//Proteomics;Other
hsa-miR-16-5p	LAMTOR2	28956	pSILAC//Proteomics
hsa-miR-16-5p	LAMTOR3	8649	pSILAC//Proteomics
hsa-miR-16-5p	LAMTOR5	10542	pSILAC//Proteomics;Other
hsa-miR-16-5p	LUZP1	7798	pSILAC//Proteomics;Other
hsa-miR-16-5p	LYPLA2	11313	pSILAC//Proteomics;Other
hsa-miR-16-5p	MCU	90550	pSILAC//Proteomics;Other
hsa-miR-16-5p	MLLT11	10962	pSILAC//Proteomics;Other
hsa-miR-16-5p	MMS19	64210	pSILAC//Proteomics;Other
hsa-miR-16-5p	MYB	4602	Luciferase reporter assay//Microarray//qRT-PCR
hsa-miR-16-5p	NAA15	80155	pSILAC//Proteomics
hsa-miR-16-5p	NAA25	80018	pSILAC//Proteomics
hsa-miR-16-5p	NAPG	8774	pSILAC//Proteomics;Other
hsa-miR-16-5p	NCOR2	9612	Luciferase reporter assay
hsa-miR-16-5p	NOB1	28987	pSILAC//Proteomics;Other
hsa-miR-16-5p	NOTCH2	4853	pSILAC//Proteomics;Other
hsa-miR-16-5p	NPR3	4883	pSILAC//Proteomics;Other
hsa-miR-16-5p	PAFAH1B2	5049	pSILAC//Proteomics;Other
hsa-miR-16-5p	PANX1	24145	pSILAC//Proteomics;Other
hsa-miR-16-5p	PDCD4	27250	qRT-PCR
hsa-miR-16-5p	PHLDB2	90102	pSILAC//Proteomics
hsa-miR-16-5p	PIM1	5292	Luciferase reporter assay
hsa-miR-16-5p	PLK1	5347	pSILAC//Proteomics;Other
hsa-miR-16-5p	PNPLA6	10908	pSILAC//Proteomics;Other
hsa-miR-16-5p	PPIF	10105	pSILAC//Proteomics;Other
hsa-miR-16-5p	PPM1D	8493	Northern blot//qRT-PCR//Western blot//Immunoblot//Luciferase reporter assay
hsa-miR-16-5p	PPP2R5C	5527	pSILAC//Proteomics;Other
hsa-miR-16-5p	PSAT1	29968	pSILAC//Proteomics;Other
hsa-miR-16-5p	PTCD3	55037	pSILAC//Proteomics;Other
hsa-miR-16-5p	PTGS2	5743	Luciferase reporter assay
hsa-miR-16-5p	PURA	5813	Luciferase reporter assay
hsa-miR-16-5p	RAB21	23011	qRT-PCR
hsa-miR-16-5p	RAB30	27314	pSILAC//Proteomics;Other
hsa-miR-16-5p	RARS	5917	Northern blot//qRT-PCR
hsa-miR-16-5p	RFT1	91869	pSILAC//Proteomics;Other
hsa-miR-16-5p	RTN4	57142	pSILAC//Proteomics
hsa-miR-16-5p	SEC24A	10802	pSILAC//Proteomics;Other
hsa-miR-16-5p	SERPINE2	5270	pSILAC//Proteomics;Other
hsa-miR-16-5p	SHOC2	8036	pSILAC//Proteomics;Other
hsa-miR-16-5p	SKAP2	8935	Microarray//qRT-PCR
hsa-miR-16-5p	SLC12A2	6558	pSILAC//Proteomics;Other
hsa-miR-16-5p	SLC16A3	9123	pSILAC//Proteomics;Other
hsa-miR-16-5p	SLC25A22	79751	pSILAC//Proteomics;Other
hsa-miR-16-5p	SLC38A1	81539	pSILAC//Proteomics;Other
hsa-miR-16-5p	SLC38A5	92745	pSILAC//Proteomics;Other
hsa-miR-16-5p	SLC7A1	6541	pSILAC//Proteomics;Other
hsa-miR-16-5p	SPTLC1	10558	pSILAC//Proteomics;Other
hsa-miR-16-5p	SQSTM1	8878	pSILAC//Proteomics;Other
hsa-miR-16-5p	SRPR	6734	pSILAC//Proteomics;Other
hsa-miR-16-5p	SRPRB	58477	pSILAC//Proteomics;Other
hsa-miR-16-5p	TMEM109	79073	pSILAC//Proteomics;Other
hsa-miR-16-5p	TMEM43	79188	pSILAC//Proteomics;Other
hsa-miR-16-5p	TNFSF9	8744	pSILAC//Proteomics;Other
hsa-miR-16-5p	TOMM34	10953	pSILAC//Proteomics
hsa-miR-16-5p	TOR4A	54863	pSILAC//Proteomics;Other
hsa-miR-16-5p	TP53	7157	Immunoblot//Luciferase reporter assay
hsa-miR-16-5p	TPM3	7170	pSILAC//Proteomics;Other
hsa-miR-16-5p	TPPP3	51673	Luciferase reporter assay//Reporter assay;Other
hsa-miR-16-5p	TXN2	25828	pSILAC//Proteomics;Other
hsa-miR-16-5p	UBE2S	27338	pSILAC//Proteomics;Other
hsa-miR-16-5p	UBE4A	9354	pSILAC//Proteomics;Other
hsa-miR-16-5p	UNG	7374	Luciferase reporter assay
hsa-miR-16-5p	UTP15	84135	pSILAC//Proteomics;Other
hsa-miR-16-5p	VEGFA	7422	ELISA//Luciferase reporter assay
hsa-miR-16-5p	VTI1B	10490	pSILAC//Proteomics
hsa-miR-16-5p	WNT3A	89780	Luciferase reporter assay
hsa-miR-16-5p	WT1	7490	qRT-PCR//proteomics analysis
hsa-miR-16-5p	YIF1B	90522	pSILAC//Proteomics;Other
hsa-miR-16-5p	ZNF622	90441	pSILAC//Proteomics;Other
hsa-miR-16-5p	ZYX	7791	Luciferase reporter assay//qRT-PCR//Western blot
hsa-miR-17-3p	GALNT7	51809	Luciferase reporter assay
hsa-miR-17-3p	GPX2	2877	Luciferase reporter assay//Quantitative proteomic approach//Western blot
hsa-miR-17-3p	ICAM1	3383	Immunocytochemistry//Northern blot//qRT-PCR//Western blot
hsa-miR-17-3p	SOD2	6648	Luciferase reporter assay//Quantitative proteomic approach//Western blot
hsa-miR-17-3p	TXNRD2	10587	Luciferase reporter assay//Quantitative proteomic approach//Western blot
hsa-miR-17-3p	VIM	7431	qRT-PCR//Western blot
hsa-miR-17-5p	APP	351	Luciferase reporter assay//Western blot
hsa-miR-17-5p	BCL2	596	Luciferase reporter assay
hsa-miR-17-5p	BCL2L11	10018	Luciferase reporter assay//Western blot
hsa-miR-17-5p	BMPR2	659	Luciferase reporter assay//qRT-PCR//Western blot
hsa-miR-17-5p	CCL1	6346	Luciferase reporter assay
hsa-miR-17-5p	CCND1	595	Luciferase reporter assay//qRT-PCR//Western blot
hsa-miR-17-5p	CCND2	894	Luciferase reporter assay
hsa-miR-17-5p	CDKN1A	1026	qRT-PCR//Luciferase reporter assay//Western blot//Reporter assay
hsa-miR-17-5p	DNAJC27	51277	Luciferase reporter assay
hsa-miR-17-5p	E2F1	1869	Western blot
hsa-miR-17-5p	FBXO31	79791	Luciferase reporter assay
hsa-miR-17-5p	GPR137B	7107	Luciferase reporter assay
hsa-miR-17-5p	HBP1	26959	Reporter assay
hsa-miR-17-5p	HSPB2	3316	Western blot
hsa-miR-17-5p	JAK1	3716	Luciferase reporter assay//Western blot
hsa-miR-17-5p	MAP3K12	7786	Luciferase reporter assay
hsa-miR-17-5p	MAPK9	5601	qRT-PCR//Luciferase reporter assay//Western blot
hsa-miR-17-5p	MEF2D	4209	Luciferase reporter assay
hsa-miR-17-5p	MMP2	4313	Western blot
hsa-miR-17-5p	MUC17	140453	Immunohistochemistry//Microarray//qRT-PCR
hsa-miR-17-5p	MYC	4609	Western blot
hsa-miR-17-5p	NABP1	64859	Luciferase reporter assay
hsa-miR-17-5p	NCOA3	8202	Luciferase reporter assay//Northern blot//qRT-PCR//Western blot//Northern blot;Western blot;qRT-PCR
hsa-miR-17-5p	NPAT	4863	Luciferase reporter assay
hsa-miR-17-5p	PKD2	5311	Luciferase reporter assay//qRT-PCR//Western blot
hsa-miR-17-5p	PTEN	5728	Luciferase reporter assay//Western blot
hsa-miR-17-5p	PTPRO	5800	Luciferase reporter assay//Western blot
hsa-miR-17-5p	RB1	5925	Luciferase reporter assay
hsa-miR-17-5p	RBL1	5933	Luciferase reporter assay
hsa-miR-17-5p	RBL2	5934	Luciferase reporter assay
hsa-miR-17-5p	RND3	390	Luciferase reporter assay//qRT-PCR//Western blot
hsa-miR-17-5p	RUNX1	861	Luciferase reporter assay//Reporter assay//qRT-PCR//Western blot
hsa-miR-17-5p	SIRPA	140885	Luciferase reporter assay
hsa-miR-17-5p	TCF3	6929	Luciferase reporter assay
hsa-miR-17-5p	TGFBR2	7048	Immunoblot//Luciferase reporter assay//Microarray//qRT-PCR//Western blot
hsa-miR-17-5p	TNFSF12	8742	Luciferase reporter assay
hsa-miR-17-5p	VEGFA	7422	ELISA//Luciferase reporter assay
hsa-miR-17-5p	WEE1	7465	Luciferase reporter assay
hsa-miR-17-5p	YES1	7525	Luciferase reporter assay
hsa-miR-17-5p	ZNFX1	57169	Luciferase reporter assay
hsa-miR-181a-3p	NANOG	79923	Luciferase reporter assay
hsa-miR-181a-5p	ATM	472	Immunoblot//Luciferase reporter assay//qRT-PCR
hsa-miR-181a-5p	BCL2	596	Luciferase reporter assay//qRT-PCR//Western blot//Reporter assay;Western blot;Other
hsa-miR-181a-5p	BCL2L11	10018	Luciferase reporter assay//qRT-PCR//Western blot
hsa-miR-181a-5p	CDKN1B	1027	Luciferase reporter assay//Western blot//Reporter assay;Western blot;qRT-PCR
hsa-miR-181a-5p	CDX2	1045	Luciferase reporter assay
hsa-miR-181a-5p	DDIT4	54541	Immunoblot//Luciferase reporter assay//qRT-PCR
hsa-miR-181a-5p	DUSP5	1847	Luciferase reporter assay//Western blot
hsa-miR-181a-5p	DUSP6	1848	Luciferase reporter assay//Western blot
hsa-miR-181a-5p	FOS	2353	Luciferase reporter assay
hsa-miR-181a-5p	GATA6	2627	Luciferase reporter assay
hsa-miR-181a-5p	GPR78	27201	Luciferase reporter assay
hsa-miR-181a-5p	HIPK2	28996	Immunoblot//Luciferase reporter assay//qRT-PCR
hsa-miR-181a-5p	HRAS	3265	Luciferase reporter assay//qRT-PCR//Western blot//Reporter assay
hsa-miR-181a-5p	KAT2B	8850	Western blot//Luciferase reporter assay
hsa-miR-181a-5p	KLF6	1316	Luciferase reporter assay//qRT-PCR//Western blot
hsa-miR-181a-5p	MCL1	4170	Luciferase reporter assay
hsa-miR-181a-5p	MTMR3	8897	Luciferase reporter assay
hsa-miR-181a-5p	NLK	51701	Luciferase reporter assay
hsa-miR-181a-5p	NOTCH1	4851	Luciferase reporter assay//Western blot
hsa-miR-181a-5p	PLAG1	5324	Western blot//Luciferase reporter assay//Microarray
hsa-miR-181a-5p	PRAP1	118471	Luciferase reporter assay
hsa-miR-181a-5p	PROX1	5629	Luciferase reporter assay//qRT-PCR//Western blot
hsa-miR-181a-5p	PTPN11	5781	Luciferase reporter assay//Western blot
hsa-miR-181a-5p	PTPN22	26191	Luciferase reporter assay//Western blot
hsa-miR-181a-5p	RALA	5898	Flow//Luciferase reporter assay//Microarray//qRT-PCR//Western blot
hsa-miR-181a-5p	SIRT1	23411	Immunoblot//Luciferase reporter assay//qRT-PCR
hsa-miR-181a-5p	XIAP	331	Luciferase reporter assay
hsa-miR-181a-5p	ZNF763	284390	Luciferase reporter assay//Microarray//Western blot
hsa-miR-181b-5p	BCL2	596	Luciferase reporter assay//qRT-PCR//Western blot//Reporter assay;Western blot;Other
hsa-miR-181b-5p	CBX7	23492	Luciferase reporter assay
hsa-miR-181b-5p	CDX2	1045	Luciferase reporter assay
hsa-miR-181b-5p	CYLD	1540	Luciferase reporter assay//qRT-PCR
hsa-miR-181b-5p	E2F1	1869	Luciferase reporter assay//Western blot
hsa-miR-181b-5p	GATA6	2627	Luciferase reporter assay
hsa-miR-181b-5p	GRIA2	2891	Luciferase assay/RT-PCR//Reporter assay;Other
hsa-miR-181b-5p	IGF1R	3480	Luciferase reporter assay
hsa-miR-181b-5p	KAT2B	8850	Western blot//Luciferase reporter assay
hsa-miR-181b-5p	MAP3K10	4294	qRT-PCR//Western blot
hsa-miR-181b-5p	MCL1	4170	Luciferase reporter assay
hsa-miR-181b-5p	NLK	51701	Luciferase reporter assay
hsa-miR-181b-5p	PLAG1	5324	Western blot//Luciferase reporter assay//Microarray
hsa-miR-181b-5p	SIRT1	23411	Luciferase reporter assay
hsa-miR-181b-5p	TCL1A	8115	Luciferase reporter assay//Microarray//qRT-PCR//Western blot
hsa-miR-181b-5p	TIMP3	7078	Luciferase reporter assay//qRT-PCR//Western blot
hsa-miR-181b-5p	TMED7	51014	Luciferase reporter assay//qRT-PCR//Western blot
hsa-miR-181b-5p	VSNL1	7447	Luciferase assay/RT-PCR//Reporter assay;Other
hsa-miR-181b-5p	XIAP	331	Luciferase reporter assay
hsa-miR-181c-5p	BCL2	596	Luciferase reporter assay//qRT-PCR//Western blot//Reporter assay;Western blot;Other
hsa-miR-181c-5p	BMPR2	659	Luciferase reporter assay
hsa-miR-181c-5p	BTBD3	22903	In situ hybridization//Luciferase reporter assay
hsa-miR-181c-5p	CDX2	1045	Luciferase reporter assay
hsa-miR-181c-5p	GATA6	2627	Luciferase reporter assay
hsa-miR-181c-5p	IL2	3558	Reporter assay;qRT-PCR;Other
hsa-miR-181c-5p	KRAS	3845	Luciferase reporter assay//qRT-PCR//Western blot
hsa-miR-181c-5p	NLK	51701	Luciferase reporter assay
hsa-miR-181c-5p	NOTCH4	4855	Luciferase reporter assay//qRT-PCR//Western blot
hsa-miR-181c-5p	SIRT1	23411	In situ hybridization//Luciferase reporter assay
hsa-miR-181c-5p	TRIM2	23321	In situ hybridization//Luciferase reporter assay
hsa-miR-181d-5p	BCL2	596	Luciferase reporter assay//qRT-PCR//Western blot//Reporter assay;Western blot;Other
hsa-miR-181d-5p	HRAS	3265	FACS//Immunohistochemistry//Luciferase reporter assay//qRT-PCR//Western blot
hsa-miR-181d-5p	MGMT	4255	Luciferase reporter assay//qRT-PCR//Western blot
hsa-miR-182-5p	ADCY6	112	Luciferase reporter assay//qRT-PCR
hsa-miR-182-5p	BCL2	596	Flow//Luciferase reporter assay//qRT-PCR//Western blot
hsa-miR-182-5p	CCND2	894	Flow//Luciferase reporter assay//qRT-PCR//Western blot
hsa-miR-182-5p	CLOCK	9575	Luciferase reporter assay//qRT-PCR
hsa-miR-182-5p	CREB1	1385	GFP reporter assay
hsa-miR-182-5p	CYLD	1540	Luciferase reporter assay//qRT-PCR//Western blot
hsa-miR-182-5p	FOXF2	2295	Luciferase reporter assay
hsa-miR-182-5p	FOXO1	2308	qRT-PCR//Luciferase reporter assay//Western blot
hsa-miR-182-5p	FOXO3	2309	Luciferase reporter assay//Western blot
hsa-miR-182-5p	MITF	4286	Flow//Luciferase reporter assay//qRT-PCR//Western blot
hsa-miR-182-5p	MTSS1	9788	Luciferase reporter assay
hsa-miR-182-5p	PDCD4	27250	Luciferase reporter assay//qRT-PCR//Western blot
hsa-miR-182-5p	PFN1	5216	Luciferase reporter assay
hsa-miR-182-5p	RARG	5916	Luciferase reporter assay//Western blot
hsa-miR-182-5p	RECK	8434	Luciferase reporter assay//qRT-PCR//Western blot
hsa-miR-182-5p	SMAD4	4089	Luciferase reporter assay
hsa-miR-182-5p	SNAI2	6591	Luciferase reporter assay
hsa-miR-182-5p	TSC22D3	1831	Luciferase reporter assay//qRT-PCR
hsa-miR-1826	CTNNB1	1499	Luciferase reporter assay//Western blot
hsa-miR-1826	MAP2K1	5604	Luciferase reporter assay//Western blot
hsa-miR-1826	VEGFC	7424	Luciferase reporter assay//Western blot
hsa-miR-183-5p	AKAP12	9590	Immunohistochemistry//Luciferase reporter assay//Microarray//qRT-PCR//Western blot
hsa-miR-183-5p	BTRC	8945	5'RACE//qRT-PCR//Western blot
hsa-miR-183-5p	EGR1	1958	Luciferase reporter assay
hsa-miR-183-5p	EZR	7430	Luciferase reporter assay
hsa-miR-183-5p	FOXO1	2308	Immunohistochemistry//Northern blot//qRT-PCR//Western blot
hsa-miR-183-5p	IDH2	3418	Immunocytochemistry//Luciferase reporter assay//qRT-PCR
hsa-miR-183-5p	ITGB1	3688	Immunoblot//Immunocytochemistry//Luciferase reporter assay//qRT-PCR//Reporter assay;Other
hsa-miR-183-5p	KIF2A	3796	Immunoblot//Immunocytochemistry//Luciferase reporter assay//qRT-PCR//Reporter assay;Other
hsa-miR-183-5p	PDCD4	27250	Luciferase reporter assay//qRT-PCR//Western blot
hsa-miR-183-5p	SRSF2	6427	Immunoblot//Microarray//qRT-PCR
hsa-miR-184	AKT2	208	qRT-PCR//Luciferase reporter assay//Western blot
hsa-miR-184	NFATC2	4773	Luciferase reporter assay//qRT-PCR//Western blot
hsa-miR-185-5p	AKT1	207	Flow//Immunoblot//Microarray//qRT-PCR
hsa-miR-185-5p	AR	367	Luciferase reporter assay
hsa-miR-185-5p	CCNE1	898	Flow//Immunoblot//Microarray//qRT-PCR
hsa-miR-185-5p	CDC42	998	Luciferase reporter assay//qRT-PCR//Western blot
hsa-miR-185-5p	CDK6	1021	Flow//Immunoblot//Microarray//qRT-PCR//Western blog
hsa-miR-185-5p	CORO2B	10391	Flow//Immunoblot//Microarray//qRT-PCR
hsa-miR-185-5p	DNMT1	1786	Immunoprecipitaion//Luciferase reporter assay//Microarray//Quantitative proteomic approach//Western blot
hsa-miR-185-5p	EPAS1	2034	Luciferase reporter assay//qRT-PCR
hsa-miR-185-5p	HMGA2	8091	Flow//Immunoblot//Microarray//qRT-PCR
hsa-miR-185-5p	NTRK3	4916	Luciferase reporter assay
hsa-miR-185-5p	RHOA	387	Luciferase reporter assay//qRT-PCR//Western blot
hsa-miR-185-5p	SCARB1	949	Luciferase reporter assay
hsa-miR-185-5p	SIX1	6495	Luciferase reporter assay//qRT-PCR//Quantitative proteomic approach//Western blot
hsa-miR-186-5p	AKAP12	9590	Immunohistochemistry//Luciferase reporter assay//Microarray//qRT-PCR//Western blot
hsa-miR-186-5p	CSNK2A1	1457	Immunoblot//Luciferase reporter assay//qRT-PCR//Western blot
hsa-miR-186-5p	FOXO1	2308	Immunohistochemistry//Northern blot//qRT-PCR//Western blot
hsa-miR-186-5p	P2RX7	5027	qRT-PCR//Luciferase reporter assay
hsa-miR-18a-3p	KRAS	3845	Luciferase reporter assay//qRT-PCR//Western blot
hsa-miR-18a-5p	ATM	472	Luciferase reporter assay
hsa-miR-18a-5p	CCNL1	57018	Microarray//Northern blot
hsa-miR-18a-5p	CSRNP3	80034	Microarray//Northern blot
hsa-miR-18a-5p	CTGF	1490	Western blot//Microarray//Northern blot//Luciferase reporter assay
hsa-miR-18a-5p	DICER1	23405	Immunohistochemistry//In situ hybridization//Luciferase reporter assay//Microarray//qRT-PCR//Western blot
hsa-miR-18a-5p	ESR1	2099	Western blot//qRT-PCR//Luciferase reporter assay
hsa-miR-18a-5p	HSF2	3298	Immunofluorescence//In situ hybridization//Luciferase reporter assay//qRT-PCR//Western blot
hsa-miR-18a-5p	IGF2BP2	10644	Microarray//Northern blot
hsa-miR-18a-5p	NR3C1	2908	Luciferase reporter assay//Western blot//pMIR-REPORT
hsa-miR-18a-5p	SMAD3	4088	Western blot
hsa-miR-18a-5p	SMAD4	4089	Immunoblot//Luciferase reporter assay//Microarray//qRT-PCR//Western blot
hsa-miR-18a-5p	THRA	7067	Microarray//Northern blot
hsa-miR-18a-5p	TNFSF11	8600	Microarray//Northern blot//Luciferase reporter assay
hsa-miR-18a-5p	TSC22D3	1831	qRT-PCR
hsa-miR-18b-5p	ESR1	2099	Luciferase reporter assay//Microarray
hsa-miR-18b-5p	MDM2	4193	Luciferase reporter assay
hsa-miR-190a-5p	PHLPP1	23239	Reporter assay;Western blot
hsa-miR-191-5p	CDK6	1021	Luciferase reporter assay//qRT-PCR//Western blot
hsa-miR-191-5p	IL1A	3552	Immunohistochemistry//Immunoprecipitaion//Luciferase reporter assay//Microarray//qRT-PCR
hsa-miR-191-5p	MDM4	4194	Luciferase reporter assay
hsa-miR-191-5p	SATB1	6304	Luciferase reporter assay//qRT-PCR//Western blot
hsa-miR-191-5p	SOX4	6659	Immunohistochemistry//Immunoprecipitaion//Luciferase reporter assay//Microarray//qRT-PCR
hsa-miR-191-5p	TMC7	79905	Immunohistochemistry//Immunoprecipitaion//Luciferase reporter assay//Microarray//qRT-PCR
hsa-miR-192-5p	ACVR2B	93	Luciferase reporter assay//Western blot
hsa-miR-192-5p	ATP1B1	481	Luciferase reporter assay
hsa-miR-192-5p	BCL2	596	Luciferase reporter assay//qRT-PCR//Reporter assay;Microarray;Other
hsa-miR-192-5p	CDC7	8317	Luciferase reporter assay//qRT-PCR//Western blot//Reporter assay;Western blot;Microarray;Other
hsa-miR-192-5p	CUL5	8065	Luciferase reporter assay//qRT-PCR//Western blot//Reporter assay;Western blot;Microarray;Other
hsa-miR-192-5p	DLG5	9231	Luciferase reporter assay//qRT-PCR//Reporter assay;Microarray;Other
hsa-miR-192-5p	DTL	51514	Luciferase reporter assay//qRT-PCR//Reporter assay;Microarray;Other
hsa-miR-192-5p	ERCC3	2071	Luciferase reporter assay//qRT-PCR//Reporter assay;Microarray;Other
hsa-miR-192-5p	ERCC4	2072	Luciferase reporter assay//qRT-PCR//Western blot
hsa-miR-192-5p	HOXA10	3206	Luciferase reporter assay//qRT-PCR
hsa-miR-192-5p	HRH1	3269	Luciferase reporter assay//qRT-PCR//Reporter assay;Microarray;Other
hsa-miR-192-5p	KIF20B	9585	Luciferase reporter assay//qRT-PCR//Reporter assay;Microarray
hsa-miR-192-5p	LMNB2	84823	Luciferase reporter assay//qRT-PCR//Western blot//Reporter assay;Western blot;Microarray;Other
hsa-miR-192-5p	MAD2L1	4085	Luciferase reporter assay//qRT-PCR//Western blot//Reporter assay;Western blot;Microarray;Other
hsa-miR-192-5p	MCM10	55388	Luciferase reporter assay//qRT-PCR//Reporter assay;Microarray;Other
hsa-miR-192-5p	MIS12	79003	Luciferase reporter assay//qRT-PCR//Reporter assay;Microarray;Other
hsa-miR-192-5p	PIM1	5292	Luciferase reporter assay//qRT-PCR//Reporter assay;Microarray;Other
hsa-miR-192-5p	PRPF38A	84950	Luciferase reporter assay//qRT-PCR//Reporter assay;Microarray;Other
hsa-miR-192-5p	RACGAP1	29127	Luciferase reporter assay//qRT-PCR//Microarray//Reporter assay;Microarray;Other
hsa-miR-192-5p	RB1	5925	Immunoblot//Luciferase reporter assay//qRT-PCR//Western blot
hsa-miR-192-5p	SEPT10	151011	Luciferase reporter assay//qRT-PCR//Microarray//Reporter assay;Microarray;Other
hsa-miR-192-5p	SMARCB1	6598	Luciferase reporter assay//qRT-PCR//Reporter assay;Microarray;Other
hsa-miR-192-5p	WNK1	65125	Luciferase reporter assay//Northern blot//qRT-PCR//Western blot
hsa-miR-193a-3p	E2F6	1876	Luciferase reporter assay//qRT-PCR//Western blot
hsa-miR-193a-3p	MCL1	4170	Luciferase reporter assay//Western blot
hsa-miR-193a-3p	PRAP1	118471	Luciferase reporter assay
hsa-miR-193a-5p	TP73	7161	Immunoblot//Luciferase reporter assay//qRT-PCR//Western blot
hsa-miR-193b-3p	AKR1C2	1646	Luciferase reporter assay//Reporter assay;Proteomics
hsa-miR-193b-3p	CCND1	595	qRT-PCR//Luciferase reporter assay//Western blot//Microarray//Reporter assay;Western blot;qRT-PCR;Microarray;Other
hsa-miR-193b-3p	ESR1	2099	Luciferase reporter assay//Microarray
hsa-miR-193b-3p	ETS1	2113	Luciferase reporter assay//qRT-PCR//Western blot
hsa-miR-193b-3p	MCL1	4170	Luciferase reporter assay//Western blot
hsa-miR-193b-3p	PLAU	5328	Western blot//Luciferase reporter assay
hsa-miR-193b-3p	PRAP1	118471	Luciferase reporter assay
hsa-miR-193b-3p	SHMT2	6472	Luciferase reporter assay//Reporter assay;Proteomics
hsa-miR-193b-3p	YWHAZ	7534	Luciferase reporter assay//Reporter assay;Proteomics
hsa-miR-194-5p	ACVR2B	93	Luciferase reporter assay//Western blot
hsa-miR-194-5p	BMI1	648	Luciferase reporter assay//qRT-PCR//Western blot
hsa-miR-194-5p	CDH2	1000	Luciferase reporter assay//qRT-PCR//Western blot
hsa-miR-194-5p	DNMT3A	1788	Luciferase reporter assay//qRT-PCR//Western blot
hsa-miR-194-5p	HBEGF	1839	Luciferase reporter assay//qRT-PCR//Western blot
hsa-miR-194-5p	IGF1R	3480	Luciferase reporter assay//qRT-PCR//Western blot
hsa-miR-194-5p	ITGA9	3680	Luciferase reporter assay//qRT-PCR//Western blot
hsa-miR-194-5p	PTPN12	5782	Luciferase reporter assay//qRT-PCR//Western blot
hsa-miR-194-5p	PTPN13	5783	Luciferase reporter assay//qRT-PCR//Western blot
hsa-miR-194-5p	RAC1	5879	Luciferase reporter assay//qRT-PCR//Western blot
hsa-miR-194-5p	SOCS2	8835	Luciferase reporter assay//qRT-PCR//Western blot
hsa-miR-194-5p	SOX5	6660	Luciferase reporter assay//qRT-PCR//Western blot
hsa-miR-194-5p	TLN2	83660	Luciferase reporter assay
hsa-miR-195-5p	BCL2	596	Luciferase reporter assay//qRT-PCR//Western blot
hsa-miR-195-5p	BCL2L11	10018	Microarray//Northern blot
hsa-miR-195-5p	BCL2L2	599	Luciferase reporter assay//Western blot
hsa-miR-195-5p	CAB39	51719	Immunocytochemistry//In situ hybridization//Northern blot//qRT-PCR//Western blot
hsa-miR-195-5p	CCL4	6351	ELISA//Immunoprecipitaion//qRT-PCR//Western blot
hsa-miR-195-5p	CCND1	595	Luciferase reporter assay//Western blot
hsa-miR-195-5p	CCND3	896	Luciferase reporter assay//Western blot
hsa-miR-195-5p	CCNE1	898	Luciferase reporter assay
hsa-miR-195-5p	CDC42	998	Luciferase reporter assay
hsa-miR-195-5p	CDK4	1019	Luciferase reporter assay
hsa-miR-195-5p	CDK6	1021	Reporter assay;Western blot;qRT-PCR;Other
hsa-miR-195-5p	CHUK	1147	Luciferase reporter assay
hsa-miR-195-5p	E2F3	1871	Immunohistochemistry//Luciferase reporter assay//Northern blot//qRT-PCR//Western blot//Reporter assay;Western blot;qRT-PCR;Other
hsa-miR-195-5p	MBD1	4152	Luciferase reporter assay
hsa-miR-195-5p	MECP2	4204	Microarray//Northern blot
hsa-miR-195-5p	SKI	6497	Microarray//Northern blot
hsa-miR-195-5p	SLC2A3	6515	Luciferase reporter assay//Western blot
hsa-miR-195-5p	TAB3	257397	Luciferase reporter assay
hsa-miR-195-5p	TBCCD1	55171	Luciferase reporter assay//Western blot
hsa-miR-195-5p	VEGFA	7422	ELISA//Luciferase reporter assay
hsa-miR-195-5p	WEE1	7465	ELISA//GFP reporter assay//Luciferase reporter assay//Microarray//qRT-PCR//Western blot
hsa-miR-196a-5p	ANXA1	301	qRT-PCR//Luciferase reporter assay//Western blot//Reporter assay;Other
hsa-miR-196a-5p	BACH1	571	Luciferase reporter assay//qRT-PCR//Western blot
hsa-miR-196a-5p	HMOX1	3162	Luciferase reporter assay//qRT-PCR//Western blot
hsa-miR-196a-5p	HOXA5	3202	Luciferase reporter assay//qRT-PCR//Western blot
hsa-miR-196a-5p	HOXA7	3204	Western blot
hsa-miR-196a-5p	HOXB7	3217	Immunofluorescence//Luciferase reporter assay//qRT-PCR//Western blot
hsa-miR-196a-5p	HOXB8	3218	Western blot
hsa-miR-196a-5p	HOXC8	3224	Luciferase reporter assay//qRT-PCR//Western blot//Reporter assay;Other
hsa-miR-196a-5p	HOXD8	3234	Western blot
hsa-miR-196a-5p	KRT5	3852	Luciferase reporter assay//qRT-PCR
hsa-miR-196a-5p	LLGL1	3996	qRT-PCR
hsa-miR-196a-5p	S100A9	6280	Luciferase reporter assay//qRT-PCR
hsa-miR-196b-5p	CD8A	925	Luciferase reporter assay
hsa-miR-196b-5p	HOXB8	3218	Luciferase reporter assay
hsa-miR-196b-5p	HOXC8	3224	Immunohistochemistry//Luciferase reporter assay//qRT-PCR
hsa-miR-197-3p	ACVR1	90	Microarray//qRT-PCR
hsa-miR-197-3p	NSUN5	55695	Immunohistochemistry//In situ hybridization//Luciferase reporter assay//Western blot
hsa-miR-197-3p	TSPAN3	10099	Microarray//qRT-PCR
hsa-miR-197-3p	TUSC2	11334	Luciferase reporter assay//Western blot
hsa-miR-198	CCNT1	904	Luciferase reporter assay
hsa-miR-198	MYB	4602	qRT-PCR
hsa-miR-199a-3p	CAV2	858	Luciferase reporter assay//qRT-PCR//Western blot
hsa-miR-199a-3p	CCNL1	57018	Microarray//Northern blot
hsa-miR-199a-3p	CD44	960	Luciferase reporter assay//qRT-PCR//Western blot
hsa-miR-199a-3p	ETS2	2114	Microarray//Northern blot
hsa-miR-199a-3p	FUT4	2526	Flow//Immunoprecipitaion//Luciferase reporter assay//qRT-PCR//Western blot
hsa-miR-199a-3p	JUNB	3726	Microarray//Northern blot
hsa-miR-199a-3p	KRT7	3855	Immunoblot//qRT-PCR
hsa-miR-199a-3p	MAPK1	5594	Luciferase reporter assay
hsa-miR-199a-3p	MECP2	4204	Microarray//Northern blot
hsa-miR-199a-3p	MED6	10001	Microarray//Northern blot
hsa-miR-199a-3p	MET	4233	Luciferase reporter assay
hsa-miR-199a-3p	SMARCA2	6595	Luciferase reporter assay//qRT-PCR//Western blot
hsa-miR-199a-5p	CAV1	857	Luciferase reporter assay
hsa-miR-199a-5p	DDR1	780	Luciferase reporter assay//qRT-PCR//Western blot
hsa-miR-199a-5p	EDN1	1906	Luciferase reporter assay
hsa-miR-199a-5p	ERBB2	2064	Western blot
hsa-miR-199a-5p	ETS2	2114	Microarray//Northern blot
hsa-miR-199a-5p	GPR78	27201	Luciferase reporter assay
hsa-miR-199a-5p	IKBKB	3551	Reporter assay//Western blot//GFP reporter assay//Luciferase reporter assay//qRT-PCR
hsa-miR-199a-5p	JUNB	3726	Microarray//Northern blot
hsa-miR-199a-5p	LIF	3976	ELISA//Luciferase reporter assay
hsa-miR-199a-5p	MAP3K11	4296	Luciferase reporter assay//qRT-PCR//Western blot
hsa-miR-199a-5p	MECP2	4204	Microarray//Northern blot
hsa-miR-199a-5p	MED6	10001	Microarray//Northern blot
hsa-miR-199a-5p	SIRT1	23411	qRT-PCR//Western blot
hsa-miR-199a-5p	SMAD4	4089	Luciferase reporter assay
hsa-miR-199a-5p	SMARCA2	6595	Luciferase reporter assay//qRT-PCR//Western blot
hsa-miR-199a-5p	SOX9	6662	qRT-PCR
hsa-miR-199a-5p	SULT1E1	6783	Luciferase reporter assay
hsa-miR-199a-5p	UNG	7374	Luciferase reporter assay
hsa-miR-199b-5p	ERBB2	2064	Luciferase reporter assay//qRT-PCR//Western blot
hsa-miR-199b-5p	HES1	3280	Flow//Immunohistochemistry//In situ hybridization//Luciferase reporter assay//qRT-PCR//Western blot
hsa-miR-199b-5p	HIF1A	3091	Luciferase reporter assay
hsa-miR-199b-5p	LAMC2	3918	Luciferase reporter assay
hsa-miR-199b-5p	SET	6418	qRT-PCR//Western blot//Luciferase reporter assay
hsa-miR-19a-3p	ABCA1	19	Luciferase reporter assay
hsa-miR-19a-3p	ARIH2	10425	qRT-PCR
hsa-miR-19a-3p	ATXN1	6310	Luciferase reporter assay//qRT-PCR//Western blot
hsa-miR-19a-3p	BCL2L11	10018	Luciferase reporter assay
hsa-miR-19a-3p	CCND1	595	flow//Luciferase reporter assay//Microarray//qRT-PCR//Western blot
hsa-miR-19a-3p	CUL5	8065	qRT-PCR//Western blot
hsa-miR-19a-3p	DPYSL2	1808	Reporter assay
hsa-miR-19a-3p	ERBB4	2066	Luciferase reporter assay//Microarray
hsa-miR-19a-3p	ESR1	2099	Luciferase reporter assay//qRT-PCR//Western blot
hsa-miR-19a-3p	HOXA5	3202	Luciferase reporter assay
hsa-miR-19a-3p	MECP2	4204	Luciferase reporter assay//Reporter assay;Microarray;Other
hsa-miR-19a-3p	MSMO1	6307	Luciferase reporter assay
hsa-miR-19a-3p	MYCN	4613	Reporter assay
hsa-miR-19a-3p	NR4A2	4929	Luciferase reporter assay//Microarray
hsa-miR-19a-3p	PRMT5	10419	Western blot
hsa-miR-19a-3p	PSAP	5660	Luciferase reporter assay
hsa-miR-19a-3p	PTEN	5728	qRT-PCR//Western blot
hsa-miR-19a-3p	RAB13	5872	Luciferase reporter assay
hsa-miR-19a-3p	RAB14	51552	Reporter assay
hsa-miR-19a-3p	SOCS1	8651	Luciferase reporter assay//Western blot
hsa-miR-19a-3p	SUZ12	23512	Luciferase reporter assay
hsa-miR-19a-3p	TLR2	7097	Luciferase reporter assay//qRT-PCR//Western blot
hsa-miR-19a-3p	VPS4B	9525	Reporter assay
hsa-miR-19b-1-5p	CCND1	595	Western blot
hsa-miR-19b-1-5p	FGFR2	2263	Luciferase reporter assay//Western blot
hsa-miR-19b-3p	ATXN1	6310	Luciferase reporter assay//qRT-PCR//Western blot
hsa-miR-19b-3p	BCL2L11	10018	Luciferase reporter assay
hsa-miR-19b-3p	CUL5	8065	qRT-PCR//Western blot
hsa-miR-19b-3p	CYP19A1	1588	Luciferase reporter assay
hsa-miR-19b-3p	ESR1	2099	Western blot//qRT-PCR//Luciferase reporter assay
hsa-miR-19b-3p	GCM1	8521	Luciferase reporter assay
hsa-miR-19b-3p	HIPK3	10114	Luciferase reporter assay
hsa-miR-19b-3p	MYCN	4613	Reporter assay
hsa-miR-19b-3p	MYLIP	29116	Luciferase reporter assay
hsa-miR-19b-3p	PTEN	5728	Luciferase reporter assay//qRT-PCR//Western blot
hsa-miR-19b-3p	SOCS1	8651	Luciferase reporter assay//Western blot
hsa-miR-19b-3p	TGFBR2	7048	Microarray//qRT-PCR
hsa-miR-19b-3p	TLR2	7097	Luciferase reporter assay//qRT-PCR//Western blot
hsa-miR-200a-3p	BAP1	8314	Reporter assay
hsa-miR-200a-3p	CCNE2	9134	Luciferase reporter assay
hsa-miR-200a-3p	CTNNB1	1499	qRT-PCR//Luciferase reporter assay//Western blot
hsa-miR-200a-3p	DLX5	1749	Luciferase reporter assay
hsa-miR-200a-3p	ELMO2	63916	Reporter assay
hsa-miR-200a-3p	ERBB2IP	55914	Reporter assay
hsa-miR-200a-3p	G3BP2	9908	Microarray//Northern blot
hsa-miR-200a-3p	GDAP1	54332	Immunofluorescence//In situ hybridization//Luciferase reporter assay//Northern blot//qRT-PCR//Western blot
hsa-miR-200a-3p	GEMIN2	8487	Reporter assay
hsa-miR-200a-3p	HOXB5	3215	Reporter assay
hsa-miR-200a-3p	KEAP1	9817	Luciferase reporter assay//qRT-PCR//Western blot
hsa-miR-200a-3p	KLF11	8462	Reporter assay
hsa-miR-200a-3p	KLHL20	27252	Reporter assay
hsa-miR-200a-3p	MAPK14	1432	Luciferase reporter assay//Microarray//Western blot
hsa-miR-200a-3p	PCDH8	5100	Microarray//Northern blot
hsa-miR-200a-3p	PSMD2	5708	Microarray//Northern blot
hsa-miR-200a-3p	PTPRD	5789	Reporter assay
hsa-miR-200a-3p	RAB30	27314	Microarray//Northern blot
hsa-miR-200a-3p	RASSF2	9770	Reporter assay
hsa-miR-200a-3p	RIN2	54453	Reporter assay
hsa-miR-200a-3p	SEPT7	989	Reporter assay
hsa-miR-200a-3p	SHC1	6464	Reporter assay
hsa-miR-200a-3p	SMAD2	4087	Luciferase reporter assay
hsa-miR-200a-3p	SMAD3	4088	Luciferase reporter assay
hsa-miR-200a-3p	TCF7L1	83439	Reporter assay
hsa-miR-200a-3p	VAC14	55697	Reporter assay
hsa-miR-200a-3p	WASF3	10810	Luciferase reporter assay
hsa-miR-200a-3p	WDR37	22884	Reporter assay
hsa-miR-200a-3p	YAP1	10413	Western blot
hsa-miR-200a-3p	ZEB1	6935	Luciferase reporter assay//Microarray//Western blot
hsa-miR-200a-3p	ZEB2	9839	Luciferase reporter assay//qRT-PCR
hsa-miR-200a-3p	ZFPM2	23414	Luciferase reporter assay//Western blot//Reporter assay
hsa-miR-200b-3p	BAP1	8314	Reporter assay
hsa-miR-200b-3p	BCL2	596	Luciferase reporter assay//qRT-PCR//Western blot
hsa-miR-200b-3p	CCNE2	9134	Luciferase reporter assay
hsa-miR-200b-3p	CREB1	1385	Luciferase reporter assay//qRT-PCR//Western blot
hsa-miR-200b-3p	E2F3	1871	Flow//Luciferase reporter assay//Western blot
hsa-miR-200b-3p	ELMO2	63916	Reporter assay
hsa-miR-200b-3p	ERBB2IP	55914	Reporter assay
hsa-miR-200b-3p	ETS1	2113	Immunocytochemistry//Luciferase reporter assay//qRT-PCR//Western blot
hsa-miR-200b-3p	FLT1	2321	Luciferase reporter assay//Western blot
hsa-miR-200b-3p	HOXB5	3215	Reporter assay
hsa-miR-200b-3p	KDR	3791	Luciferase reporter assay//Western blot
hsa-miR-200b-3p	KLF11	8462	Reporter assay
hsa-miR-200b-3p	KLHL20	27252	Reporter assay
hsa-miR-200b-3p	MATR3	9782	Luciferase reporter assay//Microarray//qRT-PCR
hsa-miR-200b-3p	PTPN12	5782	Northern blot//qRT-PCR//Western blot
hsa-miR-200b-3p	PTPRD	5789	Reporter assay
hsa-miR-200b-3p	RASSF2	9770	Reporter assay
hsa-miR-200b-3p	RERE	473	Luciferase reporter assay
hsa-miR-200b-3p	RIN2	54453	Reporter assay
hsa-miR-200b-3p	RND3	390	Luciferase reporter assay
hsa-miR-200b-3p	SEPT7	989	Reporter assay
hsa-miR-200b-3p	SHC1	6464	Reporter assay
hsa-miR-200b-3p	SMAD2	4087	Luciferase reporter assay
hsa-miR-200b-3p	TCF7L1	83439	Reporter assay
hsa-miR-200b-3p	VAC14	55697	Reporter assay
hsa-miR-200b-3p	VEGFA	7422	Luciferase reporter assay//Western blot
hsa-miR-200b-3p	WASF3	10810	Luciferase reporter assay//qRT-PCR
hsa-miR-200b-3p	WDR37	22884	Reporter assay
hsa-miR-200b-3p	XIAP	331	Luciferase reporter assay//qRT-PCR//Western blot
hsa-miR-200b-3p	ZEB1	6935	Luciferase reporter assay//qRT-PCR//Reporter assay
hsa-miR-200b-3p	ZEB2	9839	Luciferase reporter assay//qRT-PCR
hsa-miR-200b-3p	ZFPM2	23414	Luciferase reporter assay//Western blot//Reporter assay
hsa-miR-200c-3p	ACVR2B	93	Luciferase reporter assay//Western blot
hsa-miR-200c-3p	BAP1	8314	Reporter assay
hsa-miR-200c-3p	BCL2	596	Luciferase reporter assay//qRT-PCR//Western blot
hsa-miR-200c-3p	BMI1	648	Luciferase reporter assay//Western blot
hsa-miR-200c-3p	BRD7	29117	Immunohistochemistry//Luciferase reporter assay//Microarray//Western blot
hsa-miR-200c-3p	CCNE2	9134	Luciferase reporter assay
hsa-miR-200c-3p	EDNRA	1909	Luciferase reporter assay//qRT-PCR//Western blot
hsa-miR-200c-3p	ELMO2	63916	Reporter assay
hsa-miR-200c-3p	ERBB2IP	55914	Reporter assay
hsa-miR-200c-3p	ERRFI1	54206	Luciferase reporter assay
hsa-miR-200c-3p	FBLN5	10516	Luciferase reporter assay//Western blot
hsa-miR-200c-3p	FLT1	2321	Luciferase reporter assay//Western blot
hsa-miR-200c-3p	FN1	2335	Immunoblot//Luciferase reporter assay//qRT-PCR//Western blot
hsa-miR-200c-3p	GEMIN2	8487	Reporter assay
hsa-miR-200c-3p	HOXB5	3215	Reporter assay
hsa-miR-200c-3p	IKBKB	3551	Luciferase reporter assay//Western blot
hsa-miR-200c-3p	JAG1	182	Immunohistochemistry//qRT-PCR
hsa-miR-200c-3p	KLF11	8462	Reporter assay
hsa-miR-200c-3p	KLF9	687	Luciferase reporter assay//Western blot
hsa-miR-200c-3p	KLHL20	27252	Reporter assay
hsa-miR-200c-3p	LPAR1	1902	Luciferase reporter assay//qRT-PCR//Western blot
hsa-miR-200c-3p	MSN	4478	Immunoblot//Luciferase reporter assay//qRT-PCR//Western blot
hsa-miR-200c-3p	NTF3	4908	Luciferase reporter assay
hsa-miR-200c-3p	NTRK2	4915	Immunoblot//Luciferase reporter assay//qRT-PCR//Western blot
hsa-miR-200c-3p	PMAIP1	5366	Luciferase reporter assay
hsa-miR-200c-3p	PTPN13	5783	FACS//Luciferase reporter assay//qRT-PCR//Western blot//Reporter assay
hsa-miR-200c-3p	PTPRD	5789	Reporter assay
hsa-miR-200c-3p	RASSF2	9770	Reporter assay
hsa-miR-200c-3p	RHOA	387	Luciferase reporter assay//qRT-PCR//Western blot
hsa-miR-200c-3p	RIN2	54453	Reporter assay
hsa-miR-200c-3p	SEPT7	989	Reporter assay
hsa-miR-200c-3p	SHC1	6464	Reporter assay
hsa-miR-200c-3p	TBK1	29110	Luciferase reporter assay//Western blot
hsa-miR-200c-3p	TCF7L1	83439	Reporter assay
hsa-miR-200c-3p	TUBB3	10381	ELISA//Immunoblot//Immunocytochemistry//Luciferase reporter assay//Microarray//qRT-PCR
hsa-miR-200c-3p	VAC14	55697	Reporter assay
hsa-miR-200c-3p	VEGFA	7422	Luciferase reporter assay//Western blot
hsa-miR-200c-3p	WDR37	22884	Reporter assay
hsa-miR-200c-3p	XIAP	331	Luciferase reporter assay//qRT-PCR//Western blot
hsa-miR-200c-3p	ZEB1	6935	Immunoblot//Luciferase reporter assay//qRT-PCR
hsa-miR-200c-3p	ZEB2	9839	qRT-PCR//Luciferase reporter assay//Western blot
hsa-miR-200c-3p	ZFPM2	23414	Luciferase reporter assay//Western blot//Reporter assay
hsa-miR-202-3p	MYCN	4613	Reporter assay
hsa-miR-203a	ABCE1	6059	Luciferase reporter assay//qRT-PCR//Western blot
hsa-miR-203a	ABL1	25	Luciferase reporter assay
hsa-miR-203a	BCL2L2	599	Luciferase reporter assay//qRT-PCR//Western blot
hsa-miR-203a	BIRC5	332	Luciferase reporter assay
hsa-miR-203a	CBLL1	79872	qRT-PCR//Western blot
hsa-miR-203a	CDK6	1021	Luciferase reporter assay//qRT-PCR//Western blot
hsa-miR-203a	CREB1	1385	Luciferase reporter assay//qRT-PCR
hsa-miR-203a	E2F3	1871	Luciferase reporter assay
hsa-miR-203a	EDNRA	1909	Immunofluorescence//In situ hybridization//Luciferase reporter assay//Northern blot//qRT-PCR//Western blot
hsa-miR-203a	EYA4	2070	Immunofluorescence//In situ hybridization//Luciferase reporter assay//Northern blot//qRT-PCR//Western blot
hsa-miR-203a	GDAP1	54332	Immunofluorescence//In situ hybridization//Luciferase reporter assay//Northern blot//qRT-PCR
hsa-miR-203a	IL24	11009	Luciferase reporter assay
hsa-miR-203a	MYD88	4615	Luciferase reporter assay//qRT-PCR//Western blot
hsa-miR-203a	SNAI2	6591	Luciferase reporter assay
hsa-miR-203a	SOCS3	9021	Immunohistochemistry//In situ hybridization//Microarray//Western blot
hsa-miR-203a	SOCS6	9306	Luciferase reporter assay
hsa-miR-203a	TJP2	9414	qRT-PCR//Western blot
hsa-miR-203a	TNF	7124	Luciferase reporter assay
hsa-miR-203a	TP63	8626	Luciferase reporter assay
hsa-miR-203a	ZNF148	7707	Luciferase reporter assay
hsa-miR-204-5p	ALPL	249	Luciferase reporter assay
hsa-miR-204-5p	AP1S2	8905	Luciferase reporter assay//Microarray//qRT-PCR
hsa-miR-204-5p	BCL2	596	Luciferase reporter assay
hsa-miR-204-5p	BCL2L2	599	Immunoblot//Luciferase reporter assay//Microarray//qRT-PCR//Western blot
hsa-miR-204-5p	BIRC2	329	Immunoblot//Luciferase reporter assay//Microarray//qRT-PCR//Western blot
hsa-miR-204-5p	CREB5	9586	Immunofluorescence//Microarray//qRT-PCR//Western blot
hsa-miR-204-5p	EDEM1	9695	Luciferase reporter assay//Microarray//qRT-PCR
hsa-miR-204-5p	EFNB2	1948	Luciferase reporter assay//qRT-PCR//Western blot
hsa-miR-204-5p	ELOVL6	79071	Immunofluorescence//Microarray//qRT-PCR//Western blot
hsa-miR-204-5p	EZR	7430	Immunoblot//Luciferase reporter assay//Microarray//qRT-PCR//Western blot
hsa-miR-204-5p	FOXC1	2296	Luciferase reporter assay//Western blot//Reporter assay
hsa-miR-204-5p	FZD1	8321	Luciferase reporter assay//Microarray//qRT-PCR
hsa-miR-204-5p	HOXA10	3206	Microarray//Western blot
hsa-miR-204-5p	IL11	3589	Luciferase reporter assay
hsa-miR-204-5p	IL8	3576	ELISA//Microarray
hsa-miR-204-5p	M6PR	4074	Immunoblot//Luciferase reporter assay//Microarray//qRT-PCR//Western blot
hsa-miR-204-5p	MAP1LC3B	81631	Immunoblot//Immunofluorescence//qRT-PCR//Western blot
hsa-miR-204-5p	MEIS1	4211	Luciferase reporter assay//Microarray//Western blot//Reporter assay;Western blot;Other
hsa-miR-204-5p	MEIS2	4212	Luciferase reporter assay//Western blot
hsa-miR-204-5p	RAB22A	57403	Luciferase reporter assay//Microarray//qRT-PCR
hsa-miR-204-5p	RAB40B	10966	Luciferase reporter assay//Microarray//qRT-PCR
hsa-miR-204-5p	RUNX2	860	Luciferase reporter assay//qRT-PCR//Western blot
hsa-miR-204-5p	SERINC3	10955	Luciferase reporter assay//Microarray//qRT-PCR
hsa-miR-204-5p	SERP1	27230	Luciferase reporter assay//Microarray//qRT-PCR//Western blot
hsa-miR-204-5p	SNAI2	6591	Luciferase reporter assay
hsa-miR-204-5p	SOST	50964	Luciferase reporter assay
hsa-miR-204-5p	SOX4	6659	Luciferase reporter assay//qRT-PCR//Western blot
hsa-miR-204-5p	SPDEF	25803	Luciferase reporter assay//Western blot
hsa-miR-204-5p	TCF12	6938	Luciferase reporter assay//Microarray//qRT-PCR
hsa-miR-204-5p	TCF4	6925	Luciferase reporter assay//Microarray//qRT-PCR
hsa-miR-204-5p	TGFBR2	7048	Luciferase reporter assay
hsa-miR-204-5p	THRB	7068	Luciferase reporter assay//qRT-PCR//Western blot
hsa-miR-205-5p	CTGF	1490	Western blot
hsa-miR-205-5p	CYR61	3491	Western blot
hsa-miR-205-5p	E2F1	1869	Luciferase reporter assay//qRT-PCR//Western blot
hsa-miR-205-5p	E2F5	1875	Reporter assay
hsa-miR-205-5p	ERBB2	2064	qRT-PCR//Western blot
hsa-miR-205-5p	ERBB3	2065	Luciferase reporter assay//Reporter assay;Other
hsa-miR-205-5p	IL24	11009	Luciferase reporter assay//qRT-PCR//Western blot
hsa-miR-205-5p	IL32	9235	Luciferase reporter assay//qRT-PCR//Western blot
hsa-miR-205-5p	INPPL1	3636	Western blot//Luciferase reporter assay//Northern blot//Reporter assay;Western blot;Other
hsa-miR-205-5p	LAMC1	3915	Luciferase reporter assay//qRT-PCR//Western blot
hsa-miR-205-5p	LRP1	4035	qRT-PCR//Luciferase reporter assay//Western blot
hsa-miR-205-5p	LRRK2	120892	Luciferase reporter assay//qRT-PCR//Western blot
hsa-miR-205-5p	MED1	5469	Luciferase reporter assay//Western blot
hsa-miR-205-5p	PRKCE	5581	immunoblot//qRT-PCR
hsa-miR-205-5p	SRC	6714	Reporter assay
hsa-miR-205-5p	TP73	7161	qRT-PCR//Western blot
hsa-miR-205-5p	VEGFA	7422	Luciferase reporter assay//Reporter assay
hsa-miR-205-5p	YES1	7525	Reporter assay
hsa-miR-205-5p	ZEB1	6935	Luciferase reporter assay//Microarray//Western blot
hsa-miR-205-5p	ZEB2	9839	Luciferase reporter assay//Microarray//Western blot
hsa-miR-206	CCND2	894	Luciferase reporter assay
hsa-miR-206	ESR1	2099	Luciferase reporter assay//qRT-PCR//Western blot//Western blot;qRT-PCR
hsa-miR-206	FSTL1	11167	Reporter assay
hsa-miR-206	GJA1	2697	Western blot
hsa-miR-206	MET	4233	Western blot
hsa-miR-206	NOTCH3	4854	Luciferase reporter assay//qRT-PCR//Western blot//Reporter assay
hsa-miR-206	PAX3	5077	ChIP-seq//Immunoblot//Luciferase reporter assay//qRT-PCR//Western blot
hsa-miR-206	TAC1	6863	Luciferase reporter assay//Reporter assay;Other
hsa-miR-206	UTRN	7402	Reporter assay
hsa-miR-208a-3p	CDKN1A	1026	qRT-PCR//Luciferase reporter assay//Western blot
hsa-miR-208a-3p	ETS1	2113	Luciferase reporter assay//Microarray//qRT-PCR//Western blot
hsa-miR-208a-3p	MED13	9969	Luciferase reporter assay//qRT-PCR//Western blot
hsa-miR-208b-3p	CDKN1A	1026	qRT-PCR//Luciferase reporter assay//Western blot
hsa-miR-20a-5p	APP	351	Luciferase reporter assay//Western blot
hsa-miR-20a-5p	ARHGAP12	94134	Reporter assay
hsa-miR-20a-5p	BCL2	596	Luciferase reporter assay
hsa-miR-20a-5p	BMPR2	659	Luciferase reporter assay//qRT-PCR//Western blot
hsa-miR-20a-5p	BNIP2	663	qRT-PCR//Western blot
hsa-miR-20a-5p	CCND1	595	Luciferase reporter assay//qRT-PCR//Western blot
hsa-miR-20a-5p	CCND2	894	Luciferase reporter assay
hsa-miR-20a-5p	CDKN1A	1026	qRT-PCR//Luciferase reporter assay//Western blot
hsa-miR-20a-5p	E2F1	1869	Western blot
hsa-miR-20a-5p	EGLN3	112399	Luciferase reporter assay//Western blot
hsa-miR-20a-5p	HIF1A	3091	Luciferase reporter assay//Western blot//Northern blot//qRT-PCR
hsa-miR-20a-5p	MAP3K12	7786	Luciferase reporter assay
hsa-miR-20a-5p	MEF2D	4209	Luciferase reporter assay
hsa-miR-20a-5p	MUC17	140453	Immunohistochemistry//Microarray//qRT-PCR
hsa-miR-20a-5p	MYC	4609	Western blot
[truncated: 1,538 more rows]
