# Supplementary material for: Enrichment Analysis Identifies Functional MicroRNA-Disease Associations in Humans
Source: PLoS One. 2015 Aug 21;10(8):e0136285. doi: 10.1371/journal.pone.0136285 (PMC4546424; doi:10.1371/journal.pone.0136285)
Supplement: S3 Table — (XLSX) [file pone.0136285.s008.xlsx]

## Sheet: sheet1
Table S3. Experimentally-validated GDAs used in this study.
gene symbol	Entrez ID	Disease	score	MeSH tree number
A2M	2	Adenoma, Liver Cell	0.3	C04.557.470.035.120, C04.588.274.623.040, C06.301.623.040, C06.552.697.040
A2M	2	Carcinoma, Hepatocellular	0.3	C04.557.470.200.025.255, C04.588.274.623.160, C06.301.623.160, C06.552.697.160
A2M	2	Colonic Neoplasms	0.3	C04.588.274.476.411.307.180, C06.301.371.411.307.180, C06.405.249.411.307.180, C06.405.469.158.356.180, C06.405.469.491.307.180
A2M	2	Lung Neoplasms	0.3	C04.588.894.797.520, C08.381.540, C08.785.520
A2M	2	Arthritis	0.2	C05.550.114
A2M	2	Arthritis, Rheumatoid	0.22	C05.550.114.154, C05.799.114, C17.300.775.099, C20.111.199
A2M	2	Lung Diseases	0.33	C08.381
A2M	2	Parkinson Disease	0.23	C10.228.140.079.862.500, C10.228.662.600.400, C10.574.812
A2M	2	Alzheimer Disease	0.55	C10.228.140.380.100, C10.574.945.249, F03.087.400.100
A2M	2	Macular Degeneration	0.2	C11.768.585.439
A2M	2	Nephrotic Syndrome	0.3	C12.777.419.630.643, C13.351.968.419.630.643
A2M	2	Acute Kidney Injury	0.3	C12.777.419.780.050, C13.351.968.419.780.050
A2M	2	Myocardial Infarction	0.21	C14.280.647.500, C14.907.585.500
NAT1	9	Urinary Bladder Neoplasms	0.2	C04.588.945.947.960, C12.758.820.968, C12.777.829.813, C13.351.937.820.945, C13.351.968.829.707
NAT1	9	Leukemia, Lymphocytic, Chronic, B-Cell	0.2	C04.557.337.428.080.125, C15.604.515.560.080.125, C20.683.515.528.080.125
NAT1	9	Leukemia, Myeloid, Acute	0.2	C04.557.337.539.275
NAT1	9	Lymphoma, Non-Hodgkin	0.22	C04.557.386.480, C15.604.515.569.480, C20.683.515.761.480
NAT1	9	Neuroblastoma	0.2	C04.557.465.625.600.590.650.550, C04.557.470.670.590.650.550, C04.557.580.625.600.590.650.550
NAT1	9	Cholangiocarcinoma	0.22	C04.557.470.200.025.450
NAT1	9	Multiple Myeloma	0.2	C04.557.595.500, C14.907.454.460, C15.378.147.780.650, C15.378.463.515.460, C20.683.515.845, C20.683.780.650
NAT1	9	Breast Neoplasms	0.21	C04.588.180, C17.800.090.500
NAT1	9	Colorectal Neoplasms	0.2	C04.588.274.476.411.307, C06.301.371.411.307, C06.405.249.411.307, C06.405.469.158.356, C06.405.469.491.307, C06.405.469.860.180
NAT1	9	Colonic Neoplasms	0.2	C04.588.274.476.411.307.180, C06.301.371.411.307.180, C06.405.249.411.307.180, C06.405.469.158.356.180, C06.405.469.491.307.180
NAT1	9	Pancreatic Neoplasms	0.2	C04.588.274.761, C04.588.322.475, C06.301.761, C06.689.667, C19.344.421
NAT1	9	Head and Neck Neoplasms	0.2	C04.588.443
NAT1	9	Lung Neoplasms	0.2	C04.588.894.797.520, C08.381.540, C08.785.520
NAT1	9	Prostatic Neoplasms	0.2	C04.588.945.440.770, C12.294.260.750, C12.294.565.625, C12.758.409.750
NAT1	9	Urinary Bladder Neoplasms	0.22	C04.588.945.947.960, C12.758.820.968, C12.777.829.813, C13.351.937.820.945, C13.351.968.829.707
NAT1	9	Clubfoot	0.2	C05.330.495.150, C05.660.585.512.380.500, C16.131.621.585.380.500
NAT1	9	Jaw Abnormalities	0.2	C05.500.460, C05.660.207.540.460, C07.320.440, C07.650.500.460, C16.131.621.207.540.460, C16.131.850.500.460
NAT1	9	Colitis, Ulcerative	0.2	C06.405.205.265.231, C06.405.205.731.249, C06.405.469.158.188.231, C06.405.469.432.249
NAT1	9	Hepatitis	0.2	C06.552.380
NAT1	9	Asthma	0.21	C08.127.108, C08.381.495.108, C08.674.095, C20.543.480.680.095
NAT1	9	Alzheimer Disease	0.2	C10.228.140.380.100, C10.574.945.249, F03.087.400.100
NAT1	9	Spinal Dysraphism	0.22	C10.500.680.800, C16.131.666.680.800
NAT1	9	Motor Neuron Disease	0.2	C10.574.562, C10.668.467
NAT1	9	Premature Birth	0.2	C13.703.420.491.500
NAT1	9	Dermatitis, Occupational	0.3	C17.800.174.255.700, C17.800.815.255.700, C24.270
NAT1	9	Multiple Chemical Sensitivity	0.2	C20.543.312.500, C21.223.500
NAT1	9	Colonic Polyps	0.2	C23.300.825.411.235
NAT1	9	Chromosome Aberrations	0.3	C23.550.210, G05.365.590.175
NAT2	10	Urinary Bladder Neoplasms	0.2	C04.588.945.947.960, C12.758.820.968, C12.777.829.813, C13.351.937.820.945, C13.351.968.829.707
NAT2	10	Tuberculosis	0.2	C01.252.410.040.552.846
NAT2	10	Tuberculosis, Pulmonary	0.2	C01.252.410.040.552.846.899, C08.381.922, C08.730.939
NAT2	10	Neoplasms	0.22	C04
NAT2	10	Leukemia, Lymphocytic, Chronic, B-Cell	0.2	C04.557.337.428.080.125, C15.604.515.560.080.125, C20.683.515.528.080.125
NAT2	10	Precursor Cell Lymphoblastic Leukemia-Lymphoma	0.5	C04.557.337.428.600, C15.604.515.560.600, C20.683.515.528.600
NAT2	10	Leukemia, Myeloid	0.2	C04.557.337.539
NAT2	10	Leukemia, Myeloid, Acute	0.2	C04.557.337.539.275
NAT2	10	Lymphoma, Non-Hodgkin	0.21	C04.557.386.480, C15.604.515.569.480, C20.683.515.761.480
NAT2	10	Cholangiocarcinoma	0.21	C04.557.470.200.025.450
NAT2	10	Multiple Myeloma	0.2	C04.557.595.500, C14.907.454.460, C15.378.147.780.650, C15.378.463.515.460, C20.683.515.845, C20.683.780.650
NAT2	10	Breast Neoplasms	0.2	C04.588.180, C17.800.090.500
NAT2	10	Esophageal Neoplasms	0.2	C04.588.274.476.205, C04.588.443.353, C06.301.371.205, C06.405.117.430, C06.405.249.205
NAT2	10	Colorectal Neoplasms	0.2	C04.588.274.476.411.307, C06.301.371.411.307, C06.405.249.411.307, C06.405.469.158.356, C06.405.469.491.307, C06.405.469.860.180
NAT2	10	Colonic Neoplasms	0.2	C04.588.274.476.411.307.180, C06.301.371.411.307.180, C06.405.249.411.307.180, C06.405.469.158.356.180, C06.405.469.491.307.180
NAT2	10	Stomach Neoplasms	0.2	C04.588.274.476.767, C06.301.371.767, C06.405.249.767, C06.405.748.789
NAT2	10	Liver Neoplasms	0.3	C04.588.274.623, C06.301.623, C06.552.697
NAT2	10	Pancreatic Neoplasms	0.2	C04.588.274.761, C04.588.322.475, C06.301.761, C06.689.667, C19.344.421
NAT2	10	Ovarian Neoplasms	0.2	C04.588.322.455, C13.351.500.056.630.705, C13.351.937.418.685, C19.344.410, C19.391.630.705
NAT2	10	Head and Neck Neoplasms	0.2	C04.588.443
NAT2	10	Mouth Neoplasms	0.21	C04.588.443.591, C07.465.565
NAT2	10	Laryngeal Neoplasms	0.2	C04.588.443.665.481, C08.360.369, C08.785.481, C09.400.369, C09.647.481
NAT2	10	Cancer of Nasopharynx	0.2	C04.588.443.665.710.650, C07.550.350.650, C07.550.745.650, C09.647.710.650, C09.775.350.650, C09.775.549.650
NAT2	10	Brain Neoplasms	0.21	C04.588.614.250.195, C10.228.140.211, C10.551.240.250
NAT2	10	Lung Neoplasms	0.2	C04.588.894.797.520, C08.381.540, C08.785.520
NAT2	10	Uterine Cervical Neoplasms	0.2	C04.588.945.418.948.850, C13.351.500.852.593.131, C13.351.500.852.762.850, C13.351.937.418.875.850
NAT2	10	Prostatic Neoplasms	0.2	C04.588.945.440.770, C12.294.260.750, C12.294.565.625, C12.758.409.750
NAT2	10	Kidney Neoplasms	0.2	C04.588.945.947.535, C12.758.820.750, C12.777.419.473, C13.351.937.820.535, C13.351.968.419.473
NAT2	10	Urinary Bladder Neoplasms	0.56	C04.588.945.947.960, C12.758.820.968, C12.777.829.813, C13.351.937.820.945, C13.351.968.829.707
NAT2	10	Clubfoot	0.2	C05.330.495.150, C05.660.585.512.380.500, C16.131.621.585.380.500
NAT2	10	Jaw Abnormalities	0.2	C05.500.460, C05.660.207.540.460, C07.320.440, C07.650.500.460, C16.131.621.207.540.460, C16.131.850.500.460
NAT2	10	Arthritis, Rheumatoid	0.22	C05.550.114.154, C05.799.114, C17.300.775.099, C20.111.199
NAT2	10	Inflammatory Bowel Diseases	0.2	C06.405.205.731, C06.405.469.432
NAT2	10	Drug-Induced Liver Injury	0.5	C06.552.195, C25.100.562, C25.723.260
NAT2	10	Behcet Syndrome	0.21	C07.465.075, C11.941.879.780.880.200, C14.907.940.100, C17.800.862.150
NAT2	10	Periodontitis	0.2	C07.465.714.533
NAT2	10	Asthma	0.2	C08.127.108, C08.381.495.108, C08.674.095, C20.543.480.680.095
NAT2	10	Pulmonary Disease, Chronic Obstructive	0.22	C08.381.495.389
NAT2	10	Rhinitis, Allergic, Perennial	0.2	C08.460.799.631, C08.674.810, C09.603.799.631, C20.543.480.680.791
NAT2	10	Parkinson Disease	0.32	C10.228.140.079.862.500, C10.228.662.600.400, C10.574.812
NAT2	10	Dementia	0.21	C10.228.140.380, F03.087.400
NAT2	10	Neural Tube Defects	0.3	C10.500.680, C16.131.666.680
NAT2	10	Spinal Dysraphism	0.2	C10.500.680.800, C16.131.666.680.800
NAT2	10	Motor Neuron Disease	0.2	C10.574.562, C10.668.467
NAT2	10	Cataract	0.2	C11.510.245
NAT2	10	Macular Degeneration	0.2	C11.768.585.439
NAT2	10	Primary Ovarian Insufficiency	0.2	C13.351.500.056.630.750, C19.391.630.750
NAT2	10	Endometriosis	0.22	C13.351.500.163
NAT2	10	Pre-Eclampsia	0.21	C13.703.395.249
NAT2	10	Premature Birth	0.2	C13.703.420.491.500
NAT2	10	Coronary Artery Disease	0.3	C14.280.647.250.260, C14.907.137.126.339, C14.907.585.250.260
NAT2	10	Atherosclerosis	0.2	C14.907.137.126.307
NAT2	10	Leukopenia	0.3	C15.378.553.546
NAT2	10	Lupus Erythematosus, Systemic	0.22	C17.300.480, C20.111.590
NAT2	10	Dermatitis, Allergic Contact	0.21	C17.800.174.255.100, C17.800.815.255.100, C20.543.418.150
NAT2	10	Dermatitis, Occupational	0.3	C17.800.174.255.700, C17.800.815.255.700, C24.270
NAT2	10	Psoriasis	0.2	C17.800.859.675
NAT2	10	Diabetes Mellitus	0.21	C18.452.394.750, C19.246
NAT2	10	Drug Hypersensitivity	0.3	C20.543.206, C25.100.468
NAT2	10	Multiple Chemical Sensitivity	0.2	C20.543.312.500, C21.223.500
NAT2	10	Hypersensitivity, Immediate	0.2	C20.543.480
NAT2	10	Food Hypersensitivity	0.2	C20.543.480.370
NAT2	10	Colonic Polyps	0.2	C23.300.825.411.235
NAT2	10	Chromosome Aberrations	0.2	C23.550.210, G05.365.590.175
NAT2	10	Drug-Related Side Effects and Adverse Reactions	0.3	C25.100
SERPINA3	12	Lung Neoplasms	0.2	C04.588.894.797.520, C08.381.540, C08.785.520
SERPINA3	12	Osteoarthritis	0.2	C05.550.114.606, C05.799.613
SERPINA3	12	Myositis, Inclusion Body	0.2	C05.651.594.600, C10.668.491.562.500
SERPINA3	12	Asthma	0.21	C08.127.108, C08.381.495.108, C08.674.095, C20.543.480.680.095
SERPINA3	12	Pulmonary Disease, Chronic Obstructive	0.31	C08.381.495.389
SERPINA3	12	Multiple System Atrophy	0.2	C10.177.575.550, C10.228.140.079.612, C10.228.662.550, C10.574.625
SERPINA3	12	Parkinson Disease	0.21	C10.228.140.079.862.500, C10.228.662.600.400, C10.574.812
SERPINA3	12	Cerebrovascular Disorders	0.2	C10.228.140.300, C14.907.253
SERPINA3	12	Cerebral Amyloid Angiopathy	0.2	C10.228.140.300.510.200.200, C14.907.253.560.200.200, C18.452.845.500.100
SERPINA3	12	Cerebral Hemorrhage	0.22	C10.228.140.300.535.200, C14.907.253.573.200, C23.550.414.913.100
SERPINA3	12	Subarachnoid Hemorrhage	0.22	C10.228.140.300.535.800, C14.907.253.573.800, C23.550.414.913.850
SERPINA3	12	Alzheimer Disease	0.23	C10.228.140.380.100, C10.574.945.249, F03.087.400.100
SERPINA3	12	Macular Degeneration	0.2	C11.768.585.439
SERPINA3	12	Kidney Failure, Chronic	0.2	C12.777.419.780.750.500, C13.351.968.419.780.750.500
SERPINA3	12	Myocardial Infarction	0.21	C14.280.647.500, C14.907.585.500
SERPINA3	12	Hypertension	0.22	C14.907.489
SERPINA3	12	Lipidoses	0.3	C16.320.565.398.641, C18.452.584.687, C18.452.648.398.641
AADAC	13	Tobacco Use Disorder	0.2	C25.775.912, F03.900.912
AANAT	15	Scoliosis	0.2	C05.116.900.800.875
AANAT	15	Sleep Disorders, Circadian Rhythm	0.3	C10.281.800, C10.886.425.200, C24.900, F03.870.400.200
AANAT	15	Sleep Disorders	0.2	C10.886, C23.888.592.796, F03.870
AANAT	15	Sleep Disorders, Circadian Rhythm	0.3	C10.886.425.800.800, F03.870.400.800.800
AANAT	15	Depression	0.2	F01.145.126.350
AANAT	15	Autistic Disorder	0.2	F03.550.325.125
AARS	16	Charcot-Marie-Tooth Disease	0.6	C10.500.300.200, C10.574.500.495.200, C10.668.829.800.300.200, C16.131.666.300.200, C16.320.400.375.200
ABAT	18	Schizophrenia	0.2	F03.700.750
ABAT	18	Gastroesophageal Reflux	0.31	C06.405.117.119.500.484
ABAT	18	Seizures	0.31	C10.228.140.490.631, C10.597.742, C23.888.592.742
ABAT	18	Lethargy	0.3	C10.597.606.441, C23.888.592.604.444, F01.700.470
ABAT	18	Psychomotor Disorders	0.3	C10.597.606.881, C23.888.592.604.882, F01.700.875
ABAT	18	Muscle Hypotonia	0.3	C10.597.613.575, C23.888.592.608.575
ABAT	18	Reflex, Abnormal	0.3	C10.597.704, C23.888.592.717, E01.370.376.550.650.655, E01.370.600.550.650.655, G11.561.600.765.587
ABAT	18	Narcolepsy	0.2	C10.886.425.800.200.750, F03.870.400.800.200.750
ABAT	18	Genetic Predisposition to Disease	0.3	C23.550.291.687.500, G05.380.355
ABAT	18	Tobacco Use Disorder	0.2	C25.775.912, F03.900.912
ABAT	18	Autistic Disorder	0.51	F03.550.325.125
ABCA1	19	Urinary Bladder Neoplasms	0.2	C04.588.945.947.960, C12.758.820.968, C12.777.829.813, C13.351.937.820.945, C13.351.968.829.707
ABCA1	19	Schizophrenia	0.24	F03.700.750
ABCA1	19	Lung Neoplasms	0.21	C04.588.894.797.520, C08.381.540, C08.785.520
ABCA1	19	Pulmonary Disease, Chronic Obstructive	0.21	C08.381.495.389
ABCA1	19	Dementia	0.21	C10.228.140.380, F03.087.400
ABCA1	19	Alzheimer Disease	0.24	C10.228.140.380.100, C10.574.945.249, F03.087.400.100
ABCA1	19	Peripheral Nervous System Diseases	0.3	C10.668.829
ABCA1	19	Tangier Disease	0.94	C10.668.829.800.875, C16.320.565.398.500.330.750, C18.452.584.500.875.330.750, C18.452.648.398.500.330.750
ABCA1	19	Macular Degeneration	0.21	C11.768.585.439
ABCA1	19	Kidney Failure, Chronic	0.5	C12.777.419.780.750.500, C13.351.968.419.780.750.500
ABCA1	19	Cardiovascular Diseases	0.3	C14
ABCA1	19	Myocardial Ischemia	0.25	C14.280.647, C14.907.585
ABCA1	19	Coronary Disease	0.26	C14.280.647.250, C14.907.585.250
ABCA1	19	Coronary Artery Disease	0.2	C14.280.647.250.260, C14.907.137.126.339, C14.907.585.250.260
ABCA1	19	Coronary Stenosis	0.21	C14.280.647.250.285, C14.907.585.250.285
ABCA1	19	Myocardial Infarction	0.25	C14.280.647.500, C14.907.585.500
ABCA1	19	Atherosclerosis	0.6	C14.907.137.126.307
ABCA1	19	Hypertension	0.22	C14.907.489
ABCA1	19	Hyperlipoproteinemia Type II	0.3	C16.320.565.398.481, C18.452.584.500.500.644.475, C18.452.648.398.481
ABCA1	19	Hypoalphalipoproteinemias	0.4	C16.320.565.398.500.330, C18.452.584.500.875.330, C18.452.648.398.500.330
ABCA1	19	Diabetes Mellitus, Type 2	0.3	C18.452.394.750.149, C19.246.300
ABCA1	19	Insulin Resistance	0.2	C18.452.394.968.500, G07.690.320.617
ABCA1	19	Metabolic Syndrome X	0.24	C18.452.394.968.500.570, C18.452.625
ABCA1	19	Hyperlipidemias	0.22	C18.452.584.500.500
ABCA1	19	Hypercholesterolemia	0.52	C18.452.584.500.500.396
ABCA1	19	Tobacco Use Disorder	0.2	C25.775.912, F03.900.912
ABCA2	20	Dementia	0.2	C10.228.140.380, F03.087.400
ABCA2	20	Alzheimer Disease	0.22	C10.228.140.380.100, C10.574.945.249, F03.087.400.100
ABCA3	21	Lung Diseases	0.3	C08.381
ABCA3	21	Respiratory Distress Syndrome, Newborn	0.22	C08.381.842, C08.618.842, C16.614.521.563
ABCB7	22	Ataxia	0.36	C10.597.350.090, C23.888.592.350.090
ABCB7	22	Anemia, Sideroblastic	0.42	C15.378.071.419, C15.378.190.625.070
ABCF1	23	Spondylitis, Ankylosing	0.2	C05.116.900.853.625.800.850, C05.550.069.680, C05.550.114.865.800.850
ABCF1	23	Pneumonia	0.3	C08.381.677, C08.730.610
ABCF1	23	Graves Disease	0.2	C11.675.349.500, C19.874.283.605, C19.874.397.370, C20.111.555
ABCF1	23	Lupus Erythematosus, Systemic	0.2	C17.300.480, C20.111.590
ABCF1	23	Hypersensitivity	0.3	C20.543
ABCA4	24	Toxoplasmosis, Congenital	0.22	C03.752.250.800.445, C10.228.228.205.300.900, C16.614.909
ABCA4	24	Cleft Lip	0.31	C07.465.409.225, C07.465.525.164, C07.650.525.164, C16.131.850.525.164
ABCA4	24	Retinitis Pigmentosa	0.7	C11.270.684, C11.768.585.658.500, C16.320.290.684
ABCA4	24	Retinal Diseases	0.3	C11.768
ABCA4	24	Retinal Degeneration	0.3	C11.768.585
ABCA4	24	Macular Degeneration	0.7	C11.768.585.439
ABCA4	24	Coronary Artery Disease	0.2	C14.280.647.250.260, C14.907.137.126.339, C14.907.585.250.260
ABCA4	24	Atherosclerosis	0.2	C14.907.137.126.307
ABCA4	24	Diabetes Mellitus, Type 2	0.23	C18.452.394.750.149, C19.246.300
ABCA4	24	Tobacco Use Disorder	0.2	C25.775.912, F03.900.912
ABL1	25	Leukemia	0.3	C04.557.337
ABL1	25	Precursor Cell Lymphoblastic Leukemia-Lymphoma	0.37	C04.557.337.428.600, C15.604.515.560.600, C20.683.515.528.600
ABL1	25	Leukemia, Myeloid	0.3	C04.557.337.539
ABL1	25	Leukemia, Myelogenous, Chronic, BCR-ABL Positive	0.7	C04.557.337.539.250, C15.378.190.636.370
ABL1	25	Adenocarcinoma	0.3	C04.557.470.200.025
ABL1	25	Breast Neoplasms	0.2	C04.588.180, C17.800.090.500
ABL1	25	Esophageal Neoplasms	0.3	C04.588.274.476.205, C04.588.443.353, C06.301.371.205, C06.405.117.430, C06.405.249.205
ABL1	25	Liver Neoplasms	0.3	C04.588.274.623, C06.301.623, C06.552.697
ABL1	25	Ovarian Neoplasms	0.2	C04.588.322.455, C13.351.500.056.630.705, C13.351.937.418.685, C19.344.410, C19.391.630.705
ABL1	25	Neoplasms, Experimental	0.3	C04.619, E05.598.500.496
ABL1	25	Precancerous Conditions	0.31	C04.834
ABL1	25	Alzheimer Disease	0.21	C10.228.140.380.100, C10.574.945.249, F03.087.400.100
ABL1	25	Alcoholism	0.2	C25.775.100.250, F03.900.100.350
AOC1	26	Colitis, Ulcerative	0.2	C06.405.205.265.231, C06.405.205.731.249, C06.405.469.158.188.231, C06.405.469.432.249
AOC1	26	Asthma	0.2	C08.127.108, C08.381.495.108, C08.674.095, C20.543.480.680.095
AOC1	26	Parkinson Disease	0.2	C10.228.140.079.862.500, C10.228.662.600.400, C10.574.812
AOC1	26	Cardiomegaly	0.3	C14.280.195, C23.300.775.250
AOC1	26	Hypertension	0.3	C14.907.489
ABL2	27	Rhinitis, Allergic, Seasonal	0.2	C08.460.799.633, C08.674.815, C09.603.799.633, C20.543.480.680.795
ABL2	27	Alzheimer Disease	0.2	C10.228.140.380.100, C10.574.945.249, F03.087.400.100
ABO	28	Malaria	0.3	C03.752.530
ABO	28	Malaria, Falciparum	0.26	C03.752.530.650
ABO	28	Leukemia	0.3	C04.557.337
ABO	28	Breast Neoplasms	0.2	C04.588.180, C17.800.090.500
ABO	28	Pancreatic Neoplasms	0.2	C04.588.274.761, C04.588.322.475, C06.301.761, C06.689.667, C19.344.421
ABO	28	Prostatic Neoplasms	0.3	C04.588.945.440.770, C12.294.260.750, C12.294.565.625, C12.758.409.750
ABO	28	Duodenal Ulcer	0.55	C06.405.469.275.800.348, C06.405.608.173
ABO	28	Liver Cirrhosis, Alcoholic	0.2	C06.552.630.380, C06.552.645.590, C25.775.100.087.645.550
ABO	28	Asthma	0.24	C08.127.108, C08.381.495.108, C08.674.095, C20.543.480.680.095
ABO	28	Graves Disease	0.2	C11.675.349.500, C19.874.283.605, C19.874.397.370, C20.111.555
ABO	28	Cardiovascular Diseases	0.21	C14
ABO	28	Coronary Artery Disease	0.2	C14.280.647.250.260, C14.907.137.126.339, C14.907.585.250.260
ABO	28	Myocardial Infarction	0.28	C14.280.647.500, C14.907.585.500
ABO	28	Venous Thromboembolism	0.2	C14.907.355.590.700, C14.907.355.830.850.700
ABO	28	Thrombosis	0.2	C14.907.355.830
ABO	28	Venous Thrombosis	0.2	C14.907.355.830.925
ABO	28	Hemorrhagic Disorders	0.2	C15.378.463
ABO	28	Graft vs Host Disease	0.24	C20.452
ABO	28	DNA Degradation, Necrotic	0.2	C23.550.717.273, G04.299.139.638.200, G05.355.180.220
ABO	28	Depression	0.2	F01.145.126.350
ABR	29	Medulloblastoma	0.33	C04.557.465.625.600.380.515, C04.557.465.625.600.590.500, C04.557.470.670.380.515, C04.557.470.670.590.500, C04.557.580.625.600.380.515, C04.557.580.625.600.590.500
ABR	29	Tobacco Use Disorder	0.2	C25.775.912, F03.900.912
ACAA1	30	Diabetic Nephropathies	0.2	C12.777.419.192, C13.351.968.419.192, C19.246.099.875
ACACA	31	Carcinoma, Hepatocellular	0.3	C04.557.470.200.025.255, C04.588.274.623.160, C06.301.623.160, C06.552.697.160
ACACA	31	Breast Neoplasms	0.2	C04.588.180, C17.800.090.500
ACACA	31	Hypercholesterolemia	0.21	C18.452.584.500.500.396
ACACA	31	Tobacco Use Disorder	0.2	C25.775.912, F03.900.912
ACACB	32	Alzheimer Disease	0.2	C10.228.140.380.100, C10.574.945.249, F03.087.400.100
ACACB	32	Diabetes Mellitus, Type 2	0.26	C18.452.394.750.149, C19.246.300
ACACB	32	Metabolic Syndrome X	0.22	C18.452.394.968.500.570, C18.452.625
ACACB	32	Hypercholesterolemia	0.21	C18.452.584.500.500.396
ACACB	32	Obesity	0.36	C18.654.726.500, C23.888.144.699.500, E01.370.600.115.100.160.120.699.500, G07.100.100.160.120.699.500
ACACB	32	Tobacco Use Disorder	0.2	C25.775.912, F03.900.912
ACADM	34	Death, Sudden	0.2	C23.550.260.322
ACADM	34	Enterocolitis, Necrotizing	0.3	C06.405.205.596.700, C06.405.469.363.700
ACADM	34	Liver Failure	0.3	C06.552.308.500
ACADM	34	Lipid Metabolism, Inborn Errors	0.2	C16.320.565.398, C18.452.584.562, C18.452.648.398
ACADM	34	Lipid Metabolism Disorders	0.2	C18.452.584
ACADM	34	Deficiency Diseases	0.2	C18.654.521.500
ACADM	34	Obesity	0.3	C18.654.726.500, C23.888.144.699.500, E01.370.600.115.100.160.120.699.500, G07.100.100.160.120.699.500
ACADM	34	Weight Gain	0.3	C23.888.144.243.926, G07.700.320.249.314.120.200.926
ACADS	35	Metabolic Syndrome X	0.2	C18.452.394.968.500.570, C18.452.625
ACADSB	36	Hypertension	0.21	C14.907.489
ACADSB	36	Autistic Disorder	0.3	F03.550.325.125
ACADVL	37	Anoxia	0.3	C23.888.852.079
ACAT1	38	Stroke	0.2	C10.228.140.300.775, C14.907.253.855
ACAT1	38	Dementia	0.2	C10.228.140.380, F03.087.400
ACAT1	38	Alzheimer Disease	0.2	C10.228.140.380.100, C10.574.945.249, F03.087.400.100
ACAT1	38	Seizures	0.3	C10.228.140.490.631, C10.597.742, C23.888.592.742
ACAT1	38	Kidney Failure, Chronic	0.3	C12.777.419.780.750.500, C13.351.968.419.780.750.500
ACAT2	39	Dementia	0.2	C10.228.140.380, F03.087.400
ACAT2	39	Dyslipidemias	0.2	C18.452.584.500
ASIC2	40	Gout	0.2	C05.550.114.423, C05.799.414, C16.320.565.798.368, C18.452.648.798.368
ASIC2	40	Multiple Sclerosis	0.2	C10.114.375.500, C10.314.350.500, C20.111.258.250.500
ASIC2	40	Stroke	0.2	C10.228.140.300.775, C14.907.253.855
ASIC2	40	Narcolepsy	0.2	C10.886.425.800.200.750, F03.870.400.800.200.750
ASIC2	40	Coronary Artery Disease	0.2	C14.280.647.250.260, C14.907.137.126.339, C14.907.585.250.260
ASIC2	40	Hypothyroidism	0.2	C19.874.482
ASIC2	40	Inflammation	0.3	C23.550.470
ASIC2	40	Alcoholism	0.2	C25.775.100.250, F03.900.100.350
ASIC2	40	Tobacco Use Disorder	0.2	C25.775.912, F03.900.912
ASIC2	40	Autistic Disorder	0.51	F03.550.325.125
ASIC1	41	Brain Injuries	0.3	C10.228.140.199, C10.900.300.087, C26.260.118, C26.915.300.200
ASIC1	41	Brain Ischemia	0.3	C10.228.140.300.150, C14.907.253.092
ASIC1	41	Inflammation	0.3	C23.550.470
ACHE	43	Carcinoma, Renal Cell	0.3	C04.557.470.200.025.390, C04.588.945.947.535.160, C12.758.820.750.160, C12.777.419.473.160, C13.351.937.820.535.160, C13.351.968.419.473.160
ACHE	43	Prostatic Neoplasms	0.3	C04.588.945.440.770, C12.294.260.750, C12.294.565.625, C12.758.409.750
ACHE	43	Alzheimer Disease	0.21	C10.228.140.380.100, C10.574.945.249, F03.087.400.100
ACHE	43	Seizures	0.31	C10.228.140.490.631, C10.597.742, C23.888.592.742
ACHE	43	Movement Disorders	0.3	C10.228.662
ACHE	43	Learning Disorders	0.3	C10.597.606.150.550, C23.888.592.604.150.550, F03.550.350.500, F03.550.450
ACHE	43	Memory Disorders	0.3	C10.597.606.525, C23.888.592.604.529, F01.700.625
ACHE	43	Diabetic Nephropathies	0.2	C12.777.419.192, C13.351.968.419.192, C19.246.099.875
ACHE	43	Hyperemesis Gravidarum	0.2	C13.703.407.500, C23.888.821.937.049.500
ACHE	43	Prenatal Injuries	0.3	C13.703.824
ACHE	43	Diabetes Mellitus, Type 2	0.2	C18.452.394.750.149, C19.246.300
ACHE	43	Poisoning	0.3	C25.723
ACHE	43	Organophosphate Poisoning	0.3	C25.723.717
ACHE	43	Amphetamine-Related Disorders	0.3	C25.775.225, F03.900.225
ACHE	43	Mental Disorders	0.2	F03
ACHE	43	Anxiety Disorders	0.22	F03.080
ACLS	46	Acrocallosal Syndrome	0.3	C10.500.034.500, C16.131.666.034.500
ACLY	47	Schizophrenia	0.21	F03.700.750
ACLY	47	Carcinoma, Hepatocellular	0.3	C04.557.470.200.025.255, C04.588.274.623.160, C06.301.623.160, C06.552.697.160
ACLY	47	Obesity	0.3	C18.654.726.500, C23.888.144.699.500, E01.370.600.115.100.160.120.699.500, G07.100.100.160.120.699.500
ACO1	48	Neoplasm Invasiveness	0.3	C04.697.645, C23.550.727.645
ACO1	48	Osteoarthritis	0.3	C05.550.114.606, C05.799.613
ACO1	48	Heart Failure	0.2	C14.280.434
ACO1	48	Coronary Artery Disease	0.2	C14.280.647.250.260, C14.907.137.126.339, C14.907.585.250.260
ACO1	48	Myocardial Infarction	0.2	C14.280.647.500, C14.907.585.500
ACO2	50	Carcinoma, Hepatocellular	0.3	C04.557.470.200.025.255, C04.588.274.623.160, C06.301.623.160, C06.552.697.160
ACOX1	51	Carcinoma, Hepatocellular	0.31	C04.557.470.200.025.255, C04.588.274.623.160, C06.301.623.160, C06.552.697.160
ACOX1	51	Diabetes Mellitus, Experimental	0.3	C18.452.394.750.074, C19.246.240, E05.598.500.374
ACP1	52	Tuberculosis	0.22	C01.252.410.040.552.846
ACP1	52	Neoplasms	0.3	C04
ACP1	52	Osteoporosis, Postmenopausal	0.2	C05.116.198.579.610
ACP1	52	Liver Cirrhosis, Alcoholic	0.2	C06.552.630.380, C06.552.645.590, C25.775.100.087.645.550
ACP1	52	Asthma	0.25	C08.127.108, C08.381.495.108, C08.674.095, C20.543.480.680.095
ACP1	52	Tourette Syndrome	0.22	C10.228.140.079.898, C10.228.662.825.800, C10.574.500.850, C16.320.400.820, F03.550.825.850
ACP1	52	Abortion, Spontaneous	0.25	C13.703.039
ACP1	52	Lupus Erythematosus, Systemic	0.3	C17.300.480, C20.111.590
ACP1	52	Diabetes Mellitus, Type 2	0.3	C18.452.394.750.149, C19.246.300
ACP1	52	Obesity	0.3	C18.654.726.500, C23.888.144.699.500, E01.370.600.115.100.160.120.699.500, G07.100.100.160.120.699.500
ACP1	52	Hypersensitivity	0.2	C20.543
ACP1	52	Tobacco Use Disorder	0.2	C25.775.912, F03.900.912
ACP2	53	Prostatic Neoplasms	0.21	C04.588.945.440.770, C12.294.260.750, C12.294.565.625, C12.758.409.750
ACP5	54	Obesity	0.31	C18.654.726.500, C23.888.144.699.500, E01.370.600.115.100.160.120.699.500, G07.100.100.160.120.699.500
ACP5	54	Hyperparathyroidism, Secondary	0.3	C19.642.355.480
ACPP	55	Tobacco Use Disorder	0.2	C25.775.912, F03.900.912
ACTA1	58	Myopathies, Structural, Congenital	0.64	C05.651.575, C10.668.491.550
ACTA1	58	Alzheimer Disease	0.2	C10.228.140.380.100, C10.574.945.249, F03.087.400.100
ACTA1	58	Hypertrophy, Left Ventricular	0.3	C14.280.195.400, C23.300.775.250.400
ACTA1	58	Atherosclerosis	0.2	C14.907.137.126.307
ACTA1	58	Alcoholism	0.2	C25.775.100.250, F03.900.100.350
ACTA2	59	Colonic Neoplasms	0.3	C04.588.274.476.411.307.180, C06.301.371.411.307.180, C06.405.249.411.307.180, C06.405.469.158.356.180, C06.405.469.491.307.180
ACTA2	59	Lung Neoplasms	0.2	C04.588.894.797.520, C08.381.540, C08.785.520
ACTA2	59	Liver Diseases	0.3	C06.552
ACTA2	59	Kidney Diseases	0.3	C12.777.419, C13.351.968.419
ACTA2	59	Glomerulosclerosis, Focal Segmental	0.3	C12.777.419.570.363.660, C13.351.968.419.570.363.640
ACTA2	59	Endometriosis	0.3	C13.351.500.163
ACTA2	59	Aortic Aneurysm, Thoracic	0.4	C14.907.055.239.125, C14.907.109.139.125
ACTA2	59	Nephrogenic Fibrosing Dermopathy	0.3	C17.800.553, C23.550.355.550
ACTA2	59	Ischemia	0.3	C23.550.513
ACTB	60	Carcinoma	0.3	C04.557.470.200
ACTB	60	Carcinoma, Hepatocellular	0.3	C04.557.470.200.025.255, C04.588.274.623.160, C06.301.623.160, C06.552.697.160
ACTB	60	Breast Neoplasms	0.2	C04.588.180, C17.800.090.500
ACTB	60	Esophageal Neoplasms	0.3	C04.588.274.476.205, C04.588.443.353, C06.301.371.205, C06.405.117.430, C06.405.249.205
ACTB	60	Mammary Neoplasms, Animal	0.3	C04.588.531, C22.520
ACTB	60	Mammary Neoplasms, Experimental	0.3	C04.588.531.500, C04.619.590, E05.598.500.496.843
ACTB	60	Neoplasm Invasiveness	0.3	C04.697.645, C23.550.727.645
ACTB	60	Dysostoses	0.3	C05.116.099.370
ACTB	60	Osteoarthritis	0.3	C05.550.114.606, C05.799.613
ACTB	60	Craniofacial Abnormalities	0.3	C05.660.207, C16.131.621.207
ACTB	60	Hearing Loss, Sensorineural	0.3	C09.218.458.341.887, C10.597.751.418.341.887, C23.888.592.763.393.341.887
ACTB	60	Neuronal Migration Disorders	0.3	C10.500.507.750, C16.131.666.507.812
ACTB	60	Dystonia	0.31	C10.597.350.300, C23.888.592.350.300
ACTB	60	Coloboma	0.3	C11.250.110, C16.131.384.282
ACTB	60	Myocardial Ischemia	0.3	C14.280.647, C14.907.585
ACTB	60	Anoxia	0.3	C23.888.852.079
ACTC1	70	Stomach Neoplasms	0.3	C04.588.274.476.767, C06.301.371.767, C06.405.249.767, C06.405.748.789
ACTC1	70	Precancerous Conditions	0.3	C04.834
ACTC1	70	Refractive Errors	0.3	C11.744
ACTC1	70	Myopia	0.2	C11.744.636
ACTC1	70	Cardiomyopathy, Dilated	0.63	C14.280.195.160, C14.280.238.070
ACTC1	70	Cardiomyopathies	0.25	C14.280.238
ACTC1	70	Cardiomyopathy, Hypertrophic	0.25	C14.280.238.100, C14.280.484.150.070.160
ACTC1	70	Cardiomyopathy, Hypertrophic, Familial	0.3	C14.280.238.100.500, C16.320.160
ACTG1	71	Carcinoma	0.3	C04.557.470.200
ACTG1	71	Mammary Neoplasms, Animal	0.3	C04.588.531, C22.520
ACTG1	71	Mammary Neoplasms, Experimental	0.3	C04.588.531.500, C04.619.590, E05.598.500.496.843
ACTG1	71	Osteoporosis	0.3	C05.116.198.579
ACTG1	71	Craniofacial Abnormalities	0.3	C05.660.207, C16.131.621.207
ACTG1	71	Neuronal Migration Disorders	0.3	C10.500.507.750, C16.131.666.507.812
ACTG1	71	Coloboma	0.3	C11.250.110, C16.131.384.282
ACTG1	71	Acute Coronary Syndrome	0.3	C14.280.647.124, C14.280.647.187.074, C14.907.585.124, C14.907.585.187.074, C23.888.646.215.500.074
ACTG2	72	Colonic Neoplasms	0.3	C04.588.274.476.411.307.180, C06.301.371.411.307.180, C06.405.249.411.307.180, C06.405.469.158.356.180, C06.405.469.491.307.180
ACTN4	81	Carcinoma	0.35	C04.557.470.200
ACTN4	81	Mammary Neoplasms, Animal	0.3	C04.588.531, C22.520
ACTN4	81	Mammary Neoplasms, Experimental	0.3	C04.588.531.500, C04.619.590, E05.598.500.496.843
ACTN4	81	Glomerulosclerosis, Focal Segmental	0.7	C12.777.419.570.363.660, C13.351.968.419.570.363.640
ACTN4	81	Alcoholism	0.2	C25.775.100.250, F03.900.100.350
ACTN1	87	Coronary Disease	0.2	C14.280.647.250, C14.907.585.250
ACTN2	88	Cardiomyopathy, Dilated	0.6	C14.280.195.160, C14.280.238.070
ACTN2	88	Cardiomyopathy, Hypertrophic	0.22	C14.280.238.100, C14.280.484.150.070.160
ACTN2	88	Alcoholism	0.2	C25.775.100.250, F03.900.100.350
ACTN2	88	Tobacco Use Disorder	0.2	C25.775.912, F03.900.912
ACTN2	88	Mental Disorders	0.2	F03
ACVR1	90	Polycystic Ovary Syndrome	0.21	C04.182.612.765, C13.351.500.056.630.580.765, C19.391.630.580.765
ACVR1	90	Prostatic Neoplasms	0.2	C04.588.945.440.770, C12.294.260.750, C12.294.565.625, C12.758.409.750
ACVR1	90	Myositis Ossificans	0.5	C05.651.594.638
ACVR1	90	Acute Lung Injury	0.3	C08.381.520.500
ACVR1	90	Narcolepsy	0.2	C10.886.425.800.200.750, F03.870.400.800.200.750
ACVR1	90	Death, Sudden, Cardiac	0.2	C14.280.383.220, C23.550.260.322.250
ACVR1B	91	Schizophrenia	0.2	F03.700.750
ACVR1B	91	Tobacco Use Disorder	0.2	C25.775.912, F03.900.912
ACVR2A	92	Colonic Neoplasms	0.26	C04.588.274.476.411.307.180, C06.301.371.411.307.180, C06.405.249.411.307.180, C06.405.469.158.356.180, C06.405.469.491.307.180
ACVR2A	92	Prostatic Neoplasms	0.2	C04.588.945.440.770, C12.294.260.750, C12.294.565.625, C12.758.409.750
ACVR2A	92	Pre-Eclampsia	0.21	C13.703.395.249
ACVR2A	92	Hyperparathyroidism, Secondary	0.2	C19.642.355.480
ACVR2A	92	Tobacco Use Disorder	0.2	C25.775.912, F03.900.912
ACVR2B	93	Heterotaxy Syndrome	0.31	C14.240.400.592, C14.280.400.592, C15.604.744.146, C16.131.077.401, C16.131.240.400.592
ACVR2B	93	Situs Inversus	0.3	C16.131.810
ACVR2B	93	Hyperparathyroidism, Secondary	0.2	C19.642.355.480
ACVRL1	94	Telangiectasia, Hereditary Hemorrhagic	0.6	C14.907.454.900, C14.907.823.780, C15.378.463.515.900, C16.131.240.850.968
ACVRL1	94	Hypertension	0.21	C14.907.489
ACVRL1	94	Hyperparathyroidism, Secondary	0.2	C19.642.355.480
ACY1	95	Carcinoma, Renal Cell	0.31	C04.557.470.200.025.390, C04.588.945.947.535.160, C12.758.820.750.160, C12.777.419.473.160, C13.351.937.820.535.160, C13.351.968.419.473.160
ACY1	95	Precancerous Conditions	0.3	C04.834
ACYP2	98	Death, Sudden, Cardiac	0.2	C14.280.383.220, C23.550.260.322.250
ACYP2	98	Tobacco Use Disorder	0.2	C25.775.912, F03.900.912
ADA	100	Hepatitis C, Chronic	0.2	C02.440.440.120, C02.782.350.350.120, C06.552.380.350.120, C06.552.380.705.440.120
ADA	100	Hepatitis C	0.2	C02.440.440, C02.782.350.350, C06.552.380.705.440
ADA	100	Colorectal Neoplasms	0.2	C04.588.274.476.411.307, C06.301.371.411.307, C06.405.249.411.307, C06.405.469.158.356, C06.405.469.491.307, C06.405.469.860.180
ADA	100	Colonic Neoplasms	0.2	C04.588.274.476.411.307.180, C06.301.371.411.307.180, C06.405.249.411.307.180, C06.405.469.158.356.180, C06.405.469.491.307.180
ADA	100	Lung Neoplasms	0.3	C04.588.894.797.520, C08.381.540, C08.785.520
ADA	100	Asthma	0.35	C08.127.108, C08.381.495.108, C08.674.095, C20.543.480.680.095
ADA	100	Spinal Cord Diseases	0.3	C10.228.854
ADA	100	Intellectual Disability	0.21	C10.597.606.643, C23.888.592.604.646, F01.700.687, F03.550.600
ADA	100	Coronary Artery Disease	0.2	C14.280.647.250.260, C14.907.137.126.339, C14.907.585.250.260
ADA	100	Hyperemia	0.5	C14.907.474
ADA	100	Hypertension	0.2	C14.907.489
ADA	100	Diabetes Mellitus, Type 2	0.29	C18.452.394.750.149, C19.246.300
ADA	100	Metabolic Syndrome X	0.2	C18.452.394.968.500.570, C18.452.625
ADA	100	Autistic Disorder	0.53	F03.550.325.125
ADAM8	101	Ovarian Neoplasms	0.2	C04.588.322.455, C13.351.500.056.630.705, C13.351.937.418.685, C19.344.410, C19.391.630.705
ADAM8	101	Atherosclerosis	0.21	C14.907.137.126.307
ADAM10	102	Breast Neoplasms	0.3	C04.588.180, C17.800.090.500
ADAM10	102	Multiple Sclerosis, Relapsing-Remitting	0.2	C10.114.375.500.600, C10.314.350.500.600, C20.111.258.250.500.600
ADAM10	102	Narcolepsy	0.2	C10.886.425.800.200.750, F03.870.400.800.200.750
ADAM10	102	Diabetes Mellitus	0.2	C18.452.394.750, C19.246
ADAM10	102	Insulin Resistance	0.2	C18.452.394.968.500, G07.690.320.617
ADAR	103	Hepatitis C, Chronic	0.2	C02.440.440.120, C02.782.350.350.120, C06.552.380.350.120, C06.552.380.705.440.120
ADAR	103	Hepatitis B	0.2	C02.256.430.400, C02.440.435, C06.552.380.705.437
ADAR	103	Hepatitis B, Chronic	0.21	C02.256.430.400.100, C02.440.435.100, C06.552.380.350.100, C06.552.380.705.437.100
ADAR	103	Colorectal Neoplasms	0.2	C04.588.274.476.411.307, C06.301.371.411.307, C06.405.249.411.307, C06.405.469.158.356, C06.405.469.491.307, C06.405.469.860.180
ADAR	103	Asthma	0.2	C08.127.108, C08.381.495.108, C08.674.095, C20.543.480.680.095
ADAR	103	Multiple Sclerosis, Relapsing-Remitting	0.2	C10.114.375.500.600, C10.314.350.500.600, C20.111.258.250.500.600
ADAR	103	Tobacco Use Disorder	0.2	C25.775.912, F03.900.912
ADARB1	104	Polycystic Ovary Syndrome	0.3	C04.182.612.765, C13.351.500.056.630.580.765, C19.391.630.580.765
ADARB1	104	Tobacco Use Disorder	0.2	C25.775.912, F03.900.912
ADARB2	105	Stroke	0.2	C10.228.140.300.775, C14.907.253.855
ADARB2	105	Emphysema	0.2	C23.550.325
ADARB2	105	Substance-Related Disorders	0.3	C25.775, F03.900
ADARB2	105	Tobacco Use Disorder	0.2	C25.775.912, F03.900.912
ADCY1	107	Small Cell Lung Carcinoma	0.3	C04.588.894.797.520.109.220.624, C08.381.540.140.750, C08.785.520.100.220.750
ADCY1	107	Hyperkinesis	0.3	C10.597.350.350, C23.888.592.350.350
ADCY1	107	Substance Withdrawal Syndrome	0.3	C25.775.835, F03.900.825
ADCY2	108	Asthma	0.5	C08.127.108, C08.381.495.108, C08.674.095, C20.543.480.680.095
ADCY2	108	Stroke	0.2	C10.228.140.300.775, C14.907.253.855
ADCY2	108	Tobacco Use Disorder	0.2	C25.775.912, F03.900.912
ADCY3	109	Alcoholism	0.2	C25.775.100.250, F03.900.100.350
ADCY5	111	Carcinoma	0.3	C04.557.470.200
ADCY5	111	Mammary Neoplasms, Animal	0.3	C04.588.531, C22.520
ADCY5	111	Mammary Neoplasms, Experimental	0.3	C04.588.531.500, C04.619.590, E05.598.500.496.843
ADCY5	111	Osteoporosis	0.3	C05.116.198.579
ADCY5	111	Cardiomyopathies	0.3	C14.280.238
ADCY5	111	Hypertension	0.3	C14.907.489
ADCY5	111	Diabetes Mellitus, Type 2	0.59	C18.452.394.750.149, C19.246.300
ADCY5	111	Birth Weight	0.3	C23.888.144.186, E01.370.600.115.100.160.120.186, E05.041.124.160.750.149, G07.100.100.160.120.186, G07.700.320.249.314.120.186
ADCY6	112	Hypertrophy, Left Ventricular	0.21	C14.280.195.400, C23.300.775.250.400
ADCY7	113	Schizophrenia	0.3	F03.700.750
ADCY7	113	Leukemia, Myeloid, Acute	0.3	C04.557.337.539.275
ADCY8	114	Alzheimer Disease	0.2	C10.228.140.380.100, C10.574.945.249, F03.087.400.100
ADCY8	114	Hyperkinesis	0.3	C10.597.350.350, C23.888.592.350.350
ADCY8	114	Narcolepsy	0.2	C10.886.425.800.200.750, F03.870.400.800.200.750
ADCY8	114	Myocardial Infarction	0.2	C14.280.647.500, C14.907.585.500
ADCY8	114	Substance Withdrawal Syndrome	0.3	C25.775.835, F03.900.825
ADCY8	114	Tobacco Use Disorder	0.2	C25.775.912, F03.900.912
ADCY8	114	Mood Disorders	0.3	F03.600
ADCY9	115	Malaria, Falciparum	0.2	C03.752.530.650
ADCY9	115	Asthma	0.23	C08.127.108, C08.381.495.108, C08.674.095, C20.543.480.680.095
ADCY9	115	Epilepsies, Partial	0.2	C10.228.140.490.360
ADCY9	115	Heart Failure	0.2	C14.280.434
ADCY9	115	Hypertension	0.2	C14.907.489
ADCY9	115	Mood Disorders	0.21	F03.600
ADCY9	115	Bipolar Disorder	0.21	F03.600.150.150
ADCYAP1	116	Schizophrenia	0.24	F03.700.750
ADCYAP1	116	Multiple Sclerosis	0.21	C10.114.375.500, C10.314.350.500, C20.111.258.250.500
ADCYAP1	116	Carotid Artery Diseases	0.2	C10.228.140.300.200, C14.907.253.123
ADCYAP1	116	Psychomotor Agitation	0.3	C10.597.350.600, C10.597.606.881.700, C23.888.592.350.600, C23.888.592.604.882.700, F01.700.875.700
ADCYAP1	116	Miosis	0.3	C10.597.690.362, C11.710.528, C23.888.592.708.362
ADCYAP1	116	Urinary Bladder, Overactive	0.3	C12.777.829.866, C13.351.968.829.813, C23.888.942.343.780
ADCYAP1	116	Cardiomyopathies	0.3	C14.280.238
ADCYAP1	116	Myocardial Infarction	0.2	C14.280.647.500, C14.907.585.500
ADCYAP1	116	Hyperemia	0.3	C14.907.474
ADCYAP1	116	Metabolic Syndrome X	0.2	C18.452.394.968.500.570, C18.452.625
ADCYAP1	116	Sudden Infant Death	0.22	C23.550.260.322.400
ADCYAP1	116	Bipolar Disorder	0.23	F03.600.150.150
ADCYAP1	116	Depressive Disorder, Major	0.2	F03.600.300.375
ADCYAP1R1	117	Macular Degeneration	0.2	C11.768.585.439
ADCYAP1R1	117	Attention Deficit Disorder with Hyperactivity	0.2	F03.550.150.150
ADCYAP1R1	117	Depressive Disorder, Major	0.2	F03.600.300.375
ADD1	118	Meningococcal Infections	0.21	C01.252.400.625.549
ADD1	118	Carcinoma, Hepatocellular	0.3	C04.557.470.200.025.255, C04.588.274.623.160, C06.301.623.160, C06.552.697.160
ADD1	118	Gastroschisis	0.21	C06.405.748.543, C23.888.592.636.263
ADD1	118	Cerebral Palsy	0.21	C10.228.140.140.254
ADD1	118	Intracranial Hemorrhages	0.2	C10.228.140.300.535, C14.907.253.573, C23.550.414.913
ADD1	118	Stroke	0.29	C10.228.140.300.775, C14.907.253.855
ADD1	118	Kidney Diseases	0.23	C12.777.419, C13.351.968.419
ADD1	118	Polycystic Kidney Diseases	0.2	C12.777.419.403.875, C13.351.968.419.403.875
ADD1	118	Glomerulonephritis, IGA	0.3	C12.777.419.570.363.608, C13.351.968.419.570.363.608, C20.111.525
ADD1	118	Renal Insufficiency	0.21	C12.777.419.780, C13.351.968.419.780
ADD1	118	Kidney Failure, Chronic	0.2	C12.777.419.780.750.500, C13.351.968.419.780.750.500
ADD1	118	Premature Birth	0.2	C13.703.420.491.500
ADD1	118	Cardiovascular Diseases	0.24	C14
ADD1	118	Death, Sudden, Cardiac	0.2	C14.280.383.220, C23.550.260.322.250
ADD1	118	Coronary Artery Disease	0.22	C14.280.647.250.260, C14.907.137.126.339, C14.907.585.250.260
ADD1	118	Myocardial Infarction	0.27	C14.280.647.500, C14.907.585.500
ADD1	118	Hypertension	0.6	C14.907.489
ADD1	118	Peripheral Vascular Diseases	0.2	C14.907.617
ADD1	118	Hyperlipidemia, Familial Combined	0.21	C16.320.565.398.450, C18.452.584.500.500.438, C18.452.648.398.450
ADD1	118	Diabetes Mellitus, Type 2	0.21	C18.452.394.750.149, C19.246.300
ADD2	119	Hypertension	0.27	C14.907.489
ADD2	119	Tobacco Use Disorder	0.2	C25.775.912, F03.900.912
ADD3	120	Brain Ischemia	0.3	C10.228.140.300.150, C14.907.253.092
ADD3	120	Neurotoxicity Syndromes	0.3	C10.720, C25.723.705
ADD3	120	Macular Degeneration	0.2	C11.768.585.439
ADD3	120	Hypertension	0.21	C14.907.489
ADD3	120	Tobacco Use Disorder	0.2	C25.775.912, F03.900.912
PLIN2	123	Stomach Neoplasms	0.3	C04.588.274.476.767, C06.301.371.767, C06.405.249.767, C06.405.748.789
PLIN2	123	Fatty Liver	0.3	C06.552.241
ADH1A	124	Colorectal Neoplasms	0.2	C04.588.274.476.411.307, C06.301.371.411.307, C06.405.249.411.307, C06.405.469.158.356, C06.405.469.491.307, C06.405.469.860.180
ADH1A	124	Parkinson Disease	0.2	C10.228.140.079.862.500, C10.228.662.600.400, C10.574.812
ADH1A	124	Alzheimer Disease	0.2	C10.228.140.380.100, C10.574.945.249, F03.087.400.100
ADH1A	124	Substance-Related Disorders	0.2	C25.775, F03.900
ADH1A	124	Alcoholism	0.23	C25.775.100.250, F03.900.100.350
ADH1A	124	Personality Disorders	0.2	F03.675
ADH1B	125	Breast Neoplasms	0.2	C04.588.180, C17.800.090.500
ADH1B	125	Esophageal Neoplasms	0.52	C04.588.274.476.205, C04.588.443.353, C06.301.371.205, C06.405.117.430, C06.405.249.205
ADH1B	125	Colorectal Neoplasms	0.2	C04.588.274.476.411.307, C06.301.371.411.307, C06.405.249.411.307, C06.405.469.158.356, C06.405.469.491.307, C06.405.469.860.180
ADH1B	125	Stomach Neoplasms	0.2	C04.588.274.476.767, C06.301.371.767, C06.405.249.767, C06.405.748.789
ADH1B	125	Pancreatic Neoplasms	0.2	C04.588.274.761, C04.588.322.475, C06.301.761, C06.689.667, C19.344.421
ADH1B	125	Head and Neck Neoplasms	0.2	C04.588.443
ADH1B	125	Mouth Neoplasms	0.3	C04.588.443.591, C07.465.565
ADH1B	125	Laryngeal Neoplasms	0.3	C04.588.443.665.481, C08.360.369, C08.785.481, C09.400.369, C09.647.481
ADH1B	125	Pharyngeal Neoplasms	0.3	C04.588.443.665.710, C07.550.745, C09.647.710, C09.775.549
ADH1B	125	Osteonecrosis	0.2	C05.116.852, C23.550.717.732
ADH1B	125	Pancreatitis	0.25	C06.689.750
ADH1B	125	Pancreatitis, Alcoholic	0.24	C06.689.750.660, C25.775.100.087.730
ADH1B	125	Cerebral Infarction	0.31	C10.228.140.300.150.477.200, C10.228.140.300.775.200.200, C14.907.253.092.477.200, C14.907.253.855.200.200
ADH1B	125	Essential Tremor	0.21	C10.228.662.350
ADH1B	125	Fetal Alcohol Spectrum Disorders	0.23	C13.703.277.220, C16.300.070, C25.775.100.087.323
ADH1B	125	Premature Birth	0.2	C13.703.420.491.500
ADH1B	125	Acute Coronary Syndrome	0.21	C14.280.647.124, C14.280.647.187.074, C14.907.585.124, C14.907.585.187.074, C23.888.646.215.500.074
ADH1B	125	Coronary Artery Disease	0.2	C14.280.647.250.260, C14.907.137.126.339, C14.907.585.250.260
ADH1B	125	Hypertension	0.2	C14.907.489
ADH1B	125	Diabetes Mellitus, Type 2	0.22	C18.452.394.750.149, C19.246.300
ADH1B	125	Obesity	0.31	C18.654.726.500, C23.888.144.699.500, E01.370.600.115.100.160.120.699.500, G07.100.100.160.120.699.500
ADH1B	125	Hypersensitivity, Immediate	0.2	C20.543.480
ADH1B	125	Genetic Predisposition to Disease	0.3	C23.550.291.687.500, G05.380.355
ADH1B	125	Substance-Related Disorders	0.2	C25.775, F03.900
ADH1B	125	Alcohol-Related Disorders	0.2	C25.775.100, F03.900.100
ADH1B	125	Alcoholism	0.26	C25.775.100.250, F03.900.100.350
ADH1B	125	Conduct Disorder	0.21	F03.550.150.300
ADH1C	126	Urinary Bladder Neoplasms	0.2	C04.588.945.947.960, C12.758.820.968, C12.777.829.813, C13.351.937.820.945, C13.351.968.829.707
ADH1C	126	Breast Neoplasms	0.2	C04.588.180, C17.800.090.500
ADH1C	126	Esophageal Neoplasms	0.2	C04.588.274.476.205, C04.588.443.353, C06.301.371.205, C06.405.117.430, C06.405.249.205
ADH1C	126	Colorectal Neoplasms	0.2	C04.588.274.476.411.307, C06.301.371.411.307, C06.405.249.411.307, C06.405.469.158.356, C06.405.469.491.307, C06.405.469.860.180
ADH1C	126	Stomach Neoplasms	0.2	C04.588.274.476.767, C06.301.371.767, C06.405.249.767, C06.405.748.789
ADH1C	126	Liver Neoplasms	0.21	C04.588.274.623, C06.301.623, C06.552.697
ADH1C	126	Pancreatic Neoplasms	0.2	C04.588.274.761, C04.588.322.475, C06.301.761, C06.689.667, C19.344.421
ADH1C	126	Head and Neck Neoplasms	0.2	C04.588.443
ADH1C	126	Mouth Neoplasms	0.3	C04.588.443.591, C07.465.565
ADH1C	126	Laryngeal Neoplasms	0.21	C04.588.443.665.481, C08.360.369, C08.785.481, C09.400.369, C09.647.481
ADH1C	126	Lung Neoplasms	0.2	C04.588.894.797.520, C08.381.540, C08.785.520
ADH1C	126	Liver Diseases	0.28	C06.552
ADH1C	126	Liver Cirrhosis, Alcoholic	0.28	C06.552.630.380, C06.552.645.590, C25.775.100.087.645.550
ADH1C	126	Pancreatitis, Alcoholic	0.24	C06.689.750.660, C25.775.100.087.730
ADH1C	126	Pulmonary Disease, Chronic Obstructive	0.2	C08.381.495.389
ADH1C	126	Parkinson Disease	0.21	C10.228.140.079.862.500, C10.228.662.600.400, C10.574.812
ADH1C	126	Cardiovascular Diseases	0.23	C14
ADH1C	126	Acute Coronary Syndrome	0.21	C14.280.647.124, C14.280.647.187.074, C14.907.585.124, C14.907.585.187.074, C23.888.646.215.500.074
ADH1C	126	Coronary Artery Disease	0.2	C14.280.647.250.260, C14.907.137.126.339, C14.907.585.250.260
ADH1C	126	Myocardial Infarction	0.24	C14.280.647.500, C14.907.585.500
ADH1C	126	Atherosclerosis	0.2	C14.907.137.126.307
ADH1C	126	Hypertension	0.2	C14.907.489
ADH1C	126	Diabetes Mellitus, Type 2	0.21	C18.452.394.750.149, C19.246.300
ADH1C	126	Hypersensitivity, Immediate	0.2	C20.543.480
ADH1C	126	Genetic Predisposition to Disease	0.3	C23.550.291.687.500, G05.380.355
ADH1C	126	Substance-Related Disorders	0.2	C25.775, F03.900
ADH1C	126	Alcoholism	0.23	C25.775.100.250, F03.900.100.350
ADH4	127	Head and Neck Neoplasms	0.2	C04.588.443
ADH4	127	Liver Cirrhosis, Experimental	0.3	C06.552.630.467, E05.598.500.468
ADH4	127	Parkinson Disease	0.2	C10.228.140.079.862.500, C10.228.662.600.400, C10.574.812
ADH4	127	Alcoholism	0.2	C25.775.100.250, F03.900.100.350
ADH5	128	Lymphoma, Non-Hodgkin	0.2	C04.557.386.480, C15.604.515.569.480, C20.683.515.761.480
ADH5	128	Asthma	0.33	C08.127.108, C08.381.495.108, C08.674.095, C20.543.480.680.095
ADH5	128	Narcolepsy	0.2	C10.886.425.800.200.750, F03.870.400.800.200.750
ADH5	128	Substance-Related Disorders	0.2	C25.775, F03.900
ADH5	128	Alcoholism	0.2	C25.775.100.250, F03.900.100.350
ADH6	130	Esophageal Neoplasms	0.2	C04.588.274.476.205, C04.588.443.353, C06.301.371.205, C06.405.117.430, C06.405.249.205
ADH6	130	Substance-Related Disorders	0.2	C25.775, F03.900
ADH6	130	Alcoholism	0.2	C25.775.100.250, F03.900.100.350
ADH7	131	Esophageal Neoplasms	0.3	C04.588.274.476.205, C04.588.443.353, C06.301.371.205, C06.405.117.430, C06.405.249.205
ADH7	131	Head and Neck Neoplasms	0.2	C04.588.443
ADH7	131	Mouth Neoplasms	0.3	C04.588.443.591, C07.465.565
ADH7	131	Laryngeal Neoplasms	0.3	C04.588.443.665.481, C08.360.369, C08.785.481, C09.400.369, C09.647.481
ADH7	131	Pharyngeal Neoplasms	0.3	C04.588.443.665.710, C07.550.745, C09.647.710, C09.775.549
ADH7	131	Multiple System Atrophy	0.2	C10.177.575.550, C10.228.140.079.612, C10.228.662.550, C10.574.625
ADH7	131	Hypertension	0.2	C14.907.489
ADH7	131	Substance-Related Disorders	0.2	C25.775, F03.900
ADH7	131	Alcoholism	0.23	C25.775.100.250, F03.900.100.350
ADK	132	Anoxia	0.31	C23.888.852.079
ADK	132	Tobacco Use Disorder	0.2	C25.775.912, F03.900.912
ADM	133	Sepsis	0.35	C01.539.757, C23.550.470.790.500
ADM	133	Stomach Ulcer	0.3	C06.405.608.849, C06.405.748.586.849
ADM	133	Liver Cirrhosis, Experimental	0.3	C06.552.630.467, E05.598.500.468
ADM	133	Pain	0.3	C10.597.617, C23.888.592.612, C23.888.646, F02.830.816.444, G11.561.600.810.444
ADM	133	Hyperalgesia	0.3	C10.597.751.791.400, C23.888.592.763.770.400
ADM	133	Hypertension	0.3	C14.907.489
ADM	133	Glucose Metabolism Disorders	0.2	C18.452.394
ADM	133	Diabetes Mellitus, Type 2	0.25	C18.452.394.750.149, C19.246.300
ADM	133	Autistic Disorder	0.32	F03.550.325.125
ADM	133	Bipolar Disorder	0.2	F03.600.150.150
ADORA1	134	Schizophrenia	0.21	F03.700.750
ADORA1	134	Asthma	0.24	C08.127.108, C08.381.495.108, C08.674.095, C20.543.480.680.095
ADORA1	134	Infarction, Middle Cerebral Artery	0.3	C10.228.140.300.150.477.200.450, C10.228.140.300.510.200.387, C10.228.140.300.775.200.200.450, C14.907.253.092.477.200.450, C14.907.253.560.200.387, C14.907.253.855.200.200.450
ADORA1	134	Ischemic Attack, Transient	0.3	C10.228.140.300.150.836, C14.907.253.092.836
ADORA1	134	Subarachnoid Hemorrhage	0.3	C10.228.140.300.535.800, C14.907.253.573.800, C23.550.414.913.850
ADORA1	134	Catalepsy	0.3	C10.597.350.200, C23.888.592.350.200
ADORA1	134	Prenatal Exposure Delayed Effects	0.3	C13.703.824.500
ADORA1	134	Bradycardia	0.3	C14.280.067.319, C23.550.073.300
ADORA1	134	Ventricular Dysfunction	0.3	C14.280.945
ADORA1	134	Hypertension	0.2	C14.907.489
ADORA1	134	Hypotension	0.3	C14.907.514
ADORA1	134	Drug Hypersensitivity	0.3	C20.543.206, C25.100.468
ADORA1	134	Genetic Predisposition to Disease	0.3	C23.550.291.687.500, G05.380.355
ADORA1	134	Ischemia	0.31	C23.550.513
ADORA1	134	Nerve Degeneration	0.3	C23.550.737
ADORA1	134	Drug-Related Side Effects and Adverse Reactions	0.3	C25.100
ADORA1	134	Substance Withdrawal Syndrome	0.3	C25.775.835, F03.900.825
ADORA1	134	Anxiety Disorders	0.21	F03.080
ADORA1	134	Panic Disorder	0.2	F03.080.700
ADORA1	134	Bipolar Disorder	0.2	F03.600.150.150
ADORA2A	135	Schizophrenia	0.25	F03.700.750
ADORA2A	135	Arthritis, Rheumatoid	0.2	C05.550.114.154, C05.799.114, C17.300.775.099, C20.111.199
ADORA2A	135	Liver Cirrhosis, Experimental	0.3	C06.552.630.467, E05.598.500.468
ADORA2A	135	Huntington Disease	0.24	C10.228.140.079.545, C10.228.140.380.278, C10.228.662.262.249.750, C10.574.500.497, C16.320.400.430, F03.087.250.400, F03.087.400.390
ADORA2A	135	Parkinson Disease	0.24	C10.228.140.079.862.500, C10.228.662.600.400, C10.574.812
ADORA2A	135	Seizures	0.31	C10.228.140.490.631, C10.597.742, C23.888.592.742
ADORA2A	135	Hyperkinesis	0.3	C10.597.350.350, C23.888.592.350.350
ADORA2A	135	Tremor	0.3	C10.597.350.850, C23.888.592.350.850
ADORA2A	135	Syncope	0.22	C10.597.606.358.800.600, C23.888.592.604.359.800.600
ADORA2A	135	Sleep Disorders	0.2	C10.886, C23.888.592.796, F03.870
ADORA2A	135	Sleep Initiation and Maintenance Disorders	0.3	C10.886.425.800.800, F03.870.400.800.800
ADORA2A	135	Cardiomyopathies	0.3	C14.280.238
ADORA2A	135	Ventricular Dysfunction	0.3	C14.280.945
ADORA2A	135	Atherosclerosis	0.2	C14.907.137.126.307
ADORA2A	135	Hypertension	0.21	C14.907.489
ADORA2A	135	Hypotension	0.3	C14.907.514
ADORA2A	135	Drug Hypersensitivity	0.3	C20.543.206, C25.100.468
ADORA2A	135	Genetic Predisposition to Disease	0.3	C23.550.291.687.500, G05.380.355
ADORA2A	135	Drug-Related Side Effects and Adverse Reactions	0.3	C25.100
ADORA2A	135	Psychoses, Substance-Induced	0.3	C25.723.809, C25.775.746, F03.700.675.600, F03.900.746
ADORA2A	135	Amphetamine-Related Disorders	0.3	C25.775.225, F03.900.225
ADORA2A	135	Substance Withdrawal Syndrome	0.3	C25.775.835, F03.900.825
ADORA2A	135	Anxiety Disorders	0.6	F03.080
ADORA2A	135	Panic Disorder	0.52	F03.080.700
ADORA2A	135	Autistic Disorder	0.21	F03.550.325.125
ADORA2A	135	Mood Disorders	0.21	F03.600
ADORA2B	136	Atherosclerosis	0.2	C14.907.137.126.307
ADORA3	140	Parkinson Disease	0.2	C10.228.140.079.862.500, C10.228.662.600.400, C10.574.812
ADORA3	140	Myocardial Infarction	0.3	C14.280.647.500, C14.907.585.500
ADORA3	140	Ischemia	0.3	C23.550.513
ADORA3	140	Tobacco Use Disorder	0.2	C25.775.912, F03.900.912
PARP1	142	Urinary Bladder Neoplasms	0.2	C04.588.945.947.960, C12.758.820.968, C12.777.829.813, C13.351.937.820.945, C13.351.968.829.707
PARP1	142	Alopecia	0.3	C17.800.329.937.122, C23.300.035
PARP1	142	Meningococcal Infections	0.2	C01.252.400.625.549
PARP1	142	Lupus Vulgaris	0.2	C01.252.410.040.552.846.583.470, C01.252.825.820.470, C01.539.800.720.820.470, C17.800.838.765.820.470
PARP1	142	Neoplasms	0.3	C04
PARP1	142	Leukemia, Lymphocytic, Chronic, B-Cell	0.24	C04.557.337.428.080.125, C15.604.515.560.080.125, C20.683.515.528.080.125
PARP1	142	Lymphoma, Non-Hodgkin	0.21	C04.557.386.480, C15.604.515.569.480, C20.683.515.761.480
PARP1	142	Neoplasms, Germ Cell and Embryonal	0.2	C04.557.465
PARP1	142	Melanoma	0.29	C04.557.465.625.650.510, C04.557.580.625.650.510, C04.557.665.510
PARP1	142	Multiple Myeloma	0.31	C04.557.595.500, C14.907.454.460, C15.378.147.780.650, C15.378.463.515.460, C20.683.515.845, C20.683.780.650
PARP1	142	Breast Neoplasms	0.28	C04.588.180, C17.800.090.500
PARP1	142	Esophageal Neoplasms	0.2	C04.588.274.476.205, C04.588.443.353, C06.301.371.205, C06.405.117.430, C06.405.249.205
PARP1	142	Colorectal Neoplasms	0.21	C04.588.274.476.411.307, C06.301.371.411.307, C06.405.249.411.307, C06.405.469.158.356, C06.405.469.491.307, C06.405.469.860.180
PARP1	142	Lung Neoplasms	0.2	C04.588.894.797.520, C08.381.540, C08.785.520
PARP1	142	Prostatic Neoplasms	0.21	C04.588.945.440.770, C12.294.260.750, C12.294.565.625, C12.758.409.750
PARP1	142	Kyphosis	0.3	C05.116.900.800.500
PARP1	142	Arthritis	0.21	C05.550.114
PARP1	142	Arthritis, Rheumatoid	0.25	C05.550.114.154, C05.799.114, C17.300.775.099, C20.111.199
PARP1	142	Hepatitis	0.3	C06.552.380
PARP1	142	Asthma	0.32	C08.127.108, C08.381.495.108, C08.674.095, C20.543.480.680.095
PARP1	142	Pulmonary Disease, Chronic Obstructive	0.21	C08.381.495.389
PARP1	142	Pneumonia	0.32	C08.381.677, C08.730.610
PARP1	142	Meniere Disease	0.21	C09.218.568.217.500
PARP1	142	Multiple Sclerosis	0.2	C10.114.375.500, C10.314.350.500, C20.111.258.250.500
PARP1	142	Parkinsonian Disorders	0.3	C10.228.140.079.862, C10.228.662.600
PARP1	142	Parkinson Disease	0.34	C10.228.140.079.862.500, C10.228.662.600.400, C10.574.812
PARP1	142	Brain Injuries	0.3	C10.228.140.199, C10.900.300.087, C26.260.118, C26.915.300.200
PARP1	142	Brain Ischemia	0.31	C10.228.140.300.150, C14.907.253.092
PARP1	142	Alzheimer Disease	0.2	C10.228.140.380.100, C10.574.945.249, F03.087.400.100
PARP1	142	Neuronal Ceroid-Lipofuscinoses	0.3	C10.574.500.550, C16.320.400.600, C16.320.565.398.641.509, C18.452.584.687.509, C18.452.648.398.641.509
PARP1	142	Peripheral Nervous System Diseases	0.3	C10.668.829
PARP1	142	Macular Degeneration	0.2	C11.768.585.439
PARP1	142	Kidney Diseases	0.3	C12.777.419, C13.351.968.419
PARP1	142	Glomerulonephritis	0.3	C12.777.419.570.363, C13.351.968.419.570.363
PARP1	142	Cardiomyopathies	0.3	C14.280.238
PARP1	142	Atherosclerosis	0.31	C14.907.137.126.307
PARP1	142	Anemia	0.3	C15.378.071
PARP1	142	Lupus Erythematosus, Discoid	0.2	C17.300.475.479, C17.800.480.479
PARP1	142	Lupus Erythematosus, Systemic	0.23	C17.300.480, C20.111.590
PARP1	142	Dermatitis	0.3	C17.800.174
PARP1	142	Diabetes Mellitus, Type 2	0.23	C18.452.394.750.149, C19.246.300
PARP1	142	Vitamin A Deficiency	0.3	C18.654.521.500.133.628
PARP1	142	Obesity	0.3	C18.654.726.500, C23.888.144.699.500, E01.370.600.115.100.160.120.699.500, G07.100.100.160.120.699.500
PARP1	142	Graft vs Host Disease	0.2	C20.452
PARP1	142	Plaque, Atherosclerotic	0.3	C23.300.823
PARP1	142	Inflammation	0.32	C23.550.470
PARP4	143	Urinary Bladder Neoplasms	0.2	C04.588.945.947.960, C12.758.820.968, C12.777.829.813, C13.351.937.820.945, C13.351.968.829.707
PARP4	143	Colorectal Neoplasms	0.2	C04.588.274.476.411.307, C06.301.371.411.307, C06.405.249.411.307, C06.405.469.158.356, C06.405.469.491.307, C06.405.469.860.180
PARP4	143	Colonic Neoplasms	0.3	C04.588.274.476.411.307.180, C06.301.371.411.307.180, C06.405.249.411.307.180, C06.405.469.158.356.180, C06.405.469.491.307.180
PARP4	143	Stomach Neoplasms	0.2	C04.588.274.476.767, C06.301.371.767, C06.405.249.767, C06.405.748.789
PARP4	143	Head and Neck Neoplasms	0.2	C04.588.443
PARP4	143	Lung Neoplasms	0.2	C04.588.894.797.520, C08.381.540, C08.785.520
PARP4	143	Pulmonary Disease, Chronic Obstructive	0.2	C08.381.495.389
PARP4	143	Parkinson Disease	0.2	C10.228.140.079.862.500, C10.228.662.600.400, C10.574.812
PARP4	143	Death, Sudden, Cardiac	0.2	C14.280.383.220, C23.550.260.322.250
PARP4	143	Tobacco Use Disorder	0.2	C25.775.912, F03.900.912
ADRA1D	146	Gastroparesis	0.2	C06.405.748.543, C23.888.592.636.263
ADRA1D	146	Cystitis, Interstitial	0.2	C12.777.829.495.500, C13.351.968.829.495.500
ADRA1D	146	Myocardial Infarction	0.2	C14.280.647.500, C14.907.585.500
ADRA1D	146	Alcoholism	0.2	C25.775.100.250, F03.900.100.350
ADRA1B	147	Sleep Apnea, Obstructive	0.2	C08.618.085.852.850, C10.886.425.800.750.850
ADRA1B	147	Gastroparesis	0.2	C06.405.748.543, C23.888.592.636.263
ADRA1B	147	Asthma	0.21	C08.127.108, C08.381.495.108, C08.674.095, C20.543.480.680.095
ADRA1B	147	Seizures	0.3	C10.228.140.490.631, C10.597.742, C23.888.592.742
ADRA1B	147	Neurotoxicity Syndromes	0.3	C10.720, C25.723.705
ADRA1B	147	Kidney Diseases	0.3	C12.777.419, C13.351.968.419
ADRA1B	147	Cardiomegaly	0.3	C14.280.195, C23.300.775.250
ADRA1B	147	Hypertension	0.22	C14.907.489
ADRA1B	147	Hypotension	0.3	C14.907.514
ADRA1B	147	Nerve Degeneration	0.3	C23.550.737
ADRA1B	147	Tobacco Use Disorder	0.2	C25.775.912, F03.900.912
ADRA1B	147	Bipolar Disorder	0.2	F03.600.150.150
ADRA1A	148	Schizophrenia	0.2	F03.700.750
ADRA1A	148	Gastroparesis	0.2	C06.405.748.543, C23.888.592.636.263
ADRA1A	148	Liver Cirrhosis	0.3	C06.552.630
ADRA1A	148	Parkinson Disease	0.2	C10.228.140.079.862.500, C10.228.662.600.400, C10.574.812
ADRA1A	148	Alzheimer Disease	0.3	C10.228.140.380.100, C10.574.945.249, F03.087.400.100
ADRA1A	148	Low Tension Glaucoma	0.2	C11.640.225
ADRA1A	148	Prostatic Hyperplasia	0.2	C12.294.565.500
ADRA1A	148	Hypertension	0.22	C14.907.489
ADRA1A	148	Diabetes Mellitus, Experimental	0.3	C18.452.394.750.074, C19.246.240, E05.598.500.374
ADRA1A	148	Ventricular Remodeling	0.3	C23.300.985, G09.330.190.962.975
ADRA1A	148	Tobacco Use Disorder	0.2	C25.775.912, F03.900.912
ADRA1A	148	Depressive Disorder, Major	0.2	F03.600.300.375
ADRA2A	150	Sleep Apnea, Obstructive	0.2	C08.618.085.852.850, C10.886.425.800.750.850
ADRA2A	150	Schizophrenia	0.24	F03.700.750
ADRA2A	150	Gastrointestinal Diseases	0.2	C06.405
ADRA2A	150	Irritable Bowel Syndrome	0.21	C06.405.469.158.272.608
ADRA2A	150	Liver Cirrhosis	0.2	C06.552.630
ADRA2A	150	Parkinson Disease	0.2	C10.228.140.079.862.500, C10.228.662.600.400, C10.574.812
ADRA2A	150	Tourette Syndrome	0.21	C10.228.140.079.898, C10.228.662.825.800, C10.574.500.850, C16.320.400.820, F03.550.825.850
ADRA2A	150	Alzheimer Disease	0.2	C10.228.140.380.100, C10.574.945.249, F03.087.400.100
ADRA2A	150	Epilepsy	0.3	C10.228.140.490
ADRA2A	150	Low Tension Glaucoma	0.2	C11.640.225
ADRA2A	150	Heart Diseases	0.3	C14.280
ADRA2A	150	Cardiomegaly	0.3	C14.280.195, C23.300.775.250
ADRA2A	150	Acute Coronary Syndrome	0.2	C14.280.647.124, C14.280.647.187.074, C14.907.585.124, C14.907.585.187.074, C23.888.646.215.500.074
ADRA2A	150	Coronary Artery Disease	0.2	C14.280.647.250.260, C14.907.137.126.339, C14.907.585.250.260
ADRA2A	150	Hypertension	0.51	C14.907.489
ADRA2A	150	Hypotension	0.3	C14.907.514
ADRA2A	150	Hemorrhagic Disorders	0.2	C15.378.463
ADRA2A	150	Diabetes Mellitus, Type 2	0.37	C18.452.394.750.149, C19.246.300
ADRA2A	150	Metabolic Syndrome X	0.21	C18.452.394.968.500.570, C18.452.625
ADRA2A	150	Obesity	0.23	C18.654.726.500, C23.888.144.699.500, E01.370.600.115.100.160.120.699.500, G07.100.100.160.120.699.500
ADRA2A	150	Obesity, Morbid	0.2	C18.654.726.500.700, C23.888.144.699.500.500, E01.370.600.115.100.160.120.699.500.500, G07.100.100.160.120.699.500.500
ADRA2A	150	Fibrosis	0.3	C23.550.355
ADRA2A	150	Motion Sickness	0.2	C23.888.571
ADRA2A	150	Depression	0.2	F01.145.126.350
ADRA2A	150	Panic Disorder	0.31	F03.080.700
ADRA2A	150	Attention Deficit Disorder with Hyperactivity	0.3	F03.550.150.150
ADRA2B	151	Lung Diseases	0.3	C08.381
ADRA2B	151	Diabetic Neuropathies	0.2	C10.668.829.300, C19.246.099.937
ADRA2B	151	Low Tension Glaucoma	0.2	C11.640.225
ADRA2B	151	Cardiovascular Diseases	0.21	C14
ADRA2B	151	Hypertension	0.23	C14.907.489
ADRA2B	151	Diabetes Mellitus, Type 2	0.34	C18.452.394.750.149, C19.246.300
ADRA2B	151	Obesity	0.23	C18.654.726.500, C23.888.144.699.500, E01.370.600.115.100.160.120.699.500, G07.100.100.160.120.699.500
ADRA2B	151	Cyanosis	0.3	C23.888.248
ADRA2C	152	Schizophrenia	0.21	F03.700.750
ADRA2C	152	Irritable Bowel Syndrome	0.2	C06.405.469.158.272.608
ADRA2C	152	Low Tension Glaucoma	0.2	C11.640.225
ADRA2C	152	Long QT Syndrome	0.2	C14.280.067.565, C16.131.240.400.715, C23.550.073.547
ADRA2C	152	Cardiomegaly	0.3	C14.280.195, C23.300.775.250
ADRA2C	152	Heart Failure	0.2	C14.280.434
ADRA2C	152	Hypertension	0.22	C14.907.489
ADRA2C	152	Diabetes Mellitus, Type 2	0.2	C18.452.394.750.149, C19.246.300
ADRA2C	152	Fibrosis	0.3	C23.550.355
ADRA2C	152	Mental Disorders	0.2	F03
ADRA2C	152	Depressive Disorder, Major	0.21	F03.600.300.375
ADRB1	153	Sleep Apnea, Obstructive	0.3	C08.618.085.852.850, C10.886.425.800.750.850
ADRB1	153	Meningococcal Infections	0.21	C01.252.400.625.549
ADRB1	153	Stomach Neoplasms	0.3	C04.588.274.476.767, C06.301.371.767, C06.405.249.767, C06.405.748.789
ADRB1	153	Pulmonary Disease, Chronic Obstructive	0.2	C08.381.495.389
ADRB1	153	Respiration Disorders	0.2	C08.618
ADRB1	153	Syncope, Vasovagal	0.2	C10.177.575.600.800, C10.597.606.358.800.600.500, C23.888.592.604.359.800.600.500
ADRB1	153	Alzheimer Disease	0.21	C10.228.140.380.100, C10.574.945.249, F03.087.400.100
ADRB1	153	Syncope	0.2	C10.597.606.358.800.600, C23.888.592.604.359.800.600
ADRB1	153	Glaucoma	0.2	C11.525.381
ADRB1	153	Glaucoma, Open-Angle	0.21	C11.525.381.407
ADRB1	153	Low Tension Glaucoma	0.2	C11.640.225
ADRB1	153	Kidney Failure, Chronic	0.2	C12.777.419.780.750.500, C13.351.968.419.780.750.500
ADRB1	153	Cardiovascular Diseases	0.52	C14
ADRB1	153	Atrial Fibrillation	0.2	C14.280.067.198, C23.550.073.198
ADRB1	153	Long QT Syndrome	0.21	C14.280.067.565, C16.131.240.400.715, C23.550.073.547
ADRB1	153	Tachycardia, Ventricular	0.21	C14.280.067.845.940, C23.550.073.845.940
ADRB1	153	Cardiomyopathy, Dilated	0.33	C14.280.195.160, C14.280.238.070
ADRB1	153	Hypertrophy, Left Ventricular	0.25	C14.280.195.400, C23.300.775.250.400
ADRB1	153	Endomyocardial Fibrosis	0.3	C14.280.238.406
ADRB1	153	Myocardial Reperfusion Injury	0.3	C14.280.238.615, C14.280.647.625, C14.907.585.625, C14.907.725.600, C23.550.767.877.500
ADRB1	153	Heart Failure	0.21	C14.280.434
ADRB1	153	Myocardial Ischemia	0.31	C14.280.647, C14.907.585
ADRB1	153	Acute Coronary Syndrome	0.21	C14.280.647.124, C14.280.647.187.074, C14.907.585.124, C14.907.585.187.074, C23.888.646.215.500.074
ADRB1	153	Coronary Disease	0.2	C14.280.647.250, C14.907.585.250
ADRB1	153	Coronary Artery Disease	0.2	C14.280.647.250.260, C14.907.137.126.339, C14.907.585.250.260
ADRB1	153	Myocardial Infarction	0.24	C14.280.647.500, C14.907.585.500
ADRB1	153	Ventricular Dysfunction	0.31	C14.280.945
ADRB1	153	Takotsubo Cardiomyopathy	0.2	C14.280.945.900.500
ADRB1	153	Hyperemia	0.31	C14.907.474
ADRB1	153	Hypertension	0.6	C14.907.489
ADRB1	153	Diabetes Mellitus	0.3	C18.452.394.750, C19.246
ADRB1	153	Obesity	0.57	C18.654.726.500, C23.888.144.699.500, E01.370.600.115.100.160.120.699.500, G07.100.100.160.120.699.500
ADRB1	153	Birth Weight	0.3	C23.888.144.186, E01.370.600.115.100.160.120.186, E05.041.124.160.750.149, G07.100.100.160.120.186, G07.700.320.249.314.120.186
ADRB1	153	Depressive Disorder, Major	0.2	F03.600.300.375
ADRB1	153	Personality Disorders	0.2	F03.675
ADRB2	154	Sleep Apnea, Obstructive	0.2	C08.618.085.852.850, C10.886.425.800.750.850
ADRB2	154	Meningococcal Infections	0.2	C01.252.400.625.549
ADRB2	154	HIV-Associated Lipodystrophy Syndrome	0.2	C02.782.815.616.400.400, C02.800.801.400.400, C17.800.849.391.400, C18.452.584.625.400, C18.452.880.391.400, C20.673.480.400
ADRB2	154	Parasitic Diseases	0.2	C03
ADRB2	154	Precursor Cell Lymphoblastic Leukemia-Lymphoma	0.2	C04.557.337.428.600, C15.604.515.560.600, C20.683.515.528.600
ADRB2	154	Lymphoma, Non-Hodgkin	0.2	C04.557.386.480, C15.604.515.569.480, C20.683.515.761.480
ADRB2	154	Breast Neoplasms	0.2	C04.588.180, C17.800.090.500
ADRB2	154	Colorectal Neoplasms	0.2	C04.588.274.476.411.307, C06.301.371.411.307, C06.405.249.411.307, C06.405.469.158.356, C06.405.469.491.307, C06.405.469.860.180
ADRB2	154	Stomach Neoplasms	0.3	C04.588.274.476.767, C06.301.371.767, C06.405.249.767, C06.405.748.789
ADRB2	154	Prostatic Neoplasms	0.32	C04.588.945.440.770, C12.294.260.750, C12.294.565.625, C12.758.409.750
ADRB2	154	Temporomandibular Joint Disorders	0.21	C05.500.607.221.897, C05.550.905, C05.651.243.897, C07.320.610.291.897, C07.678
ADRB2	154	Arthritis, Rheumatoid	0.22	C05.550.114.154, C05.799.114, C17.300.775.099, C20.111.199
ADRB2	154	Cystic Fibrosis	0.26	C06.689.202, C08.381.187, C16.320.190, C16.614.213
ADRB2	154	Asthma	0.7	C08.127.108, C08.381.495.108, C08.674.095, C20.543.480.680.095
ADRB2	154	Bronchial Hyperreactivity	0.24	C08.127.210
ADRB2	154	Lung Diseases	0.3	C08.381
ADRB2	154	Pulmonary Disease, Chronic Obstructive	0.4	C08.381.495.389
ADRB2	154	Respiration Disorders	0.22	C08.618
ADRB2	154	Altitude Sickness	0.2	C08.618.020
ADRB2	154	Nervous System Diseases	0.3	C10
ADRB2	154	Multiple Sclerosis	0.2	C10.114.375.500, C10.314.350.500, C20.111.258.250.500
ADRB2	154	Postural Orthostatic Tachycardia Syndrome	0.21	C10.177.575.600.625
ADRB2	154	Cerebral Palsy	0.22	C10.228.140.140.254
ADRB2	154	Alzheimer Disease	0.21	C10.228.140.380.100, C10.574.945.249, F03.087.400.100
ADRB2	154	Migraine Disorders	0.2	C10.228.140.546.399.750
ADRB2	154	Tremor	0.3	C10.597.350.850, C23.888.592.350.850
ADRB2	154	Pain	0.23	C10.597.617, C23.888.592.612, C23.888.646, F02.830.816.444, G11.561.600.810.444
ADRB2	154	Peripheral Nervous System Diseases	0.3	C10.668.829
ADRB2	154	Glaucoma	0.23	C11.525.381
ADRB2	154	Glaucoma, Open-Angle	0.21	C11.525.381.407
ADRB2	154	Low Tension Glaucoma	0.2	C11.640.225
ADRB2	154	Kidney Failure, Chronic	0.2	C12.777.419.780.750.500, C13.351.968.419.780.750.500
ADRB2	154	Cystitis, Interstitial	0.31	C12.777.829.495.500, C13.351.968.829.495.500
ADRB2	154	Obstetric Labor, Premature	0.2	C13.703.420.491
ADRB2	154	Premature Birth	0.2	C13.703.420.491.500
ADRB2	154	Placenta Diseases	0.2	C13.703.590
ADRB2	154	Cardiovascular Diseases	0.24	C14
ADRB2	154	Long QT Syndrome	0.2	C14.280.067.565, C16.131.240.400.715, C23.550.073.547
ADRB2	154	Tachycardia, Ventricular	0.2	C14.280.067.845.940, C23.550.073.845.940
ADRB2	154	Cardiomyopathy, Dilated	0.31	C14.280.195.160, C14.280.238.070
ADRB2	154	Death, Sudden, Cardiac	0.2	C14.280.383.220, C23.550.260.322.250
ADRB2	154	Heart Failure	0.21	C14.280.434
ADRB2	154	Myocardial Ischemia	0.32	C14.280.647, C14.907.585
ADRB2	154	Acute Coronary Syndrome	0.22	C14.280.647.124, C14.280.647.187.074, C14.907.585.124, C14.907.585.187.074, C23.888.646.215.500.074
ADRB2	154	Coronary Disease	0.31	C14.280.647.250, C14.907.585.250
ADRB2	154	Coronary Artery Disease	0.2	C14.280.647.250.260, C14.907.137.126.339, C14.907.585.250.260
ADRB2	154	Myocardial Infarction	0.37	C14.280.647.500, C14.907.585.500
ADRB2	154	Takotsubo Cardiomyopathy	0.2	C14.280.945.900.500
ADRB2	154	Atherosclerosis	0.23	C14.907.137.126.307
ADRB2	154	Hypertension	0.4	C14.907.489
ADRB2	154	Urticaria	0.21	C17.800.862.945, C20.543.480.904
ADRB2	154	Diabetes Mellitus, Type 2	0.29	C18.452.394.750.149, C19.246.300
ADRB2	154	Insulin Resistance	0.3	C18.452.394.968.500, G07.690.320.617
ADRB2	154	Metabolic Syndrome X	0.36	C18.452.394.968.500.570, C18.452.625
ADRB2	154	Hyperlipidemias	0.3	C18.452.584.500.500
ADRB2	154	Hypokalemia	0.31	C18.452.950.565
ADRB2	154	Obesity	0.7	C18.654.726.500, C23.888.144.699.500, E01.370.600.115.100.160.120.699.500, G07.100.100.160.120.699.500
ADRB2	154	Obesity, Morbid	0.2	C18.654.726.500.700, C23.888.144.699.500.500, E01.370.600.115.100.160.120.699.500.500, G07.100.100.160.120.699.500.500
ADRB2	154	Hypersensitivity	0.2	C20.543
ADRB2	154	Respiratory Sounds	0.24	C23.888.852.779, E01.370.386.720, G09.772.775
ADRB2	154	Alcoholism	0.2	C25.775.100.250, F03.900.100.350
ADRB2	154	Depression	0.2	F01.145.126.350
ADRB2	154	Attention Deficit Disorder with Hyperactivity	0.2	F03.550.150.150
ADRB2	154	Autistic Disorder	0.52	F03.550.325.125
ADRB3	155	Schizophrenia	0.22	F03.700.750
ADRB3	155	HIV-Associated Lipodystrophy Syndrome	0.2	C02.782.815.616.400.400, C02.800.801.400.400, C17.800.849.391.400, C18.452.584.625.400, C18.452.880.391.400, C20.673.480.400
ADRB3	155	Lymphoma, Non-Hodgkin	0.2	C04.557.386.480, C15.604.515.569.480, C20.683.515.761.480
ADRB3	155	Breast Neoplasms	0.2	C04.588.180, C17.800.090.500
ADRB3	155	Colorectal Neoplasms	0.2	C04.588.274.476.411.307, C06.301.371.411.307, C06.405.249.411.307, C06.405.469.158.356, C06.405.469.491.307, C06.405.469.860.180
ADRB3	155	Endometrial Neoplasms	0.2	C04.588.945.418.948.585, C13.351.500.852.762.200, C13.351.937.418.875.200
ADRB3	155	Liver Diseases	0.2	C06.552
ADRB3	155	Sleep Apnea Syndromes	0.2	C08.618.085.852, C10.886.425.800.750
ADRB3	155	Alzheimer Disease	0.2	C10.228.140.380.100, C10.574.945.249, F03.087.400.100
ADRB3	155	Glaucoma	0.2	C11.525.381
ADRB3	155	Low Tension Glaucoma	0.2	C11.640.225
ADRB3	155	Diabetic Retinopathy	0.2	C11.768.257, C14.907.320.382, C19.246.099.500.382
ADRB3	155	Kidney Failure, Chronic	0.2	C12.777.419.780.750.500, C13.351.968.419.780.750.500
ADRB3	155	Cystitis, Interstitial	0.2	C12.777.829.495.500, C13.351.968.829.495.500
ADRB3	155	Hypertension, Pregnancy-Induced	0.2	C13.703.395, C14.907.489.480
ADRB3	155	Pre-Eclampsia	0.21	C13.703.395.249
ADRB3	155	Cardiovascular Diseases	0.21	C14
ADRB3	155	Hypertrophy, Left Ventricular	0.3	C14.280.195.400, C23.300.775.250.400
ADRB3	155	Heart Failure	0.3	C14.280.434
ADRB3	155	Coronary Artery Disease	0.21	C14.280.647.250.260, C14.907.137.126.339, C14.907.585.250.260
ADRB3	155	Myocardial Infarction	0.2	C14.280.647.500, C14.907.585.500
ADRB3	155	Hypertension	0.27	C14.907.489
ADRB3	155	Diabetes Mellitus, Experimental	0.3	C18.452.394.750.074, C19.246.240, E05.598.500.374
ADRB3	155	Diabetes Mellitus, Type 2	0.4	C18.452.394.750.149, C19.246.300
ADRB3	155	Insulin Resistance	0.2	C18.452.394.968.500, G07.690.320.617
ADRB3	155	Metabolic Syndrome X	0.3	C18.452.394.968.500.570, C18.452.625
ADRB3	155	Hyperlipidemias	0.31	C18.452.584.500.500
ADRB3	155	Obesity	0.6	C18.654.726.500, C23.888.144.699.500, E01.370.600.115.100.160.120.699.500, G07.100.100.160.120.699.500
ADRB3	155	Obesity, Morbid	0.26	C18.654.726.500.700, C23.888.144.699.500.500, E01.370.600.115.100.160.120.699.500.500, G07.100.100.160.120.699.500.500
ADRB3	155	Hyperuricemia	0.23	C23.550.449
ADRBK1	156	Arthritis, Rheumatoid	0.3	C05.550.114.154, C05.799.114, C17.300.775.099, C20.111.199
ADRBK1	156	Embryo Loss	0.3	C13.703.039.711, C23.550.260.440
ADRBK1	156	Cardiomegaly	0.3	C14.280.195, C23.300.775.250
ADRBK1	156	Cardiomyopathies	0.3	C14.280.238
ADRBK1	156	Heart Failure	0.2	C14.280.434
ADRBK1	156	Hypertension	0.32	C14.907.489
ADRBK1	156	Congenital Abnormalities	0.31	C16.131
ADRBK1	156	Dermatitis, Allergic Contact	0.3	C17.800.174.255.100, C17.800.815.255.100, C20.543.418.150
ADRBK2	157	Tobacco Use Disorder	0.2	C25.775.912, F03.900.912
ADRBK2	157	Mental Disorders	0.2	F03
ADRBK2	157	Bipolar Disorder	0.36	F03.600.150.150
ADSL	158	Autistic Disorder	0.36	F03.550.325.125
ADSS	159	Schizophrenia	0.21	F03.700.750
ADSS	159	Stroke	0.2	C10.228.140.300.775, C14.907.253.855
AP1B1	162	Hepatitis C	0.2	C02.440.440, C02.782.350.350, C06.552.380.705.440
AP1G1	164	Tobacco Use Disorder	0.2	C25.775.912, F03.900.912
AES	166	Myocardial Ischemia	0.3	C14.280.647, C14.907.585
CRISP1	167	Asthma	0.2	C08.127.108, C08.381.495.108, C08.674.095, C20.543.480.680.095
AFP	174	Carcinoma, Hepatocellular	0.4	C04.557.470.200.025.255, C04.588.274.623.160, C06.301.623.160, C06.552.697.160
AFP	174	Breast Neoplasms	0.3	C04.588.180, C17.800.090.500
AFP	174	Mammary Neoplasms, Experimental	0.3	C04.588.531.500, C04.619.590, E05.598.500.496.843
AFP	174	Liver Diseases	0.37	C06.552
AFP	174	Liver Cirrhosis, Experimental	0.3	C06.552.630.467, E05.598.500.468
AGA	175	Stroke	0.2	C10.228.140.300.775, C14.907.253.855
AGA	175	Aspartylglucosaminuria	0.8	C16.320.565.595.100, C18.452.648.595.100
ACAN	176	Funnel Chest	0.2	C05.116.099.386, C05.660.386, C16.131.621.386
ACAN	176	Osteochondritis Dissecans	0.61	C05.116.791.668
ACAN	176	Intervertebral Disc Degeneration	0.3	C05.116.900.153
ACAN	176	Intervertebral Disc Displacement	0.2	C05.116.900.307, C23.300.707.952
ACAN	176	Scoliosis	0.21	C05.116.900.800.875
ACAN	176	Arthritis, Rheumatoid	0.38	C05.550.114.154, C05.799.114, C17.300.775.099, C20.111.199
ACAN	176	Muscular Dystrophy, Facioscapulohumeral	0.3	C05.651.534.500.400, C10.668.491.175.500.400, C16.320.577.400
ACAN	176	Stroke	0.2	C10.228.140.300.775, C14.907.253.855
ACAN	176	Alzheimer Disease	0.2	C10.228.140.380.100, C10.574.945.249, F03.087.400.100
ACAN	176	Tobacco Use Disorder	0.2	C25.775.912, F03.900.912
AGER	177	Carcinoma, Non-Small-Cell Lung	0.2	C04.588.894.797.520.109.220.249, C08.381.540.140.500, C08.785.520.100.220.500
AGER	177	Arthritis, Rheumatoid	0.33	C05.550.114.154, C05.799.114, C17.300.775.099, C20.111.199
AGER	177	Colitis, Ulcerative	0.2	C06.405.205.265.231, C06.405.205.731.249, C06.405.469.158.188.231, C06.405.469.432.249
AGER	177	Lung Diseases	0.21	C08.381
AGER	177	Pulmonary Disease, Chronic Obstructive	0.2	C08.381.495.389
AGER	177	Lewy Body Disease	0.3	C10.228.140.079.862.400, C10.228.140.380.422, C10.228.662.600.200, C10.574.531, F03.087.400.512
AGER	177	Stroke	0.32	C10.228.140.300.775, C14.907.253.855
AGER	177	Alzheimer Disease	0.34	C10.228.140.380.100, C10.574.945.249, F03.087.400.100
AGER	177	Diabetic Nephropathies	0.35	C12.777.419.192, C13.351.968.419.192, C19.246.099.875
AGER	177	Kidney Failure, Chronic	0.2	C12.777.419.780.750.500, C13.351.968.419.780.750.500
AGER	177	Myocardial Infarction	0.32	C14.280.647.500, C14.907.585.500
AGER	177	Atherosclerosis	0.64	C14.907.137.126.307
AGER	177	Diabetic Angiopathies	0.33	C14.907.320, C19.246.099.500
AGER	177	Lupus Erythematosus, Systemic	0.2	C17.300.480, C20.111.590
AGER	177	Psoriasis	0.21	C17.800.859.675
AGER	177	Diabetes Mellitus, Type 2	0.33	C18.452.394.750.149, C19.246.300
AGER	177	Diabetes Complications	0.22	C19.246.099
AGER	177	Hypertrophy	0.3	C23.300.775
AGER	177	Inflammation	0.31	C23.550.470
AGL	178	Asthma	0.2	C08.127.108, C08.381.495.108, C08.674.095, C20.543.480.680.095
AGL	178	Macular Degeneration	0.2	C11.768.585.439
AGL	178	Glycogen Storage Disease	0.3	C16.320.565.202.449, C18.452.648.202.449
AGL	178	Glycogen Storage Disease Type III	1	C16.320.565.202.449.520, C18.452.648.202.449.520
AGL	178	Tobacco Use Disorder	0.2	C25.775.912, F03.900.912
AGRP	181	Obesity	0.6	C18.654.726.500, C23.888.144.699.500, E01.370.600.115.100.160.120.699.500, G07.100.100.160.120.699.500
AGRP	181	Anorexia Nervosa	0.26	F03.375.100
JAG1	182	Alagille Syndrome	0.6	C06.130.120.135.250.125, C06.552.150.125, C14.240.400.044, C16.131.077.065, C16.131.240.400.044, C16.320.051
JAG1	182	Glioblastoma	0.3	C04.557.465.625.600.380.080.335, C04.557.470.670.380.080.335, C04.557.580.625.600.380.080.335
JAG1	182	Carcinoma, Adenoid Cystic	0.3	C04.557.470.200.025.220
JAG1	182	Carcinoma, Pancreatic Ductal	0.3	C04.557.470.200.025.232.750, C04.557.470.615.132.750, C04.588.274.761.750, C04.588.322.475.750, C06.301.761.750, C06.689.667.625, C19.344.421.750
JAG1	182	Breast Neoplasms	0.33	C04.588.180, C17.800.090.500
JAG1	182	Salivary Gland Neoplasms	0.3	C04.588.443.591.824, C07.465.565.824, C07.465.815.718
JAG1	182	Lung Neoplasms	0.3	C04.588.894.797.520, C08.381.540, C08.785.520
JAG1	182	Prostatic Neoplasms	0.22	C04.588.945.440.770, C12.294.260.750, C12.294.565.625, C12.758.409.750
JAG1	182	Bone Diseases	0.3	C05.116
JAG1	182	Deafness	0.31	C09.218.458.341.186, C10.597.751.418.341.186, C23.888.592.763.393.341.186
JAG1	182	Multiple Sclerosis	0.3	C10.114.375.500, C10.314.350.500, C20.111.258.250.500
JAG1	182	Alzheimer Disease	0.2	C10.228.140.380.100, C10.574.945.249, F03.087.400.100
JAG1	182	Leukoencephalopathies	0.21	C10.228.140.695
JAG1	182	Neurobehavioral Manifestations	0.2	C10.597.606, C23.888.592.604, F01.700
JAG1	182	Corneal Opacity	0.3	C11.204.299
JAG1	182	Eye Abnormalities	0.3	C11.250, C16.131.384
JAG1	182	Heart Defects, Congenital	0.42	C14.240.400, C14.280.400, C16.131.240.400
JAG1	182	Tetralogy of Fallot	0.95	C14.240.400.849, C14.280.400.849, C16.131.240.400.849
JAG1	182	Facies	0.3	C23.550.291.812, E01.370.600.230
AGT	183	Alkalosis	0.3	C18.452.076.354
AGT	183	Death, Sudden	0.3	C23.550.260.322
AGT	183	Meningococcal Infections	0.2	C01.252.400.625.549
AGT	183	Rheumatic Heart Disease	0.2	C01.252.410.890.731.649, C14.280.874
AGT	183	Hepatitis C	0.22	C02.440.440, C02.782.350.350, C06.552.380.705.440
AGT	183	Breast Neoplasms	0.2	C04.588.180, C17.800.090.500
AGT	183	Lung Neoplasms	0.2	C04.588.894.797.520, C08.381.540, C08.785.520
AGT	183	Acromegaly	0.21	C05.116.132.082, C10.228.140.617.738.250.100, C19.700.355.179
AGT	183	Esophageal and Gastric Varices	0.2	C06.405.117.240, C06.552.494.414
AGT	183	Peptic Ulcer Hemorrhage	0.3	C06.405.227.700, C23.550.414.788.700
AGT	183	Liver Cirrhosis	0.32	C06.552.630
AGT	183	Liver Cirrhosis, Experimental	0.3	C06.552.630.467, E05.598.500.468
AGT	183	Periodontitis	0.2	C07.465.714.533
AGT	183	Idiopathic Pulmonary Fibrosis	0.22	C08.381.483.487.500, C08.381.765.500
AGT	183	Rhinitis, Allergic, Perennial	0.2	C08.460.799.631, C08.674.810, C09.603.799.631, C20.543.480.680.791
AGT	183	Otosclerosis	0.2	C09.218.768
AGT	183	Syncope, Vasovagal	0.2	C10.177.575.600.800, C10.597.606.358.800.600.500, C23.888.592.604.359.800.600.500
AGT	183	Cerebral Palsy	0.2	C10.228.140.140.254
AGT	183	Cerebrovascular Disorders	0.3	C10.228.140.300, C14.907.253
AGT	183	Brain Ischemia	0.2	C10.228.140.300.150, C14.907.253.092
AGT	183	Cerebral Infarction	0.21	C10.228.140.300.150.477.200, C10.228.140.300.775.200.200, C14.907.253.092.477.200, C14.907.253.855.200.200
AGT	183	Carotid Artery Diseases	0.4	C10.228.140.300.200, C14.907.253.123
AGT	183	Carotid Stenosis	0.2	C10.228.140.300.200.360, C14.907.137.230, C14.907.253.123.360
AGT	183	Dementia, Vascular	0.21	C10.228.140.300.400, C10.228.140.300.510.800.500, C10.228.140.380.230, C10.228.140.695.500, C14.907.137.126.372.500, C14.907.253.560.350.500, F03.087.400.350
AGT	183	Stroke	0.4	C10.228.140.300.775, C14.907.253.855
AGT	183	Alzheimer Disease	0.2	C10.228.140.380.100, C10.574.945.249, F03.087.400.100
AGT	183	Seizures	0.3	C10.228.140.490.631, C10.597.742, C23.888.592.742
AGT	183	Migraine Disorders	0.23	C10.228.140.546.399.750
AGT	183	Catalepsy	0.3	C10.597.350.200, C23.888.592.350.200
AGT	183	Hyperalgesia	0.3	C10.597.751.791.400, C23.888.592.763.770.400
AGT	183	Diabetic Retinopathy	0.53	C11.768.257, C14.907.320.382, C19.246.099.500.382
AGT	183	Retinopathy of Prematurity	0.3	C11.768.836, C16.614.521.731
AGT	183	Kidney Diseases	0.6	C12.777.419, C13.351.968.419
AGT	183	Anuria	0.3	C12.777.419.078, C12.777.934.141, C13.351.968.419.078, C13.351.968.934.070
AGT	183	Diabetic Nephropathies	0.52	C12.777.419.192, C13.351.968.419.192, C19.246.099.875
AGT	183	Hypertension, Renal	0.5	C12.777.419.331, C13.351.968.419.331, C14.907.489.631
AGT	183	Polycystic Kidney Diseases	0.2	C12.777.419.403.875, C13.351.968.419.403.875
AGT	183	Glomerulonephritis	0.54	C12.777.419.570.363, C13.351.968.419.570.363
AGT	183	Glomerulonephritis, IGA	0.55	C12.777.419.570.363.608, C13.351.968.419.570.363.608, C20.111.525
AGT	183	Glomerulosclerosis, Focal Segmental	0.32	C12.777.419.570.363.660, C13.351.968.419.570.363.640
AGT	183	Nephrosis	0.3	C12.777.419.630, C13.351.968.419.630
AGT	183	Renal Insufficiency	0.24	C12.777.419.780, C13.351.968.419.780
AGT	183	Kidney Failure, Chronic	0.22	C12.777.419.780.750.500, C13.351.968.419.780.750.500
AGT	183	Hemolytic-Uremic Syndrome	0.2	C12.777.419.936.463, C13.351.968.419.936.463, C15.378.071.141.610, C15.378.140.855.925.500
AGT	183	Proteinuria	0.3	C12.777.934.734, C13.351.968.934.734, C23.888.942.750
AGT	183	Albuminuria	0.3	C12.777.934.734.269, C13.351.968.934.734.269, C23.888.942.750.269
AGT	183	Pregnancy Complications	0.21	C13.703
AGT	183	Fetal Growth Retardation	0.3	C13.703.277.370, C16.300.390, C23.550.393.450
AGT	183	Hypertension, Pregnancy-Induced	0.21	C13.703.395, C14.907.489.480
AGT	183	Pre-Eclampsia	0.55	C13.703.395.249
AGT	183	Cardiovascular Diseases	0.6	C14
AGT	183	Heart Diseases	0.36	C14.280
AGT	183	Arrhythmias, Cardiac	0.3	C14.280.067, C23.550.073
AGT	183	Atrial Fibrillation	0.24	C14.280.067.198, C23.550.073.198
AGT	183	Bradycardia	0.3	C14.280.067.319, C23.550.073.300
AGT	183	Cardiomegaly	0.3	C14.280.195, C23.300.775.250
AGT	183	Hypertrophy, Left Ventricular	0.6	C14.280.195.400, C23.300.775.250.400
AGT	183	Cardiomyopathies	0.54	C14.280.238
AGT	183	Cardiomyopathy, Alcoholic	0.3	C14.280.238.057, C25.775.100.087.250
AGT	183	Cardiomyopathy, Hypertrophic	0.28	C14.280.238.100, C14.280.484.150.070.160
AGT	183	Endomyocardial Fibrosis	0.3	C14.280.238.406
AGT	183	Myocardial Reperfusion Injury	0.3	C14.280.238.615, C14.280.647.625, C14.907.585.625, C14.907.725.600, C23.550.767.877.500
AGT	183	Heart Failure	0.5	C14.280.434
AGT	183	Heart Failure, Diastolic	0.21	C14.280.434.611
AGT	183	Heart Failure, Systolic	0.21	C14.280.434.676
AGT	183	Mitral Valve Prolapse	0.24	C14.280.484.400.500
AGT	183	Myocardial Ischemia	0.6	C14.280.647, C14.907.585
AGT	183	Coronary Disease	0.27	C14.280.647.250, C14.907.585.250
AGT	183	Coronary Artery Disease	0.2	C14.280.647.250.260, C14.907.137.126.339, C14.907.585.250.260
AGT	183	Coronary Stenosis	0.21	C14.280.647.250.285, C14.907.585.250.285
AGT	183	Coronary Thrombosis	0.2	C14.280.647.250.290, C14.907.355.830.220, C14.907.585.250.290
AGT	183	Myocardial Infarction	0.7	C14.280.647.500, C14.907.585.500
AGT	183	Aneurysm, Dissecting	0.3	C14.907.055.050
AGT	183	Aortic Aneurysm	0.31	C14.907.055.239, C14.907.109.139
AGT	183	Aortic Aneurysm, Abdominal	0.6	C14.907.055.239.075, C14.907.109.139.075
AGT	183	Atherosclerosis	0.6	C14.907.137.126.307
AGT	183	Thrombosis	0.3	C14.907.355.830
AGT	183	Venous Thrombosis	0.21	C14.907.355.830.925
AGT	183	Hyperemia	0.3	C14.907.474
AGT	183	Hypertension	0.7	C14.907.489
AGT	183	Hypertension, Malignant	0.34	C14.907.489.330
AGT	183	Hypotension	0.3	C14.907.514
AGT	183	Peripheral Vascular Diseases	0.21	C14.907.617
AGT	183	Anemia	0.31	C15.378.071
AGT	183	Diabetes Mellitus, Experimental	0.3	C18.452.394.750.074, C19.246.240, E05.598.500.374
AGT	183	Diabetes Mellitus, Type 2	0.3	C18.452.394.750.149, C19.246.300
AGT	183	Insulin Resistance	0.2	C18.452.394.968.500, G07.690.320.617
AGT	183	Metabolic Syndrome X	0.22	C18.452.394.968.500.570, C18.452.625
AGT	183	Hypokalemia	0.3	C18.452.950.565
AGT	183	Obesity	0.4	C18.654.726.500, C23.888.144.699.500, E01.370.600.115.100.160.120.699.500, G07.100.100.160.120.699.500
AGT	183	Graft vs Host Disease	0.2	C20.452
AGT	183	Hypersensitivity, Immediate	0.2	C20.543.480
AGT	183	Anaphylaxis	0.2	C20.543.480.099
AGT	183	Hernia, Diaphragmatic	0.31	C23.300.707.500
AGT	183	Hypertrophy	0.31	C23.300.775
AGT	183	Chromosome Deletion	0.2	C23.550.210.170, G05.355.180.210.170, G05.365.590.175.175
AGT	183	Fibrosis	0.31	C23.550.355
AGT	183	Inflammation	0.3	C23.550.470
AGT	183	Necrosis	0.3	C23.550.717, G04.299.139.638
AGT	183	Neointima	0.32	C23.550.722
AGT	183	Drug Overdose	0.3	C25.775.383, E02.319.754.500
AGT	183	Depression	0.2	F01.145.126.350
AGT	183	Bipolar Disorder	0.2	F03.600.150.150
AGTR1	185	Meningococcal Infections	0.2	C01.252.400.625.549
AGTR1	185	Tuberculosis, Pulmonary	0.2	C01.252.410.040.552.846.899, C08.381.922, C08.730.939
AGTR1	185	Rheumatic Heart Disease	0.2	C01.252.410.890.731.649, C14.280.874
AGTR1	185	Carcinoma, Pancreatic Ductal	0.3	C04.557.470.200.025.232.750, C04.557.470.615.132.750, C04.588.274.761.750, C04.588.322.475.750, C06.301.761.750, C06.689.667.625, C19.344.421.750
AGTR1	185	Breast Neoplasms	0.2	C04.588.180, C17.800.090.500
AGTR1	185	Pituitary Neoplasms	0.3	C04.588.322.609, C04.588.614.250.195.885.500.600, C10.228.140.211.885.500.600, C10.228.140.617.477.600, C10.228.140.617.738.675, C10.551.240.250.700.500.500, C19.344.609, C19.700.734
AGTR1	185	Prostatic Neoplasms	0.2	C04.588.945.440.770, C12.294.260.750, C12.294.565.625, C12.758.409.750
AGTR1	185	Neoplasm Metastasis	0.34	C04.697.650, C23.550.727.650
AGTR1	185	Acromegaly	0.21	C05.116.132.082, C10.228.140.617.738.250.100, C19.700.355.179
AGTR1	185	Esophageal and Gastric Varices	0.2	C06.405.117.240, C06.552.494.414
AGTR1	185	Periodontitis	0.2	C07.465.714.533
AGTR1	185	Sarcoidosis, Pulmonary	0.2	C08.381.483.725, C15.604.515.827.725
AGTR1	185	Cough	0.2	C08.618.248, C23.888.852.293
AGTR1	185	Otosclerosis	0.21	C09.218.768
AGTR1	185	Syncope, Vasovagal	0.2	C10.177.575.600.800, C10.597.606.358.800.600.500, C23.888.592.604.359.800.600.500
AGTR1	185	Cerebral Palsy	0.2	C10.228.140.140.254
AGTR1	185	Cerebrovascular Disorders	0.3	C10.228.140.300, C14.907.253
AGTR1	185	Brain Ischemia	0.21	C10.228.140.300.150, C14.907.253.092
AGTR1	185	Cerebral Infarction	0.2	C10.228.140.300.150.477.200, C10.228.140.300.775.200.200, C14.907.253.092.477.200, C14.907.253.855.200.200
AGTR1	185	Carotid Artery Diseases	0.2	C10.228.140.300.200, C14.907.253.123
AGTR1	185	Carotid Stenosis	0.2	C10.228.140.300.200.360, C14.907.137.230, C14.907.253.123.360
AGTR1	185	Stroke	0.3	C10.228.140.300.775, C14.907.253.855
AGTR1	185	Alzheimer Disease	0.2	C10.228.140.380.100, C10.574.945.249, F03.087.400.100
AGTR1	185	Migraine Disorders	0.21	C10.228.140.546.399.750
AGTR1	185	Diabetic Retinopathy	0.32	C11.768.257, C14.907.320.382, C19.246.099.500.382
AGTR1	185	Kidney Diseases	0.6	C12.777.419, C13.351.968.419
AGTR1	185	Diabetic Nephropathies	0.22	C12.777.419.192, C13.351.968.419.192, C19.246.099.875
AGTR1	185	Hypertension, Renal	0.2	C12.777.419.331, C13.351.968.419.331, C14.907.489.631
AGTR1	185	Polycystic Kidney Diseases	0.2	C12.777.419.403.875, C13.351.968.419.403.875
AGTR1	185	Glomerulonephritis	0.22	C12.777.419.570.363, C13.351.968.419.570.363
AGTR1	185	Glomerulonephritis, IGA	0.21	C12.777.419.570.363.608, C13.351.968.419.570.363.608, C20.111.525
AGTR1	185	Renal Insufficiency	0.22	C12.777.419.780, C13.351.968.419.780
AGTR1	185	Acute Kidney Injury	0.22	C12.777.419.780.050, C13.351.968.419.780.050
AGTR1	185	Kidney Failure, Chronic	0.23	C12.777.419.780.750.500, C13.351.968.419.780.750.500
AGTR1	185	Hemolytic-Uremic Syndrome	0.2	C12.777.419.936.463, C13.351.968.419.936.463, C15.378.071.141.610, C15.378.140.855.925.500
AGTR1	185	Vesico-Ureteral Reflux	0.2	C12.777.829.920, C13.351.968.829.920
AGTR1	185	Proteinuria	0.3	C12.777.934.734, C13.351.968.934.734, C23.888.942.750
AGTR1	185	Abortion, Spontaneous	0.32	C13.703.039
AGTR1	185	Hypertension, Pregnancy-Induced	0.21	C13.703.395, C14.907.489.480
AGTR1	185	Pre-Eclampsia	0.26	C13.703.395.249
AGTR1	185	Cardiovascular Diseases	0.3	C14
AGTR1	185	Ductus Arteriosus, Patent	0.34	C14.240.400.340, C14.280.400.340, C16.131.240.400.340
AGTR1	185	Atrial Fibrillation	0.2	C14.280.067.198, C23.550.073.198
AGTR1	185	Hypertrophy, Left Ventricular	0.4	C14.280.195.400, C23.300.775.250.400
AGTR1	185	Cardiomyopathy, Hypertrophic	0.24	C14.280.238.100, C14.280.484.150.070.160
AGTR1	185	Cardiomyopathy, Hypertrophic, Familial	0.2	C14.280.238.100.500, C16.320.160
AGTR1	185	Heart Failure	0.52	C14.280.434
AGTR1	185	Heart Failure, Diastolic	0.21	C14.280.434.611
AGTR1	185	Coronary Disease	0.36	C14.280.647.250, C14.907.585.250
AGTR1	185	Coronary Artery Disease	0.2	C14.280.647.250.260, C14.907.137.126.339, C14.907.585.250.260
AGTR1	185	Coronary Thrombosis	0.2	C14.280.647.250.290, C14.907.355.830.220, C14.907.585.250.290
AGTR1	185	Myocardial Infarction	0.4	C14.280.647.500, C14.907.585.500
AGTR1	185	Aortic Aneurysm, Abdominal	0.22	C14.907.055.239.075, C14.907.109.139.075
AGTR1	185	Atherosclerosis	0.29	C14.907.137.126.307
AGTR1	185	Venous Thrombosis	0.2	C14.907.355.830.925
AGTR1	185	Hypertension	0.7	C14.907.489
AGTR1	185	Sarcoidosis	0.23	C15.604.515.827
AGTR1	185	Infant, Premature, Diseases	0.2	C16.614.521
AGTR1	185	Diabetes Mellitus, Type 2	0.3	C18.452.394.750.149, C19.246.300
AGTR1	185	Insulin Resistance	0.2	C18.452.394.968.500, G07.690.320.617
AGTR1	185	Metabolic Syndrome X	0.36	C18.452.394.968.500.570, C18.452.625
AGTR1	185	Graft vs Host Disease	0.2	C20.452
AGTR1	185	Chromosome Deletion	0.2	C23.550.210.170, G05.355.180.210.170, G05.365.590.175.175
AGTR1	185	Depression	0.2	F01.145.126.350
AGTR2	186	Tuberculosis, Pulmonary	0.2	C01.252.410.040.552.846.899, C08.381.922, C08.730.939
AGTR2	186	Ovarian Cysts	0.3	C04.182.612, C13.351.500.056.630.580, C19.391.630.580
AGTR2	186	Carcinoma, Lobular	0.3	C04.557.470.200.025.305, C04.557.470.615.305
AGTR2	186	Breast Neoplasms	0.2	C04.588.180, C17.800.090.500
AGTR2	186	Stomach Neoplasms	0.2	C04.588.274.476.767, C06.301.371.767, C06.405.249.767, C06.405.748.789
AGTR2	186	Mammary Neoplasms, Experimental	0.3	C04.588.531.500, C04.619.590, E05.598.500.496.843
AGTR2	186	Neoplasm Metastasis	0.3	C04.697.650, C23.550.727.650
AGTR2	186	Musculoskeletal Abnormalities	0.2	C05.660, C16.131.621
AGTR2	186	Cystic Fibrosis	0.2	C06.689.202, C08.381.187, C16.320.190, C16.614.213
AGTR2	186	Cough	0.2	C08.618.248, C23.888.852.293
AGTR2	186	Alzheimer Disease	0.2	C10.228.140.380.100, C10.574.945.249, F03.087.400.100
AGTR2	186	Mental Retardation, X-Linked	0.32	C10.597.606.643.455, C16.320.322.500, C16.320.400.525
AGTR2	186	Diabetic Retinopathy	0.2	C11.768.257, C14.907.320.382, C19.246.099.500.382
AGTR2	186	Kidney Diseases	0.21	C12.777.419, C13.351.968.419
AGTR2	186	Glomerulonephritis, IGA	0.32	C12.777.419.570.363.608, C13.351.968.419.570.363.608, C20.111.525
AGTR2	186	Kidney Failure, Chronic	0.2	C12.777.419.780.750.500, C13.351.968.419.780.750.500
AGTR2	186	Vesico-Ureteral Reflux	0.21	C12.777.829.920, C13.351.968.829.920
AGTR2	186	Pre-Eclampsia	0.21	C13.703.395.249
AGTR2	186	Hypertrophy, Left Ventricular	0.36	C14.280.195.400, C23.300.775.250.400
AGTR2	186	Diabetic Cardiomyopathies	0.3	C14.280.238.235, C19.246.099.625
AGTR2	186	Coronary Artery Disease	0.2	C14.280.647.250.260, C14.907.137.126.339, C14.907.585.250.260
AGTR2	186	Myocardial Infarction	0.26	C14.280.647.500, C14.907.585.500
AGTR2	186	Atherosclerosis	0.23	C14.907.137.126.307
AGTR2	186	Hypertension	0.6	C14.907.489
AGTR2	186	Vascular System Injuries	0.3	C14.907.937, C26.940
AGTR2	186	Congenital Abnormalities	0.24	C16.131
AGTR2	186	Diabetes Mellitus, Type 2	0.22	C18.452.394.750.149, C19.246.300
AGTR2	186	Metabolic Syndrome X	0.21	C18.452.394.968.500.570, C18.452.625
AGTR2	186	Graft vs Host Disease	0.2	C20.452
AGTR2	186	Depression	0.2	F01.145.126.350
APLNR	187	Brain Infarction	0.21	C10.228.140.300.150.477, C10.228.140.300.775.200, C14.907.253.092.477, C14.907.253.855.200
APLNR	187	Stroke	0.21	C10.228.140.300.775, C14.907.253.855
APLNR	187	Coronary Artery Disease	0.2	C14.280.647.250.260, C14.907.137.126.339, C14.907.585.250.260
APLNR	187	Hypertension	0.24	C14.907.489
AGXT	189	Hyperoxaluria	0.3	C12.777.419.313, C13.351.968.419.313
NR0B1	190	Adrenal Hyperplasia, Congenital	0.3	C12.706.316.129.500, C13.351.875.253.129.500, C16.131.939.316.129.500, C16.320.033, C16.320.565.925.249, C18.452.648.925.249, C19.053.440, C19.391.119.129.500
AHCY	191	Colorectal Neoplasms	0.2	C04.588.274.476.411.307, C06.301.371.411.307, C06.405.249.411.307, C06.405.469.158.356, C06.405.469.491.307, C06.405.469.860.180
AHCY	191	Spinal Dysraphism	0.2	C10.500.680.800, C16.131.666.680.800
AHCY	191	Venous Thromboembolism	0.2	C14.907.355.590.700, C14.907.355.830.850.700
AHCY	191	Amino Acid Metabolism, Inborn Errors	0.3	C16.320.565.100, C18.452.648.100
AHCY	191	Hyperhomocysteinemia	0.2	C16.320.565.100.480, C18.452.603.378, C18.452.648.100.480, C18.654.521.500.133.699.418
AHCY	191	Anoxia	0.3	C23.888.852.079
AIC	192	Aicardi Syndrome	0.3	C10.500.034.687, C11.270.019, C16.131.162, C16.131.666.034.687, C16.320.290.019, C16.320.322.030
AHR	196	Urinary Bladder Neoplasms	0.2	C04.588.945.947.960, C12.758.820.968, C12.777.829.813, C13.351.937.820.945, C13.351.968.829.707
AHR	196	Neoplasms	0.4	C04
AHR	196	Lymphoma	0.21	C04.557.386, C15.604.515.569, C20.683.515.761
AHR	196	Lymphoma, Non-Hodgkin	0.23	C04.557.386.480, C15.604.515.569.480, C20.683.515.761.480
AHR	196	Multiple Myeloma	0.21	C04.557.595.500, C14.907.454.460, C15.378.147.780.650, C15.378.463.515.460, C20.683.515.845, C20.683.780.650
AHR	196	Breast Neoplasms	0.2	C04.588.180, C17.800.090.500
AHR	196	Colorectal Neoplasms	0.2	C04.588.274.476.411.307, C06.301.371.411.307, C06.405.249.411.307, C06.405.469.158.356, C06.405.469.491.307, C06.405.469.860.180
AHR	196	Stomach Neoplasms	0.32	C04.588.274.476.767, C06.301.371.767, C06.405.249.767, C06.405.748.789
AHR	196	Liver Neoplasms	0.31	C04.588.274.623, C06.301.623, C06.552.697
AHR	196	Pancreatic Neoplasms	0.3	C04.588.274.761, C04.588.322.475, C06.301.761, C06.689.667, C19.344.421
AHR	196	Lung Neoplasms	0.21	C04.588.894.797.520, C08.381.540, C08.785.520
AHR	196	Ureteral Neoplasms	0.3	C04.588.945.947.940, C12.758.820.875, C12.777.725.676, C13.351.937.820.875, C13.351.968.725.676
AHR	196	Neoplasms, Experimental	0.3	C04.619, E05.598.500.496
AHR	196	Neoplasm Metastasis	0.3	C04.697.650, C23.550.727.650
AHR	196	Bone Resorption	0.3	C05.116.264, G11.427.590.195.150
AHR	196	Arthritis, Rheumatoid	0.31	C05.550.114.154, C05.799.114, C17.300.775.099, C20.111.199
AHR	196	Liver Diseases	0.3	C06.552
AHR	196	Drug-Induced Liver Injury	0.3	C06.552.195, C25.100.562, C25.723.260
AHR	196	Silicosis	0.3	C08.381.483.581.760, C08.381.520.702.760, C24.800.834
AHR	196	Pulmonary Disease, Chronic Obstructive	0.2	C08.381.495.389
AHR	196	Pneumonia	0.38	C08.381.677, C08.730.610
AHR	196	Hyperventilation	0.3	C08.618.501, C23.888.852.591
AHR	196	Dementia	0.2	C10.228.140.380, F03.087.400
AHR	196	Alzheimer Disease	0.2	C10.228.140.380.100, C10.574.945.249, F03.087.400.100
AHR	196	Chronobiology Disorders	0.3	C10.281
AHR	196	Peripheral Nervous System Diseases	0.3	C10.668.829
AHR	196	Macular Degeneration	0.2	C11.768.585.439
AHR	196	Infertility, Male	0.32	C12.294.365.700
AHR	196	Endometriosis	0.24	C13.351.500.163
AHR	196	Heart Defects, Congenital	0.3	C14.240.400, C14.280.400, C16.131.240.400
AHR	196	Tachycardia	0.3	C14.280.067.845, C23.550.073.845
AHR	196	Myocardial Infarction	0.2	C14.280.647.500, C14.907.585.500
AHR	196	Atherosclerosis	0.31	C14.907.137.126.307
AHR	196	Hypertension	0.31	C14.907.489
AHR	196	Splenic Diseases	0.3	C15.604.744
AHR	196	Dyslipidemias	0.3	C18.452.584.500
AHR	196	Peanut Hypersensitivity	0.3	C20.543.480.370.675
AHR	196	Atrophy	0.3	C23.300.070
AHR	196	Hypertrophy	0.3	C23.300.775
AHR	196	Splenomegaly	0.3	C23.300.775.750
AHR	196	Growth Disorders	0.3	C23.550.393
AHR	196	Inflammation	0.31	C23.550.470
AHR	196	Hyperoxia	0.31	C23.888.852.567
AHSG	197	Alzheimer Disease	0.21	C10.228.140.380.100, C10.574.945.249, F03.087.400.100
AHSG	197	Endometriosis	0.23	C13.351.500.163
AHSG	197	Calcinosis	0.33	C18.452.174.130
AHSG	197	Diabetes Mellitus, Type 2	0.33	C18.452.394.750.149, C19.246.300
AHSG	197	Insulin Resistance	0.2	C18.452.394.968.500, G07.690.320.617
AHSG	197	Metabolic Syndrome X	0.27	C18.452.394.968.500.570, C18.452.625
AHSG	197	Obesity	0.26	C18.654.726.500, C23.888.144.699.500, E01.370.600.115.100.160.120.699.500, G07.100.100.160.120.699.500
AHSG	197	Tobacco Use Disorder	0.2	C25.775.912, F03.900.912
AIF1	199	Malaria	0.21	C03.752.530
AIF1	199	Multiple Sclerosis	0.2	C10.114.375.500, C10.314.350.500, C20.111.258.250.500
AIF1	199	Lewy Body Disease	0.3	C10.228.140.079.862.400, C10.228.140.380.422, C10.228.662.600.200, C10.574.531, F03.087.400.512
AIF1	199	Parkinson Disease	0.3	C10.228.140.079.862.500, C10.228.662.600.400, C10.574.812
AIF1	199	Alzheimer Disease	0.2	C10.228.140.380.100, C10.574.945.249, F03.087.400.100
AIF1	199	Macular Degeneration	0.2	C11.768.585.439
AIF1	199	Abortion, Spontaneous	0.2	C13.703.039
AIF1	199	Lupus Erythematosus, Systemic	0.2	C17.300.480, C20.111.590
AIF1	199	Scleroderma, Systemic	0.25	C17.300.799, C17.800.784
AIH3	201	Amelogenesis Imperfecta	0.3	C07.650.800.255.500, C07.793.700.255.500, C16.131.850.800.255.500
AIM1	202	Stroke	0.2	C10.228.140.300.775, C14.907.253.855
AIM1	202	Tobacco Use Disorder	0.2	C25.775.912, F03.900.912
AK1	203	Fetal Growth Retardation	0.2	C13.703.277.370, C16.300.390, C23.550.393.450
AK1	203	Myocardial Ischemia	0.3	C14.280.647, C14.907.585
AK2	204	Deafness	0.31	C09.218.458.341.186, C10.597.751.418.341.186, C23.888.592.763.393.341.186
AK2	204	Severe Combined Immunodeficiency	0.31	C16.614.815, C18.452.284.800, C20.673.815
AK4	205	Tobacco Use Disorder	0.2	C25.775.912, F03.900.912
AKT1	207	Urinary Bladder Neoplasms	0.21	C04.588.945.947.960, C12.758.820.968, C12.777.829.813, C13.351.937.820.945, C13.351.968.829.707
AKT1	207	Schizophrenia	0.7	F03.700.750
AKT1	207	Tuberculosis, Pulmonary	0.21	C01.252.410.040.552.846.899, C08.381.922, C08.730.939
AKT1	207	Proteus Syndrome	0.31	C04.445.435.500, C04.651.435.500, C05.116.099.750, C05.660.585.620, C16.131.077.740, C16.131.621.585.620
AKT1	207	Leukemia, Lymphocytic, Chronic, B-Cell	0.25	C04.557.337.428.080.125, C15.604.515.560.080.125, C20.683.515.528.080.125
AKT1	207	Precursor T-Cell Lymphoblastic Leukemia-Lymphoma	0.22	C04.557.337.428.600, C15.604.515.560.600, C20.683.515.528.600
AKT1	207	Leukemia, Myeloid	0.22	C04.557.337.539
AKT1	207	Leukemia, Promyelocytic, Acute	0.3	C04.557.337.539.275.700
AKT1	207	Adenomatous Polyposis Coli	0.3	C04.557.470.035.215.100, C04.588.274.476.411.307.089, C04.588.274.476.411.307.180.089, C04.700.100, C06.301.371.411.307.180.089, C06.405.249.411.307.180.089, C06.405.469.158.356.180.089, C06.405.469.491.307.180.089, C06.405.469.578.249, C16.320.700.100
AKT1	207	Carcinoma, Squamous Cell	0.4	C04.557.470.200.400, C04.557.470.700.400
AKT1	207	Meningioma	0.32	C04.557.580.520, C04.557.645.520, C04.588.614.250.580.500, C10.551.240.500.500
AKT1	207	Breast Neoplasms	0.4	C04.588.180, C17.800.090.500
AKT1	207	Esophageal Neoplasms	0.2	C04.588.274.476.205, C04.588.443.353, C06.301.371.205, C06.405.117.430, C06.405.249.205
AKT1	207	Colorectal Neoplasms	0.26	C04.588.274.476.411.307, C06.301.371.411.307, C06.405.249.411.307, C06.405.469.158.356, C06.405.469.491.307, C06.405.469.860.180
AKT1	207	Ovarian Neoplasms	0.45	C04.588.322.455, C13.351.500.056.630.705, C13.351.937.418.685, C19.344.410, C19.391.630.705
AKT1	207	Skin Neoplasms	0.32	C04.588.805, C17.800.882
AKT1	207	Lung Neoplasms	0.39	C04.588.894.797.520, C08.381.540, C08.785.520
AKT1	207	Endometrial Neoplasms	0.23	C04.588.945.418.948.585, C13.351.500.852.762.200, C13.351.937.418.875.200
AKT1	207	Prostatic Neoplasms	0.22	C04.588.945.440.770, C12.294.260.750, C12.294.565.625, C12.758.409.750
AKT1	207	Pulmonary Disease, Chronic Obstructive	0.2	C08.381.495.389
AKT1	207	Parkinson Disease	0.24	C10.228.140.079.862.500, C10.228.662.600.400, C10.574.812
AKT1	207	Alzheimer Disease	0.2	C10.228.140.380.100, C10.574.945.249, F03.087.400.100
AKT1	207	Epilepsy	0.31	C10.228.140.490
AKT1	207	Dyskinesia, Drug-Induced	0.2	C10.228.662.262.500, C10.720.312, C25.100.750, C25.723.705.200
AKT1	207	Muscular Atrophy	0.32	C10.597.613.612, C23.300.070.500, C23.888.592.608.612
AKT1	207	Pain	0.3	C10.597.617, C23.888.592.612, C23.888.646, F02.830.816.444, G11.561.600.810.444
AKT1	207	Endometriosis	0.23	C13.351.500.163
AKT1	207	Atherosclerosis	0.33	C14.907.137.126.307
AKT1	207	Diabetes Mellitus, Type 2	0.25	C18.452.394.750.149, C19.246.300
AKT1	207	Hyperplasia	0.3	C23.550.444
AKT1	207	Psychoses, Substance-Induced	0.3	C25.723.809, C25.775.746, F03.700.675.600, F03.900.746
AKT1	207	Amphetamine-Related Disorders	0.5	C25.775.225, F03.900.225
AKT1	207	Marijuana Abuse	0.33	C25.775.635, F03.900.635
AKT1	207	Bipolar Disorder	0.25	F03.600.150.150
AKT1	207	Depressive Disorder, Major	0.2	F03.600.300.375
AKT2	208	Schizophrenia	0.21	F03.700.750
AKT2	208	Polycystic Ovary Syndrome	0.32	C04.182.612.765, C13.351.500.056.630.580.765, C19.391.630.580.765
AKT2	208	Breast Neoplasms	0.34	C04.588.180, C17.800.090.500
AKT2	208	Esophageal Neoplasms	0.2	C04.588.274.476.205, C04.588.443.353, C06.301.371.205, C06.405.117.430, C06.405.249.205
AKT2	208	Lung Neoplasms	0.21	C04.588.894.797.520, C08.381.540, C08.785.520
AKT2	208	Lipodystrophy, Familial Partial	0.3	C17.800.849.391.700, C18.452.584.625.700, C18.452.880.391.700
AKT2	208	Diabetes Mellitus, Type 2	0.71	C18.452.394.750.149, C19.246.300
ALAD	210	Urinary Bladder Neoplasms	0.2	C04.588.945.947.960, C12.758.820.968, C12.777.829.813, C13.351.937.820.945, C13.351.968.829.707
ALAD	210	Carcinoma, Renal Cell	0.31	C04.557.470.200.025.390, C04.588.945.947.535.160, C12.758.820.750.160, C12.777.419.473.160, C13.351.937.820.535.160, C13.351.968.419.473.160
ALAD	210	Bone Neoplasms	0.2	C04.588.149, C05.116.231
ALAD	210	Lung Neoplasms	0.2	C04.588.894.797.520, C08.381.540, C08.785.520
ALAD	210	Porphyrias, Hepatic	0.4	C06.552.830, C16.320.565.708.400, C16.320.850.742, C17.800.827.742, C17.800.849.617.400, C18.452.648.708.400, C18.452.811.400, C18.452.880.617.400
ALAD	210	Pulmonary Disease, Chronic Obstructive	0.2	C08.381.495.389
ALAD	210	Seizures	0.3	C10.228.140.490.631, C10.597.742, C23.888.592.742
ALAD	210	Essential Tremor	0.2	C10.228.662.350
ALAD	210	Amyotrophic Lateral Sclerosis	0.21	C10.228.854.139, C10.574.562.250, C10.574.950.050, C10.668.467.250, C18.452.845.800.050
ALAD	210	Lead Poisoning, Nervous System	0.3	C10.720.475.400, C25.723.589.500
ALAD	210	Hypertension	0.52	C14.907.489
ALAD	210	Genetic Predisposition to Disease	0.3	C23.550.291.687.500, G05.380.355
ALAD	210	Lead Poisoning	0.3	C25.723.589
ALAS1	211	Porphyrias	0.32	C16.320.565.708, C17.800.849.617, C18.452.648.708, C18.452.811, C18.452.880.617
ALAS2	212	Liver Neoplasms, Experimental	0.3	C04.588.274.623.460, C04.619.540, C06.301.623.460, C06.552.697.580, E05.598.500.496.750
ALAS2	212	Anemia, Sideroblastic	0.5	C15.378.071.419, C15.378.190.625.070
ALB	213	Keloid	0.3	A10.165.450.300.425, C17.300.200.425, C23.550.355.274.510
ALB	213	Meningitis, Aseptic	0.3	C02.182.550.600, C02.587.600, C10.228.228.210.500.600, C10.228.228.507.220, C10.228.228.507.700.600
ALB	213	HIV Infections	0.3	C02.782.815.616.400, C02.800.801.400, C20.673.480
ALB	213	HIV Seropositivity	0.3	C02.782.815.616.400.500, C02.800.801.400.500, C20.673.480.500
ALB	213	Stomach Neoplasms	0.3	C04.588.274.476.767, C06.301.371.767, C06.405.249.767, C06.405.748.789
ALB	213	Muscular Diseases	0.3	C05.651, C10.668.491
ALB	213	Drug-Induced Liver Injury	0.3	C06.552.195, C25.100.562, C25.723.260
ALB	213	Liver Failure, Acute	0.33	C06.552.308.500.750
ALB	213	Liver Cirrhosis	0.36	C06.552.630
ALB	213	Liver Cirrhosis, Experimental	0.3	C06.552.630.467, E05.598.500.468
ALB	213	Pancreatic Diseases	0.3	C06.689
ALB	213	Pancreatitis	0.3	C06.689.750
ALB	213	Stevens-Johnson Syndrome	0.3	C07.465.864.500, C17.800.174.600.900, C17.800.229.400.683, C17.800.865.475.683, C20.543.206.380.900, C25.100.468.380.900
ALB	213	Respiratory Tract Diseases	0.3	C08
ALB	213	Respiratory Distress Syndrome, Adult	0.3	C08.381.840, C08.618.840
ALB	213	Rhinitis, Allergic, Perennial	0.3	C08.460.799.631, C08.674.810, C09.603.799.631, C20.543.480.680.791
ALB	213	Brain Diseases	0.3	C10.228.140
ALB	213	Brain Injuries	0.3	C10.228.140.199, C10.900.300.087, C26.260.118, C26.915.300.200
ALB	213	Brain Ischemia	0.3	C10.228.140.300.150, C14.907.253.092
ALB	213	Stroke	0.31	C10.228.140.300.775, C14.907.253.855
ALB	213	Alzheimer Disease	0.2	C10.228.140.380.100, C10.574.945.249, F03.087.400.100
ALB	213	Epilepsy	0.31	C10.228.140.490
ALB	213	Pain	0.3	C10.597.617, C23.888.592.612, C23.888.646, F02.830.816.444, G11.561.600.810.444
ALB	213	Uveitis	0.3	C11.941.879
ALB	213	Kidney Diseases	0.4	C12.777.419, C13.351.968.419
ALB	213	Anuria	0.3	C12.777.419.078, C12.777.934.141, C13.351.968.419.078, C13.351.968.934.070
ALB	213	Diabetic Nephropathies	0.3	C12.777.419.192, C13.351.968.419.192, C19.246.099.875
ALB	213	Nephritis	0.3	C12.777.419.570, C13.351.968.419.570
ALB	213	Glomerulonephritis	0.33	C12.777.419.570.363, C13.351.968.419.570.363
ALB	213	Glomerulonephritis, Membranoproliferative	0.3	C12.777.419.570.363.615, C13.351.968.419.570.363.615, C20.425
ALB	213	Glomerulonephritis, Membranous	0.32	C12.777.419.570.363.625, C13.351.968.419.570.363.625, C20.111.535
ALB	213	Nephritis, Interstitial	0.3	C12.777.419.570.643, C13.351.968.419.570.643
ALB	213	Nephrosis	0.32	C12.777.419.630, C13.351.968.419.630
ALB	213	Nephrotic Syndrome	0.34	C12.777.419.630.643, C13.351.968.419.630.643
ALB	213	Acute Kidney Injury	0.3	C12.777.419.780.050, C13.351.968.419.780.050
ALB	213	Kidney Failure, Chronic	0.31	C12.777.419.780.750.500, C13.351.968.419.780.750.500
ALB	213	Hemolytic-Uremic Syndrome	0.3	C12.777.419.936.463, C13.351.968.419.936.463, C15.378.071.141.610, C15.378.140.855.925.500
ALB	213	Proteinuria	0.3	C12.777.934.734, C13.351.968.934.734, C23.888.942.750
ALB	213	Cardiovascular Diseases	0.4	C14
ALB	213	Myocardial Reperfusion Injury	0.3	C14.280.238.615, C14.280.647.625, C14.907.585.625, C14.907.725.600, C23.550.767.877.500
ALB	213	Heart Failure	0.3	C14.280.434
ALB	213	Angioedema	0.3	C14.907.079, C17.800.862.945.066, C20.543.480.904.072
ALB	213	Diabetic Angiopathies	0.3	C14.907.320, C19.246.099.500
ALB	213	Hypertension	0.4	C14.907.489
ALB	213	Hypotension	0.3	C14.907.514
ALB	213	Thrombocytopenia	0.3	C15.378.140.855
ALB	213	Hypoalbuminemia	0.3	C15.378.147.607.500
ALB	213	Hyperthyroxinemia, Familial Dysalbuminemic	0.4	C16.320.427, C19.874.410.249
ALB	213	Serum Sickness	0.3	C17.800.174.600.800, C20.543.206.380.800, C20.543.520.770, C25.100.468.380.800
ALB	213	Urticaria	0.3	C17.800.862.945, C20.543.480.904
ALB	213	Hypersensitivity	0.3	C20.543
ALB	213	Hypersensitivity, Delayed	0.3	C20.543.418
ALB	213	Disease Models, Animal	0.3	C22.232, E05.598.500, E05.599.395.080
ALB	213	Poisoning	0.3	C25.723
ALB	213	Depressive Disorder	0.3	F03.600.300
ALCAM	214	Carcinoma	0.32	C04.557.470.200
ALCAM	214	Mammary Neoplasms, Animal	0.3	C04.588.531, C22.520
ALCAM	214	Mammary Neoplasms, Experimental	0.3	C04.588.531.500, C04.619.590, E05.598.500.496.843
ABCD1	215	Adrenoleukodystrophy	0.8	C10.228.140.163.100.362.250, C10.228.140.163.100.680.100, C10.228.140.695.625.250, C10.314.400.250, C10.597.606.643.455.124, C16.320.322.500.124, C16.320.400.525.124, C16.320.565.189.362.250, C16.320.565.189.680.100, C16.320.565.663.112, C18.452.132.100.362.250, C18.452.132.100.680.100, C18.452.648.189.362.250, C18.452.648.189.680.100, C18.452.648.663.112, C19.053.500.270
ABCD1	215	Alzheimer Disease	0.2	C10.228.140.380.100, C10.574.945.249, F03.087.400.100
ABCD1	215	Mental Disorders	0.2	F03
ALDH1A1	216	Schizophrenia	0.22	F03.700.750
ALDH1A1	216	Neoplasms	0.3	C04
ALDH1A1	216	Neuroblastoma	0.2	C04.557.465.625.600.590.650.550, C04.557.470.670.590.650.550, C04.557.580.625.600.590.650.550
ALDH1A1	216	Carcinoma, Renal Cell	0.31	C04.557.470.200.025.390, C04.588.945.947.535.160, C12.758.820.750.160, C12.777.419.473.160, C13.351.937.820.535.160, C13.351.968.419.473.160
ALDH1A1	216	Breast Neoplasms	0.23	C04.588.180, C17.800.090.500
ALDH1A1	216	Liver Cirrhosis, Experimental	0.3	C06.552.630.467, E05.598.500.468
ALDH1A1	216	Peripheral Nervous System Diseases	0.3	C10.668.829
ALDH1A1	216	Alcoholism	0.21	C25.775.100.250, F03.900.100.350
ALDH1A1	216	Tobacco Use Disorder	0.2	C25.775.912, F03.900.912
ALDH2	217	Urinary Bladder Neoplasms	0.2	C04.588.945.947.960, C12.758.820.968, C12.777.829.813, C13.351.937.820.945, C13.351.968.829.707
ALDH2	217	Breast Neoplasms	0.2	C04.588.180, C17.800.090.500
ALDH2	217	Esophageal Neoplasms	0.54	C04.588.274.476.205, C04.588.443.353, C06.301.371.205, C06.405.117.430, C06.405.249.205
ALDH2	217	Colorectal Neoplasms	0.2	C04.588.274.476.411.307, C06.301.371.411.307, C06.405.249.411.307, C06.405.469.158.356, C06.405.469.491.307, C06.405.469.860.180
ALDH2	217	Stomach Neoplasms	0.2	C04.588.274.476.767, C06.301.371.767, C06.405.249.767, C06.405.748.789
ALDH2	217	Head and Neck Neoplasms	0.2	C04.588.443
ALDH2	217	Lung Neoplasms	0.2	C04.588.894.797.520, C08.381.540, C08.785.520
ALDH2	217	Prostatic Neoplasms	0.2	C04.588.945.440.770, C12.294.260.750, C12.294.565.625, C12.758.409.750
ALDH2	217	Precancerous Conditions	0.3	C04.834
ALDH2	217	Osteonecrosis	0.2	C05.116.852, C23.550.717.732
ALDH2	217	Enterocolitis, Necrotizing	0.3	C06.405.205.596.700, C06.405.469.363.700
ALDH2	217	Stomach Diseases	0.2	C06.405.748
ALDH2	217	Liver Diseases	0.38	C06.552
ALDH2	217	Liver Cirrhosis	0.27	C06.552.630
ALDH2	217	Liver Cirrhosis, Alcoholic	0.26	C06.552.630.380, C06.552.645.590, C25.775.100.087.645.550
ALDH2	217	Liver Cirrhosis, Experimental	0.3	C06.552.630.467, E05.598.500.468
ALDH2	217	Liver Diseases, Alcoholic	0.3	C06.552.645, C25.775.100.087.645
ALDH2	217	Pancreatitis	0.22	C06.689.750
ALDH2	217	Pancreatitis, Alcoholic	0.26	C06.689.750.660, C25.775.100.087.730
ALDH2	217	Periodontitis	0.22	C07.465.714.533
ALDH2	217	Asthma	0.55	C08.127.108, C08.381.495.108, C08.674.095, C20.543.480.680.095
ALDH2	217	Pulmonary Disease, Chronic Obstructive	0.2	C08.381.495.389
ALDH2	217	Parkinson Disease	0.21	C10.228.140.079.862.500, C10.228.662.600.400, C10.574.812
ALDH2	217	Stroke, Lacunar	0.2	C10.228.140.300.275.800, C10.228.140.300.775.600, C14.907.253.329.800, C14.907.253.855.600
ALDH2	217	Intracranial Aneurysm	0.2	C10.228.140.300.510.600, C14.907.055.635, C14.907.253.560.300
ALDH2	217	Alzheimer Disease	0.31	C10.228.140.380.100, C10.574.945.249, F03.087.400.100
ALDH2	217	Retinopathy of Prematurity	0.2	C11.768.836, C16.614.521.731
ALDH2	217	Kidney Failure, Chronic	0.2	C12.777.419.780.750.500, C13.351.968.419.780.750.500
ALDH2	217	Premature Birth	0.2	C13.703.420.491.500
ALDH2	217	Cardiovascular Diseases	0.26	C14
ALDH2	217	Angina Pectoris	0.2	C14.280.647.187, C14.907.585.187, C23.888.646.215.500
ALDH2	217	Coronary Artery Disease	0.2	C14.280.647.250.260, C14.907.137.126.339, C14.907.585.250.260
ALDH2	217	Myocardial Infarction	0.25	C14.280.647.500, C14.907.585.500
ALDH2	217	Vascular Diseases	0.3	C14.907
ALDH2	217	Atherosclerosis	0.22	C14.907.137.126.307
ALDH2	217	Hypertension	0.4	C14.907.489
ALDH2	217	Dermatitis, Occupational	0.3	C17.800.174.255.700, C17.800.815.255.700, C24.270
ALDH2	217	Diabetes Mellitus, Type 2	0.25	C18.452.394.750.149, C19.246.300
ALDH2	217	Metabolic Syndrome X	0.21	C18.452.394.968.500.570, C18.452.625
ALDH2	217	Genetic Predisposition to Disease	0.3	C23.550.291.687.500, G05.380.355
ALDH2	217	Flushing	0.6	C23.888.388
ALDH2	217	Occupational Diseases	0.2	C24
ALDH2	217	Alcohol-Related Disorders	0.21	C25.775.100, F03.900.100
ALDH2	217	Alcoholism	0.29	C25.775.100.250, F03.900.100.350
ALDH2	217	Personality Disorders	0.2	F03.675
ALDH3A1	218	Schizophrenia	0.21	F03.700.750
ALDH3A1	218	Neoplasms	0.22	C04
ALDH3A1	218	Breast Neoplasms	0.2	C04.588.180, C17.800.090.500
ALDH3A1	218	Tobacco Use Disorder	0.2	C25.775.912, F03.900.912
ALDH3A1	218	Autistic Disorder	0.2	F03.550.325.125
ALDH1B1	219	Liver Cirrhosis, Experimental	0.3	C06.552.630.467, E05.598.500.468
ALDH1A3	220	Schizophrenia	0.21	F03.700.750
ALDH1A3	220	Stomach Neoplasms	0.3	C04.588.274.476.767, C06.301.371.767, C06.405.249.767, C06.405.748.789
ALDH3B1	221	Schizophrenia	0.21	F03.700.750
ALDH9A1	223	Osteoporosis	0.2	C05.116.198.579
ALDH9A1	223	Hypertension	0.2	C14.907.489
ALDH9A1	223	Tobacco Use Disorder	0.2	C25.775.912, F03.900.912
ALDH3A2	224	Narcolepsy	0.2	C10.886.425.800.200.750, F03.870.400.800.200.750
ALDH3A2	224	Sjogren-Larsson Syndrome	0.9	C16.131.831.512.723, C16.320.565.398.641.723, C16.320.850.820, C16.614.492.723, C17.800.428.333.723, C17.800.804.512.723, C17.800.827.820, C18.452.584.687.723, C18.452.648.398.641.723
ALDH3A2	224	Tobacco Use Disorder	0.2	C25.775.912, F03.900.912
ALDOA	226	Breast Neoplasms	0.3	C04.588.180, C17.800.090.500
ALDOA	226	Neoplasm Invasiveness	0.3	C04.697.645, C23.550.727.645
ALDOA	226	Neoplasm Metastasis	0.3	C04.697.650, C23.550.727.650
ALDOA	226	Myocardial Ischemia	0.3	C14.280.647, C14.907.585
ALDOA	226	Anemia	0.2	C15.378.071
ALDOA	226	Autistic Disorder	0.2	F03.550.325.125
ALDOB	229	Hepatitis C	0.2	C02.440.440, C02.782.350.350, C06.552.380.705.440
ALDOB	229	Carcinoma, Hepatocellular	0.2	C04.557.470.200.025.255, C04.588.274.623.160, C06.301.623.160, C06.552.697.160
ALDOB	229	Stomach Neoplasms	0.3	C04.588.274.476.767, C06.301.371.767, C06.405.249.767, C06.405.748.789
ALDOB	229	Drug-Induced Liver Injury	0.3	C06.552.195, C25.100.562, C25.723.260
ALDOB	229	Hepatitis, Autoimmune	0.3	C06.552.380.350.050, C20.111.567
ALDOB	229	Fructose Intolerance	0.77	C16.320.565.202.251.271, C18.452.648.202.251.271
ALDOB	229	Diabetes Mellitus, Type 2	0.2	C18.452.394.750.149, C19.246.300
ALDOB	229	Anoxia	0.3	C23.888.852.079
AKR1B1	231	Diabetic Neuropathies	0.24	C10.668.829.300, C19.246.099.937
AKR1B1	231	Cataract	0.32	C11.510.245
AKR1B1	231	Diabetic Retinopathy	0.3	C11.768.257, C14.907.320.382, C19.246.099.500.382
AKR1B1	231	Hypospadias	0.2	C12.294.494.400, C12.706.516, C13.351.875.466, C16.131.939.516
AKR1B1	231	Diabetes Mellitus, Type 2	0.3	C18.452.394.750.149, C19.246.300
ALK	238	Schizophrenia	0.21	F03.700.750
ALK	238	Leukemia, Lymphocytic, Chronic, B-Cell	0.21	C04.557.337.428.080.125, C15.604.515.560.080.125, C20.683.515.528.080.125
ALK	238	Lymphoma, Large B-Cell, Diffuse	0.4	C04.557.386.480.150.585, C15.604.515.569.480.150.585, C20.683.515.761.480.150.585
ALK	238	Lymphoma, Large-Cell, Anaplastic	0.4	C04.557.386.480.487, C04.557.386.480.750.399, C15.604.515.569.480.487, C20.683.515.761.480.750.399
ALK	238	Neuroblastoma	0.4	C04.557.465.625.600.590.650.550, C04.557.470.670.590.650.550, C04.557.580.625.600.590.650.550
ALK	238	Carcinoma, Renal Cell	0.33	C04.557.470.200.025.390, C04.588.945.947.535.160, C12.758.820.750.160, C12.777.419.473.160, C13.351.937.820.535.160, C13.351.968.419.473.160
ALK	238	Inflammatory Breast Neoplasms	0.31	C04.588.180.576, C17.800.090.500.576
ALK	238	Brain Neoplasms	0.31	C04.588.614.250.195, C10.228.140.211, C10.551.240.250
ALK	238	Lung Neoplasms	0.3	C04.588.894.797.520, C08.381.540, C08.785.520
ALK	238	Carcinoma, Non-Small-Cell Lung	0.4	C04.588.894.797.520.109.220.249, C08.381.540.140.500, C08.785.520.100.220.500
ALK	238	Cell Transformation, Neoplastic	0.3	C04.697.098.500, C23.550.727.098.500
ALK	238	Neoplasm Metastasis	0.4	C04.697.650, C23.550.727.650
ALK	238	Neoplasm Recurrence, Local	0.3	C04.697.655, C23.550.727.655
ALK	238	Plasma Cell Granuloma, Pulmonary	0.3	C08.381.600
ALK	238	Multiple Sclerosis	0.2	C10.114.375.500, C10.314.350.500, C20.111.258.250.500
ALK	238	Coronary Artery Disease	0.2	C14.280.647.250.260, C14.907.137.126.339, C14.907.585.250.260
ALK	238	Diabetes Mellitus	0.2	C18.452.394.750, C19.246
ALK	238	Insulin Resistance	0.2	C18.452.394.968.500, G07.690.320.617
ALK	238	Granuloma, Plasma Cell	0.3	C23.550.382.875
ALK	238	Tobacco Use Disorder	0.2	C25.775.912, F03.900.912
ALK	238	Depressive Disorder, Major	0.2	F03.600.300.375
ALOX12	239	Urinary Bladder Neoplasms	0.2	C04.588.945.947.960, C12.758.820.968, C12.777.829.813, C13.351.937.820.945, C13.351.968.829.707
ALOX12	239	Esophageal Neoplasms	0.2	C04.588.274.476.205, C04.588.443.353, C06.301.371.205, C06.405.117.430, C06.405.249.205
ALOX12	239	Colorectal Neoplasms	0.2	C04.588.274.476.411.307, C06.301.371.411.307, C06.405.249.411.307, C06.405.469.158.356, C06.405.469.491.307, C06.405.469.860.180
ALOX12	239	Lung Neoplasms	0.2	C04.588.894.797.520, C08.381.540, C08.785.520
ALOX12	239	Prostatic Neoplasms	0.2	C04.588.945.440.770, C12.294.260.750, C12.294.565.625, C12.758.409.750
ALOX12	239	Pulmonary Disease, Chronic Obstructive	0.2	C08.381.495.389
ALOX12	239	Alzheimer Disease	0.21	C10.228.140.380.100, C10.574.945.249, F03.087.400.100
ALOX12	239	Hyperalgesia	0.3	C10.597.751.791.400, C23.888.592.763.770.400
ALOX12	239	Peripheral Nervous System Diseases	0.3	C10.668.829
ALOX12	239	Atherosclerosis	0.22	C14.907.137.126.307
ALOX12	239	Hypertension	0.21	C14.907.489
ALOX12	239	Diabetes Mellitus, Type 2	0.22	C18.452.394.750.149, C19.246.300
ALOX12	239	Bipolar Disorder	0.21	F03.600.150.150
ALOX5	240	Adenoma	0.32	C04.557.470.035
ALOX5	240	Urinary Bladder Neoplasms	0.2	C04.588.945.947.960, C12.758.820.968, C12.777.829.813, C13.351.937.820.945, C13.351.968.829.707
ALOX5	240	Tuberculosis, Pulmonary	0.31	C01.252.410.040.552.846.899, C08.381.922, C08.730.939
ALOX5	240	Endotoxemia	0.3	C01.539.757.100.275, C01.539.861.375, C23.550.470.790.500.100.275
ALOX5	240	Leukemia, Myelogenous, Chronic, BCR-ABL Positive	0.31	C04.557.337.539.250, C15.378.190.636.370
ALOX5	240	Colorectal Neoplasms	0.2	C04.588.274.476.411.307, C06.301.371.411.307, C06.405.249.411.307, C06.405.469.158.356, C06.405.469.491.307, C06.405.469.860.180
ALOX5	240	Colonic Neoplasms	0.33	C04.588.274.476.411.307.180, C06.301.371.411.307.180, C06.405.249.411.307.180, C06.405.469.158.356.180, C06.405.469.491.307.180
ALOX5	240	Stomach Neoplasms	0.3	C04.588.274.476.767, C06.301.371.767, C06.405.249.767, C06.405.748.789
ALOX5	240	Lung Neoplasms	0.2	C04.588.894.797.520, C08.381.540, C08.785.520
ALOX5	240	Prostatic Neoplasms	0.2	C04.588.945.440.770, C12.294.260.750, C12.294.565.625, C12.758.409.750
ALOX5	240	Neoplasm Invasiveness	0.3	C04.697.645, C23.550.727.645
ALOX5	240	Neoplasm Metastasis	0.3	C04.697.650, C23.550.727.650
ALOX5	240	Arthritis, Rheumatoid	0.31	C05.550.114.154, C05.799.114, C17.300.775.099, C20.111.199
ALOX5	240	Colitis	0.3	C06.405.205.265, C06.405.469.158.188
ALOX5	240	Asthma	0.7	C08.127.108, C08.381.495.108, C08.674.095, C20.543.480.680.095
ALOX5	240	Hypertension, Pulmonary	0.3	C08.381.423
ALOX5	240	Pulmonary Disease, Chronic Obstructive	0.2	C08.381.495.389
ALOX5	240	Multiple Sclerosis, Relapsing-Remitting	0.2	C10.114.375.500.600, C10.314.350.500.600, C20.111.258.250.500.600
ALOX5	240	Cerebrovascular Disorders	0.2	C10.228.140.300, C14.907.253
ALOX5	240	Infarction, Middle Cerebral Artery	0.3	C10.228.140.300.150.477.200.450, C10.228.140.300.510.200.387, C10.228.140.300.775.200.200.450, C14.907.253.092.477.200.450, C14.907.253.560.200.387, C14.907.253.855.200.200.450
ALOX5	240	Carotid Artery Diseases	0.2	C10.228.140.300.200, C14.907.253.123
ALOX5	240	Stroke	0.21	C10.228.140.300.775, C14.907.253.855
ALOX5	240	Alzheimer Disease	0.21	C10.228.140.380.100, C10.574.945.249, F03.087.400.100
ALOX5	240	Hyperalgesia	0.3	C10.597.751.791.400, C23.888.592.763.770.400
ALOX5	240	Narcolepsy	0.2	C10.886.425.800.200.750, F03.870.400.800.200.750
ALOX5	240	Kidney Diseases	0.2	C12.777.419, C13.351.968.419
ALOX5	240	Kidney Failure, Chronic	0.2	C12.777.419.780.750.500, C13.351.968.419.780.750.500
ALOX5	240	Coronary Artery Disease	0.2	C14.280.647.250.260, C14.907.137.126.339, C14.907.585.250.260
ALOX5	240	Myocardial Infarction	0.24	C14.280.647.500, C14.907.585.500
ALOX5	240	Vascular Diseases	0.21	C14.907
ALOX5	240	Atherosclerosis	0.3	C14.907.137.126.307
ALOX5	240	Reperfusion Injury	0.3	C14.907.725, C23.550.767.877
ALOX5	240	Drug Eruptions	0.3	C17.800.174.600, C20.543.206.380, C25.100.468.380
ALOX5	240	Urticaria	0.32	C17.800.862.945, C20.543.480.904
ALOX5	240	Colonic Polyps	0.51	C23.300.825.411.235
ALOX5	240	Multiple Organ Failure	0.3	C23.550.835.525
ALOX5	240	Fractures, Closed	0.3	C26.404.124
ALOX5AP	241	Breast Neoplasms	0.2	C04.588.180, C17.800.090.500
ALOX5AP	241	Liver Diseases	0.3	C06.552
ALOX5AP	241	Asthma	0.4	C08.127.108, C08.381.495.108, C08.674.095, C20.543.480.680.095
ALOX5AP	241	Cerebrovascular Disorders	0.2	C10.228.140.300, C14.907.253
ALOX5AP	241	Cerebral Infarction	0.3	C10.228.140.300.150.477.200, C10.228.140.300.775.200.200, C14.907.253.092.477.200, C14.907.253.855.200.200
ALOX5AP	241	Carotid Artery Diseases	0.2	C10.228.140.300.200, C14.907.253.123
ALOX5AP	241	Stroke	0.3	C10.228.140.300.775, C14.907.253.855
ALOX5AP	241	Alzheimer Disease	0.2	C10.228.140.380.100, C10.574.945.249, F03.087.400.100
ALOX5AP	241	Neurotoxicity Syndromes	0.3	C10.720, C25.723.705
ALOX5AP	241	Proteinuria	0.3	C12.777.934.734, C13.351.968.934.734, C23.888.942.750
ALOX5AP	241	Coronary Disease	0.2	C14.280.647.250, C14.907.585.250
ALOX5AP	241	Coronary Artery Disease	0.2	C14.280.647.250.260, C14.907.137.126.339, C14.907.585.250.260
ALOX5AP	241	Myocardial Infarction	0.3	C14.280.647.500, C14.907.585.500
ALOX5AP	241	Atherosclerosis	0.57	C14.907.137.126.307
ALOX5AP	241	Metabolic Syndrome X	0.21	C18.452.394.968.500.570, C18.452.625
ALOX5AP	241	Tobacco Use Disorder	0.2	C25.775.912, F03.900.912
ALOX5AP	241	Depression	0.2	F01.145.126.350
ALOX12B	242	Breast Neoplasms	0.2	C04.588.180, C17.800.090.500
ALOX12B	242	Ichthyosiform Erythroderma, Congenital	0.24	C16.131.831.512.400, C16.320.850.400, C16.614.492.400, C17.800.428.333.250, C17.800.804.512.400, C17.800.827.400
ALOX15	246	Urinary Bladder Neoplasms	0.2	C04.588.945.947.960, C12.758.820.968, C12.777.829.813, C13.351.937.820.945, C13.351.968.829.707
ALOX15	246	Esophageal Neoplasms	0.3	C04.588.274.476.205, C04.588.443.353, C06.301.371.205, C06.405.117.430, C06.405.249.205
ALOX15	246	Lung Neoplasms	0.2	C04.588.894.797.520, C08.381.540, C08.785.520
ALOX15	246	Pulmonary Disease, Chronic Obstructive	0.2	C08.381.495.389
ALOX15	246	Carotid Artery Diseases	0.2	C10.228.140.300.200, C14.907.253.123
ALOX15	246	Alzheimer Disease	0.21	C10.228.140.380.100, C10.574.945.249, F03.087.400.100
ALOX15	246	Coronary Artery Disease	0.2	C14.280.647.250.260, C14.907.137.126.339, C14.907.585.250.260
ALOX15	246	Atherosclerosis	0.6	C14.907.137.126.307
ALOX15B	247	Narcolepsy	0.2	C10.886.425.800.200.750, F03.870.400.800.200.750
ALPL	249	Osteoporosis, Postmenopausal	0.2	C05.116.198.579.610
ALPL	249	Alveolar Bone Loss	0.3	C05.116.264.150, C07.465.714.354.500
ALPL	249	Spondylitis, Ankylosing	0.2	C05.116.900.853.625.800.850, C05.550.069.680, C05.550.114.865.800.850
ALPL	249	Liver Diseases	0.31	C06.552
ALPL	249	Alzheimer Disease	0.2	C10.228.140.380.100, C10.574.945.249, F03.087.400.100
ALPL	249	Seizures	0.3	C10.228.140.490.631, C10.597.742, C23.888.592.742
ALPL	249	Hypophosphatasia	0.4	C16.320.565.618.482, C18.452.648.618.482
ALPL	249	Calcinosis	0.3	C18.452.174.130
ALPL	249	Obesity	0.21	C18.654.726.500, C23.888.144.699.500, E01.370.600.115.100.160.120.699.500, G07.100.100.160.120.699.500
ALPL	249	Tobacco Use Disorder	0.2	C25.775.912, F03.900.912
ALPPL2	251	Parkinson Disease	0.2	C10.228.140.079.862.500, C10.228.662.600.400, C10.574.812
ALPPL2	251	Stroke	0.2	C10.228.140.300.775, C14.907.253.855
ALPPL2	251	Abortion, Spontaneous	0.31	C13.703.039
ALS3	253	Amyotrophic Lateral Sclerosis	0.3	C10.228.854.139, C10.574.562.250, C10.574.950.050, C10.668.467.250, C18.452.845.800.050
ALS5	255	Amyotrophic Lateral Sclerosis	0.3	C10.228.854.139, C10.574.562.250, C10.574.950.050, C10.668.467.250, C18.452.845.800.050
AMBN	258	Dental caries	0.2	C07.793.720.210
AMBP	259	Carcinoma, Transitional Cell	0.3	C04.557.470.200.430
AMBP	259	Neoplasm Invasiveness	0.3	C04.697.645, C23.550.727.645
AMBP	259	Drug-Induced Liver Injury	0.3	C06.552.195, C25.100.562, C25.723.260
AMBP	259	Kidney Calculi	0.21	C12.777.419.600.500, C12.777.967.249.500, C12.777.967.500.503, C13.351.968.419.600.500, C13.351.968.967.249.500, C13.351.968.967.500.503, C23.300.175.850.550
AMBP	259	Acute Kidney Injury	0.3	C12.777.419.780.050, C13.351.968.419.780.050
AMD1	262	Colorectal Neoplasms	0.2	C04.588.274.476.411.307, C06.301.371.411.307, C06.405.249.411.307, C06.405.469.158.356, C06.405.469.491.307, C06.405.469.860.180
AMD1	262	Spinal Dysraphism	0.2	C10.500.680.800, C16.131.666.680.800
AMD1	262	Macular Degeneration	0.2	C11.768.585.439
AMELX	265	Amelogenesis Imperfecta	0.7	C07.650.800.255.500, C07.793.700.255.500, C16.131.850.800.255.500
AMELX	265	Dental caries	0.23	C07.793.720.210
AMELY	266	Ovarian Cysts	0.3	C04.182.612, C13.351.500.056.630.580, C19.391.630.580
AMFR	267	Urinary Bladder Neoplasms	0.3	C04.588.945.947.960, C12.758.820.968, C12.777.829.813, C13.351.937.820.945, C13.351.968.829.707
AMFR	267	Disease Progression	0.3	C23.550.291.656
AMH	268	Polycystic Ovary Syndrome	0.3	C04.182.612.765, C13.351.500.056.630.580.765, C19.391.630.580.765
AMH	268	Female Urogenital Diseases	0.3	C13.351
AMH	268	Infertility, Female	0.2	C13.351.500.365.700
AMHR2	269	Polycystic Ovary Syndrome	0.22	C04.182.612.765, C13.351.500.056.630.580.765, C19.391.630.580.765
AMHR2	269	Female Urogenital Diseases	0.3	C13.351
AMHR2	269	Infertility, Female	0.2	C13.351.500.365.700
AMPD1	270	Colorectal Neoplasms	0.2	C04.588.274.476.411.307, C06.301.371.411.307, C06.405.249.411.307, C06.405.469.158.356, C06.405.469.491.307, C06.405.469.860.180
AMPD1	270	Arthritis, Rheumatoid	0.21	C05.550.114.154, C05.799.114, C17.300.775.099, C20.111.199
AMPD1	270	Muscular Diseases	0.51	C05.651, C10.668.491
AMPD1	270	Muscle Weakness	0.3	C05.651.515, C10.597.613.593, C23.550.695, C23.888.592.608.593
AMPD1	270	Muscular Atrophy	0.3	C10.597.613.612, C23.300.070.500, C23.888.592.608.612
AMPD1	270	Neuromuscular Diseases	0.2	C10.668
AMPD1	270	Cardiovascular Diseases	0.22	C14
AMPD1	270	Heart Failure	0.24	C14.280.434
AMPD1	270	Coronary Artery Disease	0.21	C14.280.647.250.260, C14.907.137.126.339, C14.907.585.250.260
AMPD1	270	Ventricular Dysfunction, Left	0.21	C14.280.945.900
AMPD1	270	Atherosclerosis	0.21	C14.907.137.126.307
AMPD1	270	Glycogen Storage Disease Type V	0.21	C16.320.565.202.449.560, C18.452.648.202.449.560
AMPD1	270	Metabolic Syndrome X	0.21	C18.452.394.968.500.570, C18.452.625
AMPD2	271	Atherosclerosis	0.2	C14.907.137.126.307
AMPD2	271	Depressive Disorder, Major	0.2	F03.600.300.375
AMPD3	272	Tobacco Use Disorder	0.2	C25.775.912, F03.900.912
AMPH	273	Tobacco Use Disorder	0.2	C25.775.912, F03.900.912
AMPH	273	Bipolar Disorder	0.2	F03.600.150.150
BIN1	274	Myopathies, Structural, Congenital	0.31	C05.651.575, C10.668.491.550
BIN1	274	Alzheimer Disease	0.5	C10.228.140.380.100, C10.574.945.249, F03.087.400.100
BIN1	274	Insulin Resistance	0.2	C18.452.394.968.500, G07.690.320.617
AMT	275	Schizophrenia	0.2	F03.700.750
AMT	275	Lung Neoplasms	0.2	C04.588.894.797.520, C08.381.540, C08.785.520
AMT	275	Pulmonary Disease, Chronic Obstructive	0.2	C08.381.495.389
AMT	275	Hyperglycinemia, Nonketotic	0.93	C10.228.140.163.100.375, C16.320.565.100.477, C16.320.565.189.375, C18.452.132.100.375, C18.452.648.100.477, C18.452.648.189.375
AMT	275	Spinal Dysraphism	0.2	C10.500.680.800, C16.131.666.680.800
ANCR	282	Angelman Syndrome	0.3	C10.228.662.075, C16.131.077.095, C16.131.260.040, C16.320.180.040
ANG	283	Ovarian Cysts	0.3	C04.182.612, C13.351.500.056.630.580, C19.391.630.580
ANG	283	Stroke	0.2	C10.228.140.300.775, C14.907.253.855
ANG	283	Amyotrophic Lateral Sclerosis	0.3	C10.228.854.139, C10.574.562.250, C10.574.950.050, C10.668.467.250, C18.452.845.800.050
ANG	283	Acute-Phase Reaction	0.3	C23.550.470.099
ANGPT1	284	Sepsis	0.31	C01.539.757, C23.550.470.790.500
ANGPT1	284	Brain Diseases	0.2	C10.228.140
ANGPT1	284	Hypertrophy	0.3	C23.300.775
ANGPT1	284	Fibrosis	0.31	C23.550.355
ANGPT1	284	Inflammation	0.3	C23.550.470
ANGPT1	284	Attention Deficit Disorder with Hyperactivity	0.2	F03.550.150.150
ANGPT2	285	Hemangiosarcoma	0.31	C04.557.450.795.390, C04.557.645.390
ANGPT2	285	Respiratory Distress Syndrome, Adult	0.21	C08.381.840, C08.618.840
ANGPT2	285	Stroke	0.23	C10.228.140.300.775, C14.907.253.855
ANGPT2	285	Retinopathy of Prematurity	0.31	C11.768.836, C16.614.521.731
ANGPT2	285	Lymphedema	0.2	C15.604.496
ANGPT2	285	Tobacco Use Disorder	0.2	C25.775.912, F03.900.912
ANK1	286	Prostatic Neoplasms	0.2	C04.588.945.440.770, C12.294.260.750, C12.294.565.625, C12.758.409.750
ANK1	286	Bone Diseases, Developmental	0.3	C05.116.099
ANK1	286	Asthma	0.2	C08.127.108, C08.381.495.108, C08.674.095, C20.543.480.680.095
ANK1	286	Alzheimer Disease	0.2	C10.228.140.380.100, C10.574.945.249, F03.087.400.100
ANK1	286	Spherocytosis, Hereditary	0.3	C15.378.071.141.150.785, C16.320.070.785
ANK1	286	Diabetes Mellitus, Type 2	0.22	C18.452.394.750.149, C19.246.300
ANK1	286	Insulin Resistance	0.2	C18.452.394.968.500, G07.690.320.617
ANK1	286	Tobacco Use Disorder	0.2	C25.775.912, F03.900.912
ANK2	287	Neuroblastoma	0.2	C04.557.465.625.600.590.650.550, C04.557.470.670.590.650.550, C04.557.580.625.600.590.650.550
ANK2	287	Prostatic Neoplasms	0.2	C04.588.945.440.770, C12.294.260.750, C12.294.565.625, C12.758.409.750
ANK2	287	Long QT Syndrome	0.36	C14.280.067.565, C16.131.240.400.715, C23.550.073.547
ANK2	287	Heart Failure	0.2	C14.280.434
ANK2	287	Insulin Resistance	0.2	C18.452.394.968.500, G07.690.320.617
ANK2	287	Alcoholism	0.2	C25.775.100.250, F03.900.100.350
ANK2	287	Tobacco Use Disorder	0.2	C25.775.912, F03.900.912
ANK3	288	Schizophrenia	0.29	F03.700.750
ANK3	288	Alzheimer Disease	0.21	C10.228.140.380.100, C10.574.945.249, F03.087.400.100
ANK3	288	Status Epilepticus	0.3	C10.228.140.490.690
ANK3	288	Tobacco Use Disorder	0.2	C25.775.912, F03.900.912
ANK3	288	Bipolar Disorder	0.6	F03.600.150.150
ANPEP	290	Severe Acute Respiratory Syndrome	0.2	C02.782.600.550.200.750, C08.730.730
ANPEP	290	Lung Neoplasms	0.2	C04.588.894.797.520, C08.381.540, C08.785.520
ANPEP	290	Heart Failure	0.2	C14.280.434
ANPEP	290	Hypertension	0.21	C14.907.489
ANPEP	290	Tobacco Use Disorder	0.2	C25.775.912, F03.900.912
ANPEP	290	Depressive Disorder, Major	0.2	F03.600.300.375
SLC25A4	291	Ophthalmoplegia, Chronic Progressive External	0.28	C05.651.460.700, C10.292.562.750.250, C10.292.562.775, C10.597.622.447.511, C10.668.491.500.700, C11.590.472.250, C11.590.641, C18.452.660.560.700, C23.888.592.636.447.511
SLC25A4	291	Cardiomyopathy, Hypertrophic, Familial	0.3	C14.280.238.100.500, C16.320.160
SLC25A4	291	Diabetic Cardiomyopathies	0.3	C14.280.238.235, C19.246.099.625
ANXA1	301	Carcinoma	0.32	C04.557.470.200
ANXA1	301	Carcinoma, Squamous Cell	0.38	C04.557.470.200.400, C04.557.470.700.400
ANXA1	301	Pancreatic Neoplasms	0.2	C04.588.274.761, C04.588.322.475, C06.301.761, C06.689.667, C19.344.421
ANXA1	301	Mouth Neoplasms	0.3	C04.588.443.591, C07.465.565
ANXA1	301	Mammary Neoplasms, Animal	0.3	C04.588.531, C22.520
ANXA1	301	Mammary Neoplasms, Experimental	0.3	C04.588.531.500, C04.619.590, E05.598.500.496.843
ANXA1	301	Prostatic Neoplasms	0.32	C04.588.945.440.770, C12.294.260.750, C12.294.565.625, C12.758.409.750
ANXA1	301	Neoplasm Invasiveness	0.3	C04.697.645, C23.550.727.645
ANXA1	301	Neoplasm Metastasis	0.34	C04.697.650, C23.550.727.650
ANXA1	301	Lymphatic Metastasis	0.31	C04.697.650.560, C23.550.727.650.560
ANXA1	301	Craniofacial Abnormalities	0.3	C05.660.207, C16.131.621.207
ANXA1	301	Stomach Diseases	0.3	C06.405.748
ANXA1	301	Kidney Diseases	0.3	C12.777.419, C13.351.968.419
ANXA1	301	Heart Failure	0.2	C14.280.434
ANXA1	301	Diabetes Mellitus, Type 2	0.21	C18.452.394.750.149, C19.246.300
ANXA2	302	Leukemia, Myeloid, Acute	0.31	C04.557.337.539.275
ANXA2	302	Carcinoma, Squamous Cell	0.32	C04.557.470.200.400, C04.557.470.700.400
ANXA2	302	Liver Neoplasms	0.3	C04.588.274.623, C06.301.623, C06.552.697
ANXA2	302	Mouth Neoplasms	0.3	C04.588.443.591, C07.465.565
ANXA2	302	Mammary Neoplasms, Animal	0.3	C04.588.531, C22.520
ANXA2	302	Prostatic Neoplasms	0.22	C04.588.945.440.770, C12.294.260.750, C12.294.565.625, C12.758.409.750
ANXA2	302	Neoplasm Invasiveness	0.3	C04.697.645, C23.550.727.645
ANXA2	302	Osteoporosis	0.3	C05.116.198.579
ANXA2	302	Osteonecrosis	0.21	C05.116.852, C23.550.717.732
ANXA2	302	Weight Gain	0.3	C23.888.144.243.926, G07.700.320.249.314.120.200.926
ANXA2	302	Tobacco Use Disorder	0.2	C25.775.912, F03.900.912
ANXA3	306	Ovarian Neoplasms	0.3	C04.588.322.455, C13.351.500.056.630.705, C13.351.937.418.685, C19.344.410, C19.391.630.705
ANXA3	306	Prostatic Neoplasms	0.3	C04.588.945.440.770, C12.294.260.750, C12.294.565.625, C12.758.409.750
ANXA3	306	Arthritis, Rheumatoid	0.51	C05.550.114.154, C05.799.114, C17.300.775.099, C20.111.199
ANXA3	306	Lupus Erythematosus, Systemic	0.31	C17.300.480, C20.111.590
ANXA4	307	Leukemia, Myeloid, Acute	0.3	C04.557.337.539.275
ANXA4	307	Carcinoma	0.3	C04.557.470.200
ANXA4	307	Carcinoma, Hepatocellular	0.3	C04.557.470.200.025.255, C04.588.274.623.160, C06.301.623.160, C06.552.697.160
ANXA4	307	Carcinoma, Renal Cell	0.32	C04.557.470.200.025.390, C04.588.945.947.535.160, C12.758.820.750.160, C12.777.419.473.160, C13.351.937.820.535.160, C13.351.968.419.473.160
ANXA4	307	Liver Neoplasms	0.3	C04.588.274.623, C06.301.623, C06.552.697
ANXA4	307	Mammary Neoplasms, Animal	0.3	C04.588.531, C22.520
ANXA4	307	Mammary Neoplasms, Experimental	0.3	C04.588.531.500, C04.619.590, E05.598.500.496.843
ANXA4	307	Prostatic Neoplasms	0.3	C04.588.945.440.770, C12.294.260.750, C12.294.565.625, C12.758.409.750
ANXA4	307	Precancerous Conditions	0.3	C04.834
ANXA4	307	Tobacco Use Disorder	0.2	C25.775.912, F03.900.912
ANXA5	308	Leukemia, Myeloid, Acute	0.32	C04.557.337.539.275
ANXA5	308	Carcinoma, Squamous Cell	0.31	C04.557.470.200.400, C04.557.470.700.400
ANXA5	308	Stomach Neoplasms	0.3	C04.588.274.476.767, C06.301.371.767, C06.405.249.767, C06.405.748.789
ANXA5	308	Mouth Neoplasms	0.3	C04.588.443.591, C07.465.565
ANXA5	308	Hepatolenticular Degeneration	0.3	C06.552.413, C10.228.140.079.493, C10.228.140.163.100.360, C10.228.662.400, C10.574.500.487, C16.320.400.361, C16.320.565.189.360, C16.320.565.618.403, C18.452.132.100.360, C18.452.648.189.360, C18.452.648.618.403
ANXA5	308	Pulmonary Disease, Chronic Obstructive	0.2	C08.381.495.389
ANXA5	308	Cerebral Palsy	0.2	C10.228.140.140.254
ANXA5	308	Kidney Failure, Chronic	0.2	C12.777.419.780.750.500, C13.351.968.419.780.750.500
ANXA5	308	Pregnancy Complications	0.21	C13.703
ANXA5	308	Pre-Eclampsia	0.5	C13.703.395.249
ANXA5	308	Hyperemesis Gravidarum	0.2	C13.703.407.500, C23.888.821.937.049.500
ANXA5	308	Myocardial Infarction	0.33	C14.280.647.500, C14.907.585.500
ANXA5	308	Venous Thrombosis	0.2	C14.907.355.830.925
ANXA5	308	Hemorrhagic Disorders	0.2	C15.378.463
ANXA5	308	Diabetes Mellitus, Type 2	0.2	C18.452.394.750.149, C19.246.300
ANXA5	308	Metabolic Syndrome X	0.2	C18.452.394.968.500.570, C18.452.625
ANXA5	308	Weight Gain	0.3	C23.888.144.243.926, G07.700.320.249.314.120.200.926
ANXA6	309	Leukemia, Myeloid, Acute	0.3	C04.557.337.539.275
ANXA11	311	Sarcoidosis	0.55	C15.604.515.827
ANXA13	312	Pancreatic Neoplasms	0.2	C04.588.274.761, C04.588.322.475, C06.301.761, C06.689.667, C19.344.421
ANXA13	312	Prostatic Neoplasms	0.2	C04.588.945.440.770, C12.294.260.750, C12.294.565.625, C12.758.409.750
ANXA13	312	Stroke	0.2	C10.228.140.300.775, C14.907.253.855
AOAH	313	Asthma	0.22	C08.127.108, C08.381.495.108, C08.674.095, C20.543.480.680.095
AOAH	313	Parkinson Disease	0.2	C10.228.140.079.862.500, C10.228.662.600.400, C10.574.812
AOAH	313	Hypertension	0.2	C14.907.489
AOAH	313	Amphetamine-Related Disorders	0.3	C25.775.225, F03.900.225
AOAH	313	Tobacco Use Disorder	0.2	C25.775.912, F03.900.912
AOX1	316	Prostatic Neoplasms	0.3	C04.588.945.440.770, C12.294.260.750, C12.294.565.625, C12.758.409.750
AOX1	316	Inflammatory Bowel Diseases	0.2	C06.405.205.731, C06.405.469.432
AOX1	316	Tobacco Use Disorder	0.2	C25.775.912, F03.900.912
APAF1	317	Urinary Bladder Neoplasms	0.2	C04.588.945.947.960, C12.758.820.968, C12.777.829.813, C13.351.937.820.945, C13.351.968.829.707
APAF1	317	Leukemia, Lymphocytic, Chronic, B-Cell	0.22	C04.557.337.428.080.125, C15.604.515.560.080.125, C20.683.515.528.080.125
APAF1	317	Leukemia, Myelogenous, Chronic, BCR-ABL Positive	0.21	C04.557.337.539.250, C15.378.190.636.370
APAF1	317	Melanoma	0.3	C04.557.465.625.650.510, C04.557.580.625.650.510, C04.557.665.510
APAF1	317	Carcinoma, Renal Cell	0.33	C04.557.470.200.025.390, C04.588.945.947.535.160, C12.758.820.750.160, C12.777.419.473.160, C13.351.937.820.535.160, C13.351.968.419.473.160
APAF1	317	Carcinoma, Transitional Cell	0.32	C04.557.470.200.430
APAF1	317	Lung Neoplasms	0.2	C04.588.894.797.520, C08.381.540, C08.785.520
APAF1	317	Clubfoot	0.2	C05.330.495.150, C05.660.585.512.380.500, C16.131.621.585.380.500
APAF1	317	Craniofacial Abnormalities	0.3	C05.660.207, C16.131.621.207
APAF1	317	Pulmonary Disease, Chronic Obstructive	0.2	C08.381.495.389
APAF1	317	Eye Abnormalities	0.3	C11.250, C16.131.384
APAF1	317	Retinal Detachment	0.3	C11.768.648
APAF1	317	Skin Abnormalities	0.3	C16.131.831, C17.800.804
APAF1	317	Tobacco Use Disorder	0.2	C25.775.912, F03.900.912
APOF	319	Alzheimer Disease	0.2	C10.228.140.380.100, C10.574.945.249, F03.087.400.100
APOF	319	Macular Degeneration	0.2	C11.768.585.439
APOF	319	Coronary Artery Disease	0.2	C14.280.647.250.260, C14.907.137.126.339, C14.907.585.250.260
APBA1	320	Tobacco Use Disorder	0.2	C25.775.912, F03.900.912
APBA2	321	Schizophrenia	0.22	F03.700.750
APBA2	321	Tobacco Use Disorder	0.2	C25.775.912, F03.900.912
APBA2	321	Autistic Disorder	0.21	F03.550.325.125
APBB1	322	Alzheimer Disease	0.32	C10.228.140.380.100, C10.574.945.249, F03.087.400.100
APBB1	322	Tobacco Use Disorder	0.2	C25.775.912, F03.900.912
APBB2	323	Alzheimer Disease	0.51	C10.228.140.380.100, C10.574.945.249, F03.087.400.100
APBB2	323	Narcolepsy	0.2	C10.886.425.800.200.750, F03.870.400.800.200.750
APBB2	323	Weight Gain	0.3	C23.888.144.243.926, G07.700.320.249.314.120.200.926
APC	324	Adenoma	0.38	C04.557.470.035
APC	324	Urinary Bladder Neoplasms	0.2	C04.588.945.947.960, C12.758.820.968, C12.777.829.813, C13.351.937.820.945, C13.351.968.829.707
APC	324	Fibromatosis, Abdominal	0.3	C04.557.450.565.590.340.400
APC	324	Fibromatosis, Aggressive	0.54	C04.557.450.565.590.340.410
APC	324	Glioblastoma	0.3	C04.557.465.625.600.380.080.335, C04.557.470.670.380.080.335, C04.557.580.625.600.380.080.335
APC	324	Medulloblastoma	0.6	C04.557.465.625.600.380.515, C04.557.465.625.600.590.500, C04.557.470.670.380.515, C04.557.470.670.590.500, C04.557.580.625.600.380.515, C04.557.580.625.600.590.500
APC	324	Adenomatous Polyps	0.31	C04.557.470.035.215
APC	324	Adenomatous Polyposis Coli	0.6	C04.557.470.035.215.100, C04.588.274.476.411.307.089, C04.588.274.476.411.307.180.089, C04.700.100, C06.301.371.411.307.180.089, C06.405.249.411.307.180.089, C06.405.469.158.356.180.089, C06.405.469.491.307.180.089, C06.405.469.578.249, C16.320.700.100
APC	324	Mesothelioma	0.3	C04.557.470.035.510, C04.557.470.660.510
APC	324	Adenocarcinoma	0.34	C04.557.470.200.025
APC	324	Carcinoma, Hepatocellular	0.6	C04.557.470.200.025.255, C04.588.274.623.160, C06.301.623.160, C06.552.697.160
APC	324	Breast Neoplasms	0.2	C04.588.180, C17.800.090.500
APC	324	Gastrointestinal Neoplasms	0.3	C04.588.274.476, C06.301.371, C06.405.249
APC	324	Intestinal Neoplasms	0.3	C04.588.274.476.411, C06.301.371.411, C06.405.249.411, C06.405.469.491
APC	324	Colorectal Neoplasms	0.31	C04.588.274.476.411.307, C06.301.371.411.307, C06.405.249.411.307, C06.405.469.158.356, C06.405.469.491.307, C06.405.469.860.180
APC	324	Colonic Neoplasms	0.36	C04.588.274.476.411.307.180, C06.301.371.411.307.180, C06.405.249.411.307.180, C06.405.469.158.356.180, C06.405.469.491.307.180
APC	324	Colorectal Neoplasms, Hereditary Nonpolyposis	0.3	C04.588.274.476.411.307.190, C04.700.250, C06.301.371.411.307.190, C06.405.249.411.307.190, C06.405.469.158.356.190, C06.405.469.491.307.190, C16.320.700.250, C18.452.284.255
APC	324	Rectal Neoplasms	0.31	C04.588.274.476.411.307.790, C06.301.371.411.307.790, C06.405.249.411.307.790, C06.405.469.491.307.790, C06.405.469.860.180.500
APC	324	Stomach Neoplasms	0.3	C04.588.274.476.767, C06.301.371.767, C06.405.249.767, C06.405.748.789
APC	324	Pancreatic Neoplasms	0.2	C04.588.274.761, C04.588.322.475, C06.301.761, C06.689.667, C19.344.421
APC	324	Mammary Neoplasms, Animal	0.3	C04.588.531, C22.520
APC	324	Lung Neoplasms	0.31	C04.588.894.797.520, C08.381.540, C08.785.520
APC	324	Carcinoma, Non-Small-Cell Lung	0.3	C04.588.894.797.520.109.220.249, C08.381.540.140.500, C08.785.520.100.220.500
APC	324	Prostatic Neoplasms	0.2	C04.588.945.440.770, C12.294.260.750, C12.294.565.625, C12.758.409.750
APC	324	Cell Transformation, Neoplastic	0.3	C04.697.098.500, C23.550.727.098.500
APC	324	Aberrant Crypt Foci	0.3	C04.834.020
APC	324	Inflammatory Bowel Diseases	0.5	C06.405.205.731, C06.405.469.432
APC	324	Pulmonary Disease, Chronic Obstructive	0.2	C08.381.495.389
APC	324	Stroke	0.2	C10.228.140.300.775, C14.907.253.855
APC	324	Intellectual Disability	0.3	C10.597.606.643, C23.888.592.604.646, F01.700.687, F03.550.600
APC	324	Eye Abnormalities	0.3	C11.250, C16.131.384
APC	324	Fetal Growth Retardation	0.2	C13.703.277.370, C16.300.390, C23.550.393.450
APC	324	Venous Thrombosis	0.2	C14.907.355.830.925
APC	324	Hyperlipidemias	0.3	C18.452.584.500.500
APC	324	Intestinal Polyps	0.3	C23.300.825.411
APC	324	Colonic Polyps	0.21	C23.300.825.411.235
APC	324	Autistic Disorder	0.51	F03.550.325.125
APCS	325	Carcinoma, Hepatocellular	0.3	C04.557.470.200.025.255, C04.588.274.623.160, C06.301.623.160, C06.552.697.160
APCS	325	Liver Neoplasms	0.3	C04.588.274.623, C06.301.623, C06.552.697
APCS	325	Amyloid Neuropathies, Familial	0.21	C10.574.500.050, C10.668.829.050.050, C16.320.400.050, C16.320.565.176.050, C18.452.648.176.050, C18.452.845.500.050.050, C18.452.845.500.075.050
APCS	325	Heart Failure	0.3	C14.280.434
APCS	325	Coronary Artery Disease	0.3	C14.280.647.250.260, C14.907.137.126.339, C14.907.585.250.260
APCS	325	Atherosclerosis	0.22	C14.907.137.126.307
AIRE	326	Candidiasis	0.4	C01.703.160
AIRE	326	Melanoma	0.21	C04.557.465.625.650.510, C04.557.580.625.650.510, C04.557.665.510
AIRE	326	Arthritis, Rheumatoid	0.21	C05.550.114.154, C05.799.114, C17.300.775.099, C20.111.199
AIRE	326	Hepatitis, Autoimmune	0.29	C06.552.380.350.050, C20.111.567
AIRE	326	Scleroderma, Systemic	0.21	C17.300.799, C17.800.784
AIRE	326	Alopecia Areata	0.26	C17.800.329.937.122.147
AIRE	326	Vitiligo	0.2	C17.800.621.440.895
AIRE	326	Hypoparathyroidism	0.2	C19.642.482
AIRE	326	Polyendocrinopathies, Autoimmune	0.5	C19.787, C20.111.750
APEH	327	Colitis, Ulcerative	0.2	C06.405.205.265.231, C06.405.205.731.249, C06.405.469.158.188.231, C06.405.469.432.249
APEX1	328	Urinary Bladder Neoplasms	0.2	C04.588.945.947.960, C12.758.820.968, C12.777.829.813, C13.351.937.820.945, C13.351.968.829.707
APEX1	328	Micronuclei, Chromosome-Defective	0.3	A11.284.430.106.570, A11.284.430.214.190.875.117.570, C23.550.210.570, G05.365.590.175.570
APEX1	328	Neoplasms	0.3	C04
APEX1	328	Leukemia	0.3	C04.557.337
APEX1	328	Melanoma	0.54	C04.557.465.625.650.510, C04.557.580.625.650.510, C04.557.665.510
APEX1	328	Adenomatous Polyposis Coli	0.2	C04.557.470.035.215.100, C04.588.274.476.411.307.089, C04.588.274.476.411.307.180.089, C04.700.100, C06.301.371.411.307.180.089, C06.405.249.411.307.180.089, C06.405.469.158.356.180.089, C06.405.469.491.307.180.089, C06.405.469.578.249, C16.320.700.100
APEX1	328	Breast Neoplasms	0.21	C04.588.180, C17.800.090.500
APEX1	328	Colorectal Neoplasms	0.2	C04.588.274.476.411.307, C06.301.371.411.307, C06.405.249.411.307, C06.405.469.158.356, C06.405.469.491.307, C06.405.469.860.180
APEX1	328	Stomach Neoplasms	0.5	C04.588.274.476.767, C06.301.371.767, C06.405.249.767, C06.405.748.789
APEX1	328	Pancreatic Neoplasms	0.2	C04.588.274.761, C04.588.322.475, C06.301.761, C06.689.667, C19.344.421
APEX1	328	Head and Neck Neoplasms	0.21	C04.588.443
APEX1	328	Hematologic Neoplasms	0.2	C04.588.448, C15.378.400
APEX1	328	Lung Neoplasms	0.21	C04.588.894.797.520, C08.381.540, C08.785.520
APEX1	328	Uterine Cervical Neoplasms	0.2	C04.588.945.418.948.850, C13.351.500.852.593.131, C13.351.500.852.762.850, C13.351.937.418.875.850
APEX1	328	Prostatic Neoplasms	0.2	C04.588.945.440.770, C12.294.260.750, C12.294.565.625, C12.758.409.750
APEX1	328	Pulmonary Disease, Chronic Obstructive	0.2	C08.381.495.389
APEX1	328	Multiple Sclerosis	0.2	C10.114.375.500, C10.314.350.500, C20.111.258.250.500
APEX1	328	Brain Injuries	0.3	C10.228.140.199, C10.900.300.087, C26.260.118, C26.915.300.200
APEX1	328	Stroke	0.21	C10.228.140.300.775, C14.907.253.855
APEX1	328	Alzheimer Disease	0.2	C10.228.140.380.100, C10.574.945.249, F03.087.400.100
APEX1	328	Seizures	0.3	C10.228.140.490.631, C10.597.742, C23.888.592.742
APEX1	328	Pterygium	0.21	C11.187.781
APEX1	328	Graves Disease	0.2	C11.675.349.500, C19.874.283.605, C19.874.397.370, C20.111.555
APEX1	328	Kidney Diseases	0.2	C12.777.419, C13.351.968.419
APEX1	328	Endometriosis	0.23	C13.351.500.163
APEX1	328	Pre-Eclampsia	0.2	C13.703.395.249
APEX1	328	Heart Diseases	0.3	C14.280
APEX1	328	Myocardial Infarction	0.21	C14.280.647.500, C14.907.585.500
APEX1	328	Graft vs Host Disease	0.2	C20.452
APEX1	328	Disease Progression	0.3	C23.550.291.656
BIRC2	329	Urinary Bladder Neoplasms	0.2	C04.588.945.947.960, C12.758.820.968, C12.777.829.813, C13.351.937.820.945, C13.351.968.829.707
BIRC2	329	HIV Infections	0.3	C02.782.815.616.400, C02.800.801.400, C20.673.480
BIRC2	329	Leukemia	0.32	C04.557.337
BIRC2	329	Stomach Neoplasms	0.31	C04.588.274.476.767, C06.301.371.767, C06.405.249.767, C06.405.748.789
BIRC2	329	Lung Neoplasms	0.21	C04.588.894.797.520, C08.381.540, C08.785.520
BIRC2	329	Spinal Muscular Atrophies of Childhood	0.2	C10.228.854.468.800, C10.574.500.812, C10.574.562.500.750, C10.668.467.500.750, C10.668.475.500, C16.320.400.765
BIRC3	330	Urinary Bladder Neoplasms	0.2	C04.588.945.947.960, C12.758.820.968, C12.777.829.813, C13.351.937.820.945, C13.351.968.829.707
BIRC3	330	HIV Infections	0.3	C02.782.815.616.400, C02.800.801.400, C20.673.480
BIRC3	330	Leukemia	0.36	C04.557.337
BIRC3	330	Lung Neoplasms	0.21	C04.588.894.797.520, C08.381.540, C08.785.520
BIRC3	330	Urinary Bladder Neoplasms	0.31	C04.588.945.947.960, C12.758.820.968, C12.777.829.813, C13.351.937.820.945, C13.351.968.829.707
BIRC3	330	Fatty Liver	0.3	C06.552.241
BIRC3	330	Pulmonary Disease, Chronic Obstructive	0.2	C08.381.495.389
XIAP	331	Leukemia, Myelogenous, Chronic, BCR-ABL Positive	0.22	C04.557.337.539.250, C15.378.190.636.370
XIAP	331	Esophageal Neoplasms	0.31	C04.588.274.476.205, C04.588.443.353, C06.301.371.205, C06.405.117.430, C06.405.249.205
XIAP	331	Ovarian Neoplasms	0.31	C04.588.322.455, C13.351.500.056.630.705, C13.351.937.418.685, C19.344.410, C19.391.630.705
XIAP	331	Mammary Neoplasms, Experimental	0.3	C04.588.531.500, C04.619.590, E05.598.500.496.843
XIAP	331	Lung Neoplasms	0.2	C04.588.894.797.520, C08.381.540, C08.785.520
XIAP	331	Amyotrophic Lateral Sclerosis	0.3	C10.228.854.139, C10.574.562.250, C10.574.950.050, C10.668.467.250, C18.452.845.800.050
XIAP	331	Myocardial Reperfusion Injury	0.3	C14.280.238.615, C14.280.647.625, C14.907.585.625, C14.907.725.600, C23.550.767.877.500
XIAP	331	Lymphoproliferative Disorders	0.32	C15.604.515, C20.683.515
BIRC5	332	Leukemia, Lymphocytic, Chronic, B-Cell	0.21	C04.557.337.428.080.125, C15.604.515.560.080.125, C20.683.515.528.080.125
BIRC5	332	Leukemia, Myelogenous, Chronic, BCR-ABL Positive	0.5	C04.557.337.539.250, C15.378.190.636.370
BIRC5	332	Leukemia, Myeloid, Acute	0.2	C04.557.337.539.275
BIRC5	332	Leukemia, Megakaryoblastic, Acute	0.3	C04.557.337.539.275.450
BIRC5	332	Carcinoma, Hepatocellular	0.4	C04.557.470.200.025.255, C04.588.274.623.160, C06.301.623.160, C06.552.697.160
BIRC5	332	Carcinoma, Renal Cell	0.42	C04.557.470.200.025.390, C04.588.945.947.535.160, C12.758.820.750.160, C12.777.419.473.160, C13.351.937.820.535.160, C13.351.968.419.473.160
BIRC5	332	Carcinoma, Small Cell	0.3	C04.557.470.200.380
BIRC5	332	Breast Neoplasms	0.5	C04.588.180, C17.800.090.500
BIRC5	332	Colorectal Neoplasms	0.2	C04.588.274.476.411.307, C06.301.371.411.307, C06.405.249.411.307, C06.405.469.158.356, C06.405.469.491.307, C06.405.469.860.180
BIRC5	332	Colonic Neoplasms	0.34	C04.588.274.476.411.307.180, C06.301.371.411.307.180, C06.405.249.411.307.180, C06.405.469.158.356.180, C06.405.469.491.307.180
BIRC5	332	Stomach Neoplasms	0.37	C04.588.274.476.767, C06.301.371.767, C06.405.249.767, C06.405.748.789
BIRC5	332	Ovarian Neoplasms	0.2	C04.588.322.455, C13.351.500.056.630.705, C13.351.937.418.685, C19.344.410, C19.391.630.705
BIRC5	332	Lung Neoplasms	0.39	C04.588.894.797.520, C08.381.540, C08.785.520
BIRC5	332	Carcinoma, Non-Small-Cell Lung	0.31	C04.588.894.797.520.109.220.249, C08.381.540.140.500, C08.785.520.100.220.500
BIRC5	332	Endometrial Neoplasms	0.3	C04.588.945.418.948.585, C13.351.500.852.762.200, C13.351.937.418.875.200
APLP2	334	Myocardial Ischemia	0.3	C14.280.647, C14.907.585
APLP2	334	Nerve Degeneration	0.3	C23.550.737
APLP2	334	Tobacco Use Disorder	0.2	C25.775.912, F03.900.912
APOA1	335	Intracranial Aneurysm	0.2	C10.228.140.300.510.600, C14.907.055.635, C14.907.253.560.300
APOA1	335	Death	0.3	C23.550.260
APOA1	335	HIV Infections	0.33	C02.782.815.616.400, C02.800.801.400, C20.673.480
APOA1	335	Adenocarcinoma	0.31	C04.557.470.200.025
APOA1	335	Carcinoma, Hepatocellular	0.31	C04.557.470.200.025.255, C04.588.274.623.160, C06.301.623.160, C06.552.697.160
APOA1	335	Stomach Neoplasms	0.31	C04.588.274.476.767, C06.301.371.767, C06.405.249.767, C06.405.748.789
APOA1	335	Lung Neoplasms	0.31	C04.588.894.797.520, C08.381.540, C08.785.520
APOA1	335	Osteonecrosis	0.2	C05.116.852, C23.550.717.732
APOA1	335	Femur Head Necrosis	0.2	C05.116.852.175, C23.550.717.732.368
APOA1	335	Gout	0.2	C05.550.114.423, C05.799.414, C16.320.565.798.368, C18.452.648.798.368
APOA1	335	Cholelithiasis	0.21	C06.130.409
APOA1	335	Cholecystolithiasis	0.2	C06.130.409.178, C06.130.564.332
APOA1	335	Drug-Induced Liver Injury	0.3	C06.552.195, C25.100.562, C25.723.260
APOA1	335	Behcet Syndrome	0.3	C07.465.075, C11.941.879.780.880.200, C14.907.940.100, C17.800.862.150
APOA1	335	Acute Lung Injury	0.3	C08.381.520.500
APOA1	335	Multiple Sclerosis	0.21	C10.114.375.500, C10.314.350.500, C20.111.258.250.500
APOA1	335	Carotid atherosclerosis	0.21	C10.228.140.300.200, C14.907.253.123
APOA1	335	Stroke	0.52	C10.228.140.300.775, C14.907.253.855
APOA1	335	Dementia	0.21	C10.228.140.380, F03.087.400
APOA1	335	Alzheimer Disease	0.2	C10.228.140.380.100, C10.574.945.249, F03.087.400.100
APOA1	335	Retinal Diseases	0.22	C11.768
APOA1	335	Glomerulonephritis, Membranous	0.3	C12.777.419.570.363.625, C13.351.968.419.570.363.625, C20.111.535
APOA1	335	Kidney Failure, Chronic	0.2	C12.777.419.780.750.500, C13.351.968.419.780.750.500
APOA1	335	Cardiovascular Diseases	0.3	C14
APOA1	335	Diabetic Cardiomyopathies	0.31	C14.280.238.235, C19.246.099.625
APOA1	335	Myocardial Ischemia	0.23	C14.280.647, C14.907.585
APOA1	335	Coronary Disease	0.25	C14.280.647.250, C14.907.585.250
APOA1	335	Coronary Artery Disease	0.2	C14.280.647.250.260, C14.907.137.126.339, C14.907.585.250.260
APOA1	335	Myocardial Infarction	0.3	C14.280.647.500, C14.907.585.500
APOA1	335	Atherosclerosis	0.4	C14.907.137.126.307
APOA1	335	Hypertension	0.55	C14.907.489
APOA1	335	Hypoalphalipoproteinemias	0.31	C16.320.565.398.500.330, C18.452.584.500.875.330, C18.452.648.398.500.330
APOA1	335	Drug Eruptions	0.3	C17.800.174.600, C20.543.206.380, C25.100.468.380
APOA1	335	Diabetes Mellitus, Type 2	0.3	C18.452.394.750.149, C19.246.300
APOA1	335	Metabolic Syndrome X	0.24	C18.452.394.968.500.570, C18.452.625
APOA1	335	Dyslipidemias	0.25	C18.452.584.500
APOA1	335	Hyperlipidemias	0.27	C18.452.584.500.500
APOA1	335	Hypercholesterolemia	0.23	C18.452.584.500.500.396
APOA1	335	Obesity	0.3	C18.654.726.500, C23.888.144.699.500, E01.370.600.115.100.160.120.699.500, G07.100.100.160.120.699.500
APOA1	335	Hyperuricemia	0.21	C23.550.449
APOA1	335	Inflammation	0.31	C23.550.470
APOA1	335	Edema	0.3	C23.888.277
APOA1	335	Anoxia	0.3	C23.888.852.079
APOA2	336	Urinary Bladder Neoplasms	0.2	C04.588.945.947.960, C12.758.820.968, C12.777.829.813, C13.351.937.820.945, C13.351.968.829.707
APOA2	336	Lymphoma, Non-Hodgkin	0.2	C04.557.386.480, C15.604.515.569.480, C20.683.515.761.480
APOA2	336	Lung Neoplasms	0.2	C04.588.894.797.520, C08.381.540, C08.785.520
APOA2	336	Pulmonary Disease, Chronic Obstructive	0.2	C08.381.495.389
APOA2	336	Coronary Disease	0.2	C14.280.647.250, C14.907.585.250
APOA2	336	Atherosclerosis	0.27	C14.907.137.126.307
APOA2	336	Hyperlipoproteinemia Type II	0.3	C16.320.565.398.481, C18.452.584.500.500.644.475, C18.452.648.398.481
APOA2	336	Diabetes Mellitus, Type 2	0.21	C18.452.394.750.149, C19.246.300
APOA2	336	Hyperlipidemias	0.2	C18.452.584.500.500
APOA2	336	Obesity	0.22	C18.654.726.500, C23.888.144.699.500, E01.370.600.115.100.160.120.699.500, G07.100.100.160.120.699.500
APOA4	337	Urinary Bladder Neoplasms	0.2	C04.588.945.947.960, C12.758.820.968, C12.777.829.813, C13.351.937.820.945, C13.351.968.829.707
APOA4	337	Lymphoma, Non-Hodgkin	0.2	C04.557.386.480, C15.604.515.569.480, C20.683.515.761.480
APOA4	337	Liver Neoplasms, Experimental	0.3	C04.588.274.623.460, C04.619.540, C06.301.623.460, C06.552.697.580, E05.598.500.496.750
APOA4	337	Lung Neoplasms	0.2	C04.588.894.797.520, C08.381.540, C08.785.520
APOA4	337	Cholelithiasis	0.2	C06.130.409
APOA4	337	Cholecystolithiasis	0.2	C06.130.409.178, C06.130.564.332
APOA4	337	Pulmonary Disease, Chronic Obstructive	0.2	C08.381.495.389
APOA4	337	Carotid atherosclerosis	0.2	C10.228.140.300.200, C14.907.253.123
APOA4	337	Cardiovascular Diseases	0.21	C14
APOA4	337	Myocardial Ischemia	0.2	C14.280.647, C14.907.585
APOA4	337	Coronary Disease	0.33	C14.280.647.250, C14.907.585.250
APOA4	337	Coronary Artery Disease	0.2	C14.280.647.250.260, C14.907.137.126.339, C14.907.585.250.260
APOA4	337	Myocardial Infarction	0.3	C14.280.647.500, C14.907.585.500
APOA4	337	Atherosclerosis	0.51	C14.907.137.126.307
APOA4	337	Hyperlipoproteinemia Type II	0.3	C16.320.565.398.481, C18.452.584.500.500.644.475, C18.452.648.398.481
APOA4	337	Hyperlipoproteinemia Type IV	0.2	C16.320.565.398.487, C18.452.584.500.500.644.490, C18.452.584.500.500.851.500, C18.452.648.398.487
APOA4	337	Diabetes Mellitus, Type 2	0.2	C18.452.394.750.149, C19.246.300
APOA4	337	Metabolic Syndrome X	0.2	C18.452.394.968.500.570, C18.452.625
APOA4	337	Hyperlipidemias	0.2	C18.452.584.500.500
APOA4	337	Hypercholesterolemia	0.2	C18.452.584.500.500.396
APOA4	337	Obesity	0.2	C18.654.726.500, C23.888.144.699.500, E01.370.600.115.100.160.120.699.500, G07.100.100.160.120.699.500
APOA4	337	Hyperuricemia	0.2	C23.550.449
APOB	338	Hepatitis C, Chronic	0.24	C02.440.440.120, C02.782.350.350.120, C06.552.380.350.120, C06.552.380.705.440.120
APOB	338	Urinary Bladder Neoplasms	0.2	C04.588.945.947.960, C12.758.820.968, C12.777.829.813, C13.351.937.820.945, C13.351.968.829.707
APOB	338	Schizophrenia	0.2	F03.700.750
APOB	338	Lymphoma, Non-Hodgkin	0.2	C04.557.386.480, C15.604.515.569.480, C20.683.515.761.480
APOB	338	Gallbladder Neoplasms	0.2	C04.588.274.120.401, C06.130.320.401, C06.130.564.401, C06.301.120.401
APOB	338	Osteonecrosis	0.2	C05.116.852, C23.550.717.732
APOB	338	Femur Head Necrosis	0.2	C05.116.852.175, C23.550.717.732.368
APOB	338	Holoprosencephaly	0.2	C05.660.207.410, C10.500.034.875, C16.131.077.410, C16.131.260.380, C16.131.621.207.410, C16.131.666.034.875, C16.131.666.410, C16.320.180.380
APOB	338	Cholelithiasis	0.25	C06.130.409
APOB	338	Gallbladder Diseases	0.23	C06.130.564
APOB	338	Inflammatory Bowel Diseases	0.2	C06.405.205.731, C06.405.469.432
APOB	338	Fatty Liver	0.4	C06.552.241
APOB	338	Behcet Syndrome	0.3	C07.465.075, C11.941.879.780.880.200, C14.907.940.100, C17.800.862.150
APOB	338	Pulmonary Disease, Chronic Obstructive	0.2	C08.381.495.389
APOB	338	Carotid Artery Diseases	0.21	C10.228.140.300.200, C14.907.253.123
APOB	338	Carotid atherosclerosis	0.23	C10.228.140.300.200, C14.907.253.123
APOB	338	Cerebral Hemorrhage	0.21	C10.228.140.300.535.200, C14.907.253.573.200, C23.550.414.913.100
APOB	338	Stroke	0.24	C10.228.140.300.775, C14.907.253.855
APOB	338	Dementia	0.2	C10.228.140.380, F03.087.400
APOB	338	Alzheimer Disease	0.2	C10.228.140.380.100, C10.574.945.249, F03.087.400.100
APOB	338	Essential Tremor	0.2	C10.228.662.350
APOB	338	Spina Bifida Cystica	0.21	C10.500.680.800.730, C16.131.666.680.800.730
[truncated: 49,009 more rows]
