# Supplementary material for: Enrichment Analysis Identifies Functional MicroRNA-Disease Associations in Humans
Source: PLoS One. 2015 Aug 21;10(8):e0136285. doi: 10.1371/journal.pone.0136285 (PMC4546424; doi:10.1371/journal.pone.0136285)
Supplement: S4 Table — (XLSX) [file pone.0136285.s009.xlsx]

## Sheet: Sheet1
Table S4. MDAs with highest degree of significance.
miRNA	Disease	NmiRNA-targeted DG	PIS	Evidence from HMDD database
hsa-miR-155-5p	Tobacco Use Disorder	39	0.164029	Not available
hsa-miR-1	Tobacco Use Disorder	35	0.116063	Not available
hsa-miR-21-5p	Breast Neoplasms	29	0.743474	Available
hsa-miR-16-5p	Breast Neoplasms	27	0.707865	Available
hsa-miR-21-5p	Lung Neoplasms	24	0.839744	Available
hsa-miR-145-5p	Tobacco Use Disorder	24	0.126814	Not available
hsa-miR-30a-5p	Tobacco Use Disorder	24	0.0778612	Not available
hsa-miR-21-5p	Tobacco Use Disorder	23	0.158144	Not available
hsa-miR-16-5p	Tobacco Use Disorder	23	0.149128	Not available
hsa-miR-155-5p	Breast Neoplasms	22	0.594249	Available
hsa-miR-21-5p	Colorectal Neoplasms	21	0.800643	Available
hsa-miR-21-5p	Ovarian Neoplasms	19	1.0363	Available
hsa-miR-21-5p	Prostatic Neoplasms	19	0.539326	Available
hsa-let-7b-5p	Tobacco Use Disorder	19	0.0872274	Not available
hsa-miR-24-3p	Breast Neoplasms	18	0.919781	Available
hsa-miR-155-5p	Lung Neoplasms	18	0.641304	Available
hsa-miR-155-5p	Prostatic Neoplasms	18	0.456912	Not available
hsa-miR-21-5p	Pulmonary Disease, Chronic Obstructive	17	0.890173	Not available
hsa-miR-16-5p	Lung Neoplasms	17	0.731649	Not available
hsa-miR-155-5p	Pulmonary Disease, Chronic Obstructive	17	0.643185	Not available
hsa-miR-155-5p	Urinary Bladder Neoplasms	17	0.632959	Available
hsa-miR-145-5p	Lung Neoplasms	17	0.54557	Available
hsa-miR-21-5p	Urinary Bladder Neoplasms	16	0.812874	Available
hsa-miR-16-5p	Urinary Bladder Neoplasms	16	0.692416	Not available
hsa-miR-34a-5p	Breast Neoplasms	16	0.626473	Available
hsa-miR-16-5p	Prostatic Neoplasms	16	0.478558	Available
hsa-miR-155-5p	Alzheimer Disease	16	0.432836	Not available
hsa-miR-16-5p	Alzheimer Disease	16	0.425662	Not available
hsa-miR-1	Breast Neoplasms	16	0.367806	Available
hsa-miR-21-5p	Colonic Neoplasms	15	1.07477	Available
hsa-miR-16-5p	Ovarian Neoplasms	15	0.876461	Available
hsa-miR-125b-5p	Lung Neoplasms	15	0.524439	Available
hsa-miR-17-5p	Breast Neoplasms	15	0.516099	Available
hsa-miR-145-5p	Breast Neoplasms	15	0.494681	Available
hsa-let-7a-5p	Breast Neoplasms	15	0.422366	Available
hsa-miR-138-5p	Breast Neoplasms	15	0.306047	Not available
hsa-miR-155-5p	Myocardial Infarction	15	0.285403	Available
hsa-miR-1	Schizophrenia	15	0.190196	Not available
hsa-miR-145-5p	Ovarian Neoplasms	14	0.692308	Available
hsa-miR-155-5p	Colorectal Neoplasms	14	0.647444	Available
hsa-miR-145-5p	Urinary Bladder Neoplasms	14	0.508172	Available
hsa-miR-15a-5p	Breast Neoplasms	14	0.486034	Available
hsa-miR-155-5p	Diabetes Mellitus, Type 2	14	0.461039	Not available
hsa-miR-21-5p	Hypertension	14	0.445667	Available
hsa-let-7a-5p	Colorectal Neoplasms	14	0.416382	Available
hsa-miR-155-5p	Hypertension	14	0.389082	Available
hsa-let-7b-5p	Breast Neoplasms	14	0.387457	Available
hsa-miR-145-5p	Pancreatic Neoplasms	14	0.381966	Available
hsa-miR-124-3p	Tobacco Use Disorder	14	0.0731244	Not available
hsa-miR-141-3p	Tobacco Use Disorder	14	0.0718162	Not available
hsa-miR-200c-3p	Tobacco Use Disorder	14	0.0643107	Not available
hsa-miR-21-5p	Esophageal Neoplasms	13	0.952569	Available
hsa-miR-34a-5p	Ovarian Neoplasms	13	0.91791	Available
hsa-miR-21-5p	Stomach Neoplasms	13	0.880597	Available
hsa-miR-17-5p	Ovarian Neoplasms	13	0.859345	Available
hsa-miR-24-3p	Lung Neoplasms	13	0.77154	Available
hsa-miR-34a-5p	Lung Neoplasms	13	0.694805	Available
hsa-miR-125b-5p	Ovarian Neoplasms	13	0.590476	Available
hsa-miR-145-5p	Pulmonary Disease, Chronic Obstructive	13	0.538023	Not available
hsa-let-7a-5p	Lung Neoplasms	13	0.483957	Available
hsa-miR-21-5p	Asthma	13	0.427817	Not available
hsa-miR-16-5p	Hypertension	13	0.374352	Not available
hsa-miR-29b-3p	Alzheimer Disease	13	0.315265	Available
hsa-miR-155-5p	Schizophrenia	13	0.313599	Not available
hsa-miR-29a-3p	Alzheimer Disease	13	0.236203	Available
hsa-miR-155-5p	Stroke	13	0.196145	Available
hsa-miR-200a-3p	Tobacco Use Disorder	13	0.0587484	Not available
hsa-miR-210-3p	Tobacco Use Disorder	13	0.0267176	Not available
hsa-miR-21-5p	Neoplasm Metastasis	12	0.990196	Not available
hsa-miR-21-5p	Lymphoma, Non-Hodgkin	12	0.889222	Available
hsa-miR-24-3p	Urinary Bladder Neoplasms	12	0.88408	Available
hsa-miR-24-3p	Colorectal Neoplasms	12	0.810231	Not available
hsa-miR-16-5p	Pulmonary Disease, Chronic Obstructive	12	0.771127	Not available
hsa-miR-20a-5p	Ovarian Neoplasms	12	0.76087	Available
hsa-miR-145-5p	Stomach Neoplasms	12	0.564482	Available
hsa-miR-125b-5p	Breast Neoplasms	12	0.476277	Available
hsa-miR-20a-5p	Breast Neoplasms	12	0.457249	Available
hsa-miR-146a-5p	Lung Neoplasms	12	0.425101	Available
hsa-miR-155-5p	Myocardial Ischemia	12	0.402439	Not available
hsa-miR-145-5p	Alzheimer Disease	12	0.372487	Not available
hsa-miR-1	Lung Neoplasms	12	0.363322	Available
hsa-miR-26a-5p	Breast Neoplasms	12	0.321892	Available
hsa-miR-222-3p	Breast Neoplasms	12	0.290383	Available
hsa-miR-1	Hypertension	12	0.248756	Available
hsa-miR-124-3p	Pancreatic Neoplasms	12	0.208678	Available
hsa-miR-16-5p	Stroke	12	0.205549	Not available
hsa-miR-24-3p	Ovarian Neoplasms	11	1.11049	Not available
hsa-miR-24-3p	Pulmonary Disease, Chronic Obstructive	11	0.85	Not available
hsa-miR-21-5p	Pancreatic Neoplasms	11	0.743169	Available
hsa-miR-16-5p	Colonic Neoplasms	11	0.721374	Available
hsa-miR-16-5p	Stomach Neoplasms	11	0.671845	Available
hsa-miR-155-5p	Ovarian Neoplasms	11	0.629149	Available
hsa-miR-16-5p	Leukemia, Lymphacytic, Chronic, B-Cell	11	0.617977	Available
hsa-miR-106b-5p	Ovarian Neoplasms	11	0.607214	Available
hsa-miR-155-5p	Stomach Neoplasms	11	0.590083	Available
hsa-miR-21-5p	Cardiovascular Diseases	11	0.579661	Available
hsa-miR-21-5p	Diabetes Mellitus, Type 2	11	0.551072	Available
hsa-miR-17-5p	Colorectal Neoplasms	11	0.531987	Available
hsa-miR-16-5p	Diabetes Mellitus, Type 2	11	0.413381	Not available
hsa-miR-146a-5p	Colorectal Neoplasms	11	0.409639	Available
hsa-miR-138-5p	Lung Neoplasms	11	0.339166	Available
hsa-miR-21-5p	Myocardial Infarction	11	0.332487	Available
hsa-miR-125b-5p	Pancreatic Neoplasms	11	0.328796	Available
hsa-miR-17-5p	Pancreatic Neoplasms	11	0.328767	Available
hsa-miR-125b-5p	Alzheimer Disease	11	0.32382	Available
hsa-miR-155-5p	Coronary Artery Disease	11	0.315036	Not available
hsa-miR-205-5p	Breast Neoplasms	11	0.278245	Available
hsa-miR-200c-3p	Breast Neoplasms	11	0.255261	Available
hsa-miR-138-5p	Prostatic Neoplasms	11	0.249733	Not available
hsa-miR-146a-5p	Alzheimer Disease	11	0.235426	Available
hsa-let-7b-5p	Diabetes Mellitus, Type 2	11	0.181709	Not available
hsa-miR-122-5p	Tobacco Use Disorder	11	0.082435	Not available
hsa-miR-200b-3p	Tobacco Use Disorder	11	0.0504148	Not available
hsa-miR-429	Tobacco Use Disorder	11	0.0303903	Not available
hsa-miR-21-5p	Neoplasms	10	0.917969	Available
hsa-miR-21-5p	Melanoma	10	0.864469	Available
hsa-miR-21-5p	Leukemia, Lymphacytic, Chronic, B-Cell	10	0.814697	Available
hsa-miR-21-5p	Atherosclerosis	10	0.731982	Available
hsa-miR-16-5p	Colorectal Neoplasms	10	0.70901	Available
hsa-miR-155-5p	Atherosclerosis	10	0.567474	Available
hsa-miR-21-5p	Alzheimer Disease	10	0.536017	Available
hsa-miR-145-5p	Colorectal Neoplasms	10	0.529874	Available
hsa-miR-125b-5p	Urinary Bladder Neoplasms	10	0.52648	Available
hsa-miR-20a-5p	Colorectal Neoplasms	10	0.487091	Available
hsa-miR-146a-5p	Pulmonary Disease, Chronic Obstructive	10	0.484211	Not available
hsa-miR-146a-5p	Urinary Bladder Neoplasms	10	0.441412	Available
hsa-miR-29b-3p	Lung Neoplasms	10	0.414795	Available
hsa-miR-181a-5p	Lung Neoplasms	10	0.408602	Available
hsa-miR-29b-3p	Breast Neoplasms	10	0.375114	Available
hsa-miR-1	Urinary Bladder Neoplasms	10	0.3498	Available
hsa-miR-106b-5p	Breast Neoplasms	10	0.345794	Available
hsa-miR-21-5p	Coronary Artery Disease	10	0.323404	Available
hsa-miR-16-5p	Coronary Artery Disease	10	0.313752	Not available
hsa-miR-124-3p	Breast Neoplasms	10	0.31205	Available
hsa-miR-424-5p	Breast Neoplasms	10	0.302889	Not available
hsa-miR-20a-5p	Prostatic Neoplasms	10	0.292735	Available
hsa-let-7a-5p	Prostatic Neoplasms	10	0.292063	Available
hsa-miR-155-5p	Craniofacial Abnormalities	10	0.270115	Not available
hsa-miR-1	Diabetes Mellitus, Type 2	10	0.266974	Not available
hsa-miR-126-3p	Lung Neoplasms	10	0.255751	Available
hsa-miR-373-3p	Breast Neoplasms	10	0.24359	Available
hsa-miR-29b-3p	Hypertension	10	0.237752	Not available
hsa-miR-141-3p	Breast Neoplasms	10	0.231123	Available
hsa-miR-145-5p	Myocardial Infarction	10	0.207071	Not available
hsa-miR-29a-3p	Myocardial Infarction	10	0.155172	Available
hsa-miR-17-5p	Tobacco Use Disorder	10	0.11104	Not available
hsa-miR-29a-3p	Tobacco Use Disorder	10	0.0870947	Not available
hsa-miR-204-5p	Tobacco Use Disorder	10	0.0299841	Not available
hsa-miR-21-5p	Endometriosis	9	0.852459	Not available
hsa-miR-15a-5p	Colonic Neoplasms	9	0.797619	Available
hsa-let-7a-5p	Ovarian Neoplasms	9	0.69305	Available
hsa-miR-17-5p	Esophageal Neoplasms	9	0.680365	Not available
hsa-miR-20a-5p	Esophageal Neoplasms	9	0.643902	Available
hsa-miR-17-5p	Urinary Bladder Neoplasms	9	0.583987	Available
hsa-miR-17-5p	Lung Neoplasms	9	0.581242	Available
hsa-miR-16-5p	Head and Neck Neoplasms	9	0.580913	Not available
hsa-miR-155-5p	Lymphoma, Non-Hodgkin	9	0.577495	Available
hsa-miR-15a-5p	Urinary Bladder Neoplasms	9	0.574639	Available
hsa-miR-146a-5p	Ovarian Neoplasms	9	0.562745	Available
hsa-miR-15a-5p	Lung Neoplasms	9	0.562584	Not available
hsa-miR-16-5p	Atherosclerosis	9	0.562372	Not available
hsa-miR-21-5p	Multiple Sclerosis	9	0.539658	Available
hsa-miR-125b-5p	Colorectal Neoplasms	9	0.516611	Available
hsa-miR-20a-5p	Lung Neoplasms	9	0.493943	Available
hsa-miR-155-5p	Leukemia, Lymphacytic, Chronic, B-Cell	9	0.488839	Available
hsa-miR-29b-3p	Ovarian Neoplasms	9	0.480916	Available
hsa-let-7a-5p	Urinary Bladder Neoplasms	9	0.458861	Not available
hsa-miR-205-5p	Ovarian Neoplasms	9	0.441352	Not available
hsa-miR-146a-5p	Stomach Neoplasms	9	0.436019	Available
hsa-miR-1	Ovarian Neoplasms	9	0.427673	Available
hsa-miR-155-5p	Cardiovascular Diseases	9	0.417633	Not available
hsa-miR-155-5p	Asthma	9	0.413598	Available
hsa-miR-146a-5p	Breast Neoplasms	9	0.410185	Available
hsa-miR-34a-5p	Prostatic Neoplasms	9	0.410124	Available
hsa-miR-21-5p	Carcinoma, Hepatocellular	8	1.07886	Available
hsa-miR-21-5p	Glioblastoma	8	0.896825	Available
hsa-miR-21-5p	Diabetes Mellitus, Experimental	8	0.819277	Not available
hsa-miR-21-5p	Kidney Failure, Chronic	8	0.784946	Not available
hsa-let-7a-5p	Colonic Neoplasms	8	0.741573	Available
hsa-miR-15a-5p	Ovarian Neoplasms	8	0.727451	Not available
hsa-miR-21-5p	Carcinoma, Non-Small-Cell Lung	8	0.721053	Available
hsa-miR-145-5p	Colonic Neoplasms	8	0.709821	Available
hsa-miR-24-3p	Stomach Neoplasms	8	0.703786	Available
hsa-miR-34a-5p	Urinary Bladder Neoplasms	8	0.690076	Available
hsa-miR-34a-5p	Stomach Neoplasms	8	0.646799	Available
hsa-miR-16-5p	Lymphoma, Non-Hodgkin	8	0.643979	Not available
hsa-miR-16-5p	Carcinoma	8	0.584838	Available
hsa-miR-155-5p	Carcinoma, Hepatocellular	8	0.583149	Available
hsa-miR-155-5p	Colonic Neoplasms	8	0.574648	Available
hsa-miR-125b-5p	Pulmonary Disease, Chronic Obstructive	8	0.556452	Not available
hsa-miR-16-5p	Mouth Neoplasms	8	0.552239	Not available
hsa-miR-21-5p	Arthritis, Rheumatoid	8	0.526316	Not available
hsa-miR-195-5p	Ovarian Neoplasms	8	0.510891	Not available
hsa-miR-155-5p	Pancreatic Neoplasms	8	0.499006	Available
hsa-miR-26a-5p	Ovarian Neoplasms	8	0.482422	Not available
hsa-miR-181a-5p	Ovarian Neoplasms	8	0.466797	Not available
hsa-miR-146a-5p	Atherosclerosis	8	0.417722	Available
hsa-miR-16-5p	Multiple Sclerosis	8	0.409884	Available
hsa-miR-1	Carcinoma	8	0.409091	Not available
hsa-miR-21-5p	Obesity	8	0.403071	Available
hsa-miR-21-5p	Adenocarcinoma	7	1.17222	Available
hsa-miR-21-5p	Endometrial Neoplasms	7	1.0163	Available
hsa-miR-34a-5p	Colonic Neoplasms	7	0.985075	Available
hsa-miR-24-3p	Carcinoma, Hepatocellular	7	0.90785	Available
hsa-miR-21-5p	Carcinoma	7	0.876068	Available
hsa-miR-17-5p	Colonic Neoplasms	7	0.875	Available
hsa-miR-34a-5p	Glioblastoma	7	0.858491	Available
hsa-miR-146a-5p	Multiple Myeloma	7	0.801105	Not available
hsa-miR-16-5p	Carcinoma, Hepatocellular	7	0.770718	Available
hsa-miR-125b-5p	Colonic Neoplasms	7	0.768421	Available
hsa-miR-20a-5p	Colonic Neoplasms	7	0.752941	Available
hsa-miR-34a-5p	Pulmonary Disease, Chronic Obstructive	7	0.724409	Available
hsa-miR-16-5p	Esophageal Neoplasms	7	0.689769	Not available
hsa-miR-16-5p	Neoplasms	7	0.689769	Available
hsa-let-7a-5p	Carcinoma, Hepatocellular	7	0.672727	Available
hsa-miR-34a-5p	Pancreatic Neoplasms	7	0.65043	Available
hsa-let-7a-5p	Mouth Neoplasms	7	0.634783	Not available
hsa-miR-16-5p	Multiple Myeloma	7	0.619565	Available
hsa-miR-21-5p	Premature Birth	7	0.591623	Not available
hsa-miR-15a-5p	Lymphoma, Non-Hodgkin	7	0.58885	Not available
hsa-miR-146a-5p	Lymphoma, Non-Hodgkin	7	0.565972	Not available
hsa-let-7a-5p	Endometriosis	7	0.549242	Available
hsa-let-7a-5p	Pulmonary Disease, Chronic Obstructive	7	0.532922	Not available
hsa-miR-145-5p	Neoplasms	7	0.530534	Available
hsa-miR-503-5p	Ovarian Neoplasms	7	0.521042	Not available
hsa-let-7a-5p	Stomach Neoplasms	7	0.520833	Available
hsa-miR-449a	Ovarian Neoplasms	7	0.518072	Available
hsa-miR-146a-5p	Melanoma	7	0.515556	Available
hsa-miR-155-5p	Endometriosis	7	0.514739	Not available
hsa-miR-155-5p	Neoplasms	7	0.51145	Available
hsa-miR-20a-5p	Urinary Bladder Neoplasms	7	0.5104	Available
hsa-miR-20a-5p	Pancreatic Neoplasms	7	0.503145	Available
hsa-miR-125b-5p	Leukemia, Lymphacytic, Chronic, B-Cell	7	0.482394	Available
hsa-let-7b-5p	Ovarian Neoplasms	7	0.472546	Available
hsa-miR-16-5p	Glioma	7	0.467033	Available
hsa-miR-155-5p	Reperfusion Injury	7	0.458333	Not available
hsa-let-7a-5p	Pancreatic Neoplasms	7	0.449541	Available
hsa-miR-124-3p	Ovarian Neoplasms	7	0.445872	Not available
hsa-miR-29b-3p	Atherosclerosis	7	0.431707	Available
hsa-miR-106a-5p	Ovarian Neoplasms	7	0.427711	Not available
hsa-miR-16-5p	Cardiovascular Diseases	7	0.41691	Not available
hsa-miR-29b-3p	Colorectal Neoplasms	7	0.404007	Not available
hsa-miR-16-5p	Inflammation	7	0.40146	Not available
hsa-miR-1	Neoplasm Metastasis	7	0.401408	Not available
hsa-miR-21-5p	Reperfusion Injury	6	1.16794	Available
hsa-miR-21-5p	Uterine Cervical Neoplasms	6	0.975904	Available
hsa-miR-21-5p	Head and Neck Neoplasms	6	0.86	Available
hsa-miR-34a-5p	Carcinoma, Hepatocellular	6	0.85906	Available
hsa-miR-21-5p	Leukemia, Myelogenous, Chronic, BCR-ABL Positive	6	0.82069	Not available
hsa-miR-34a-5p	Head and Neck Neoplasms	6	0.798883	Available
hsa-miR-34a-5p	Cell Transformation, Neoplastic	6	0.798387	Not available
hsa-miR-146a-5p	Hypersensitivity	6	0.743119	Not available
hsa-miR-34a-5p	Carcinoma, Adenoid Cystic	6	0.706667	Not available
hsa-miR-21-5p	Mammary Neoplasms, Experimental	6	0.702703	Not available
hsa-miR-15a-5p	Multiple Myeloma	6	0.701658	Available
hsa-miR-145-5p	Carcinoma, Hepatocellular	6	0.68323	Available
hsa-miR-145-5p	Endometrial Neoplasms	6	0.675532	Not available
hsa-miR-17-5p	Head and Neck Neoplasms	6	0.67284	Not available
hsa-miR-34a-5p	Carcinoma	6	0.668224	Available
hsa-miR-24-3p	Pancreatic Neoplasms	6	0.66474	Available
hsa-miR-17-5p	Leukemia	6	0.66092	Available
hsa-let-7a-5p	Esophageal Neoplasms	6	0.658986	Available
hsa-miR-17-5p	Pulmonary Disease, Chronic Obstructive	6	0.658537	Not available
hsa-miR-15a-5p	Pulmonary Disease, Chronic Obstructive	6	0.642259	Not available
hsa-miR-17-5p	Lymphoma, Non-Hodgkin	6	0.635762	Not available
hsa-miR-21-5p	Inflammation	6	0.632035	Available
hsa-miR-24-3p	Lymphoma, Non-Hodgkin	6	0.631746	Not available
hsa-miR-17-5p	Neoplasms	6	0.612613	Available
hsa-miR-125b-5p	Esophageal Neoplasms	6	0.609649	Not available
hsa-miR-125b-5p	Leukemia	6	0.605556	Available
hsa-miR-20a-5p	Carcinoma	6	0.595628	Available
hsa-miR-125b-5p	Neoplasms	6	0.583333	Available
hsa-miR-146a-5p	Endometrial Neoplasms	6	0.574627	Not available
hsa-let-7a-5p	Neoplasms	6	0.56682	Available
hsa-miR-17-5p	Stomach Neoplasms	6	0.563927	Available
hsa-miR-15a-5p	Colorectal Neoplasms	6	0.558974	Not available
hsa-miR-17-5p	Prostatic Neoplasms	6	0.555556	Available
hsa-miR-16-5p	Pancreatic Neoplasms	6	0.554217	Available
hsa-miR-21-5p	Colitis, Ulcerative	6	0.553785	Available
hsa-let-7a-5p	Lymphoma, Non-Hodgkin	6	0.552189	Not available
hsa-miR-145-5p	Endometriosis	6	0.549839	Available
hsa-miR-222-3p	Neoplasm Metastasis	6	0.54902	Not available
hsa-miR-16-5p	Kidney Failure, Chronic	6	0.547692	Not available
hsa-miR-16-5p	Mammary Neoplasms, Experimental	6	0.537594	Not available
hsa-miR-145-5p	Lymphoma, Non-Hodgkin	6	0.536443	Not available
hsa-miR-15a-5p	Stomach Neoplasms	6	0.535377	Not available
hsa-miR-125b-5p	Stomach Neoplasms	6	0.533784	Available
hsa-miR-17-5p	Precursor Cell Lymphoblastic Leukemia-Lymphoma	6	0.531792	Available
hsa-miR-16-5p	Glioblastoma	6	0.523256	Available
hsa-miR-125b-5p	Endometriosis	6	0.521739	Available
hsa-miR-20a-5p	Stomach Neoplasms	6	0.514151	Available
hsa-miR-138-5p	Neoplasm Invasiveness	6	0.514019	Not available
hsa-miR-145-5p	Multiple Myeloma	6	0.508475	Not available
hsa-miR-181a-5p	Leukemia	6	0.506173	Available
hsa-miR-155-5p	Melanoma	6	0.50365	Available
hsa-miR-125b-5p	Pancreatic Neoplasms	6	0.498525	Available
hsa-miR-155-5p	Kidney Failure, Chronic	6	0.493976	Not available
hsa-miR-335-5p	Ovarian Neoplasms	6	0.493014	Available
hsa-miR-29b-3p	Periodontitis	6	0.488372	Not available
hsa-miR-16-5p	Diabetes Mellitus, Experimental	6	0.481132	Not available
hsa-miR-24-3p	Multiple Sclerosis	6	0.47343	Not available
hsa-miR-26a-5p	Pulmonary Disease, Chronic Obstructive	6	0.45	Not available
hsa-miR-24-3p	Prostatic Neoplasms	6	0.449845	Not available
hsa-miR-138-5p	Pre-Eclampsia	6	0.447552	Not available
hsa-miR-155-5p	Pre-Eclampsia	6	0.446483	Available
hsa-miR-424-5p	Ovarian Neoplasms	6	0.443787	Not available
hsa-miR-155-5p	Arthritis, Rheumatoid	6	0.409747	Available
hsa-miR-106b-5p	Urinary Bladder Neoplasms	6	0.404531	Not available
hsa-miR-222-3p	Endometriosis	6	0.40239	Not available
hsa-miR-15a-5p	Atherosclerosis	6	0.401515	Not available
hsa-miR-195-5p	Leukemia, Lymphacytic, Chronic, B-Cell	6	0.4	Available
